# Supplementary material for: Multi-omics profiling reveals an auxin–salicylic acid signaling hub driving flavonoid depletion and accelerated vigor loss in tetraploid Chinese cabbage seeds
Source: Front Genet. 2026 Jun 8;17:1841953. doi: 10.3389/fgene.2026.1841953 (PMC13283553; doi:10.3389/fgene.2026.1841953)
Supplement: Supplementary file 1 [file Table3.xlsx]

## Sheet: Table 3
the expression profiles of 96 starch/sucrose-related genes
id	Symbol	ZC	ZA	DC	DA	TF_family
BraA01g000660.3C	TPPH	1.86733	2.71033	6.552	1.734	--
BraA01g012490.3C	BGLU47	54.3557	12.453	1.448	0	--
BraA01g014240.3C	At4g23560	131.867	10.974	5.337	0.392333	--
BraA01g014770.3C	TRE1	0.750667	4.59167	3.19467	17.1133	--
BraA01g025010.3C	BACOVA_02659	0.672333	0.0183333	0.0906667	0	--
BraA01g029610.3C	BGLU46	6.97633	2.04567	2.63133	0.170667	--
BraA01g032340.3C	BGLU19	0	0	9.08167	1.18033	--
BraA01g034680.3C	BGLU44	412.387	201.057	370.855	101.396	--
BraA01g034690.3C	BGLU44	15.343	16.1193	10.144	2.61633	--
BraA01g037790.3C	CWINV1	118.218	73.409	64.7037	30.913	--
BraA01g040820.3C	BGLU23	727.452	98.6167	213.131	14.9907	--
BraA01g044640.3C	SS2	2.18967	1.91533	1.697	0.0446667	--
BraA02g008800.3C	SPS1	10.214	10.8423	4.704	0.617333	--
BraA02g008810.3C	SPS1	4.996	5.23367	2.73233	0.235667	--
BraA02g009240.3C	BACOVA_02659	432.354	359.332	387.827	159.841	--
BraA02g011800.3C	At5g58090	9.73833	5.30333	4.65433	2.14267	--
BraA02g016980.3C	At1g66250	27.7913	25.0043	13.4493	5.331	--
BraA02g024520.3C	TPPB	1.617	0.465	0.245333	0	--
BraA02g028970.3C	SPS4	2.818	2.509	1.62833	0.152	--
BraA02g045000.3C	TPPJ	0.47	1.26933	10.5913	8.32433	--
BraA03g004560.3C	SPS2	1.33067	2.51533	1.305	0.110667	--
BraA03g004780.3C	Os06g0675700	83.459	69.9243	81.221	28.7227	--
BraA03g009830.3C	SUS1	20.117	30.5017	11.979	57.5757	--
BraA03g011780.3C	BGLU3	3.46633	0.873	1.13233	0.151667	--
BraA03g023380.3C	At2g44570	1.25233	0.238	0.157667	0	--
BraA03g024570.3C	BGLU3	8.291	3.41467	6.383	1.05867	--
BraA03g033950.3C	BGLU23	178.651	96.175	174.544	67.067	--
BraA03g041430.3C	BGLU4	0	0	1.343	5.28733	--
BraA03g049730.3C	BGLU47	30.2207	14.2637	7.407	0.778333	--
BraA04g000610.3C	BGLU10	4.56	2.12733	1.834	0.174	--
BraA04g002030.3C	BGLU30	0.018	1.069	3.584	22.4863	--
BraA04g002040.3C	BGLU27	0.624333	1.949	11.678	21.3027	--
BraA04g010020.3C	BGLU42	40.648	39.483	29.2053	12.947	--
BraA04g016190.3C	TPPE	5.48433	2.44133	3.16633	0.117333	--
BraA04g020960.3C	BGLU13	1.11333	1.439	5.52567	0.905	--
BraA04g031090.3C	BGLU27	0	0.102333	0.620333	0.722667	--
BraA04g031140.3C	BGLU15	43.7963	44.1827	39.8147	32.7157	--
BraA05g004330.3C	BGLU27	4.62167	5.28	19.323	20.227	--
BraA05g004340.3C	BGLU15	38.052	24.724	15.4683	6.41467	--
BraA05g004360.3C	BGLU28	0	0.353667	0.214	1.90967	--
BraA05g004390.3C	BGLU26	39.4963	43.4987	88.287	95	--
BraA05g006150.3C	ISA1	14.006	11.578	9.90567	3.91133	--
BraA05g012870.3C	BGLU33	9.78867	3.43567	2.29733	0	--
BraA05g013250.3C	At2g31390	24.5043	28.577	35.591	150.454	--
BraA05g015010.3C	SUS5	1.92467	3.25	5.82733	0.910667	--
BraA05g015060.3C	BGLU42	0.641667	0.323	0.652333	1.53133	--
BraA05g018300.3C	SPP1	2.72567	2.897	3.216	2.258	--
BraA05g033210.3C	CWINV1	164.892	181.64	276.91	335.838	--
BraA05g033220.3C	CWINV5	0.0836667	0.101667	0.067	0.496333	--
BraA05g033550.3C	At3g13560	31.2297	31.273	30.3427	11.4037	--
BraA05g033960.3C	BGLU9	0.226333	0.264667	0.377333	0	--
BraA05g037140.3C	BGLU23	11.878	27.0127	32.55	7.46267	--
BraA05g037150.3C	BGLU23	1.772	4.424	6.1	1.386	--
BraA06g000740.3C	CWINV3	2.51	1.73967	1.84233	0.552333	--
BraA06g009420.3C	BFRUCT4	1.033	3.68467	3.702	2.061	--
BraA06g011040.3C	BGLU19	3.37667	3.944	6.96267	2.04333	--
BraA06g019890.3C	BACOVA_02659	46.3523	28.928	28.539	8.11633	--
BraA06g028610.3C	TPPJ	23.265	13.8003	43.9247	44.9263	--
BraA06g034940.3C	SUS2	0.202333	0.134333	0.652667	0.265667	--
BraA06g035670.3C	APS1	48.2023	39.1673	32.338	8.69667	--
BraA06g036400.3C	PHS1	52.0683	23.0593	32.7937	7.18267	--
BraA06g044440.3C	APL3	41.434	48.5927	32.4013	14.099	--
BraA06g044560.3C	At4g39000	0.958333	0.115667	0.413333	0	--
BraA07g007620.3C	AGPS1	91.1073	71.127	57.1407	21.031	--
BraA07g008030.3C	BGLU5	5.45967	1.41133	3.40967	0.0653333	--
BraA07g008050.3C	BGLU3	1.06833	0.29	0.618333	0.044	--
BraA07g024150.3C	BGLU16	5.86067	0.663333	2.56767	9.381	--
BraA07g028740.3C	SUS6	1.49067	3.58033	2.22867	0.781667	--
BraA07g032140.3C	At1g66430	50.7897	39.7363	28.8227	11.7683	--
BraA07g037520.3C	SUS6	1.829	4.431	3.141	0.965333	--
BraA07g039610.3C	AMY2	5.17167	7.919	5.53833	16.514	--
BraA07g041220.3C	TPPB	1.904	2.30733	1.69333	1.211	--
BraA08g022190.3C	TPPH	2.12567	2.97767	3.02933	0.653667	--
BraA09g000540.3C	BAM2	5.91933	4.84633	5.23333	2.16767	--
BraA09g001880.3C	SUS3	0.661333	4.27767	11.933	16.693	--
BraA09g011560.3C	TPS11	11.2263	12.4433	25.32	51.3993	--
BraA09g012620.3C	BFRUCT3	5.75433	0.214	0.0326667	0	--
BraA09g015710.3C	BFRUCT3	120.423	53.6517	98.9573	13.4387	--
BraA09g038410.3C	BGLU40	95.1047	67.607	50.4593	8.99133	--
BraA09g049950.3C	BGLU27	3.305	10.071	27.272	61.6467	--
BraA09g049960.3C	BGLU16	12.2727	8.57033	6.64867	2.19733	--
BraA09g049980.3C	BGLU30	0	0	0.0676667	0.07	--
BraA09g052040.3C	BGLU10	8.354	5.13667	3.62133	0.189	--
BraA09g060900.3C	BFRUCT4	86.5827	79.0983	117.782	26.0477	--
BraA10g001490.3C	BGLU11	0.879	3.38233	5.43733	11.2737	--
BraA10g003470.3C	SPS3	0.659333	0.141333	0.113	0.231667	--
BraA10g005150.3C	TPS7	0.0463333	0.044	0.407333	0.211667	--
BraA10g006310.3C	At1g47840	59.0053	54.9237	63.1323	149.653	--
BraA10g010090.3C	TPPA	4.57333	1.60767	2.12367	1.22033	--
BraA10g010420.3C	PGMP	38.3137	22.5713	31.3413	6.95867	--
BraA10g021040.3C	ADG2	4.41233	0.935	1.093	0.100333	--
BraA10g027740.3C	TPPI	0.808333	0.840333	1.16333	0.169333	--
MSTRG.10947	BGLU47	3.56033	0.73	0.093	0	--
MSTRG.14414	BGLU3	2.093	0.869333	0.998667	0	--
MSTRG.28766	TPS10	2.46533	1.484	0.225333	0.862333	--
MSTRG.3465	SS2	3.385	1.613	2.78633	0.552333	--
