# Supplementary material for: Multi-omics profiling reveals an auxin–salicylic acid signaling hub driving flavonoid depletion and accelerated vigor loss in tetraploid Chinese cabbage seeds
Source: Front Genet. 2026 Jun 8;17:1841953. doi: 10.3389/fgene.2026.1841953 (PMC13283553; doi:10.3389/fgene.2026.1841953)
Supplement: Supplementary file 2 [file Table2.xls]

## Sheet: exp.group.xls
the expression profiles of 148 hormone-related genes
id	Symbol	ZC	ZA	DC	DA	TF_family
BraA01g000880.3C	SRK2F	37.1443	26.455	24.5833	5.34533	--
BraA01g001510.3C	GH3.3	1.58933	5.123	7.092	18.7733	--
BraA01g004230.3C	ABF3	14.57	19.8553	29.2353	11.3837	bZIP
BraA01g006580.3C	SAUR71	5.87533	7.86233	8.98933	2.31733	--
BraA01g007400.3C	PR-1	12.4467	5.71033	3.26133	0	--
BraA01g008460.3C	IAA27	27.2847	14.0273	8.427	1.55433	--
BraA01g009450.3C	PYR1	23.302	50.07	37.7573	37.4723	--
BraA01g009460.3C	MYC4	1.32333	1.165	1.916	0.179667	bHLH
BraA01g018010.3C	GH3.5	1.63567	2.17067	2.71167	1.06233	--
BraA01g033820.3C	ABF4	5.47833	4.48167	6.44333	3.87233	bZIP
BraA01g036620.3C	IAA19	1.334	4.23433	8.20733	2.60233	--
BraA01g039670.3C	PP2CA	3.673	2.88667	21.0693	10.985	--
BraA01g042940.3C	IAA16	51.0067	77.3977	128.093	49.3077	--
BraA02g003280.3C	TGA4	16.0917	33.6563	53.8433	71.54	bZIP
BraA02g031580.3C	NPR3	1.29867	2.16433	2.75867	9.445	--
BraA03g005710.3C	GH3.15	67.793	62.6787	71.211	14.576	--
BraA03g012330.3C	PR-1	48.5757	19.3177	11.108	0	--
BraA03g015870.3C	SAUR32	0.972667	1.12367	1.093	6.455	--
BraA03g036990.3C	IAA19	0.972333	2.34367	8.61567	3.12233	--
BraA03g037570.3C	IAA26	28.9463	25.1093	10.6277	5.272	--
BraA03g040670.3C	IAA7	37.0817	18.0747	15.7883	6.97167	--
BraA03g053600.3C	GH3.5	5.02967	5.707	3.383	3.64433	--
BraA03g055700.3C	PR-1	7.254	2.66667	1.45433	0	--
BraA03g056500.3C	SAUR71	0.925333	0.788333	1.54233	0.107333	--
BraA03g056620.3C	PR-1	5.23567	10.5343	9.54167	1.599	--
BraA03g057960.3C	GH3.12	79.993	63.635	46.7263	9.34233	--
BraA04g016620.3C	IAA8	23.1493	27.5857	25.435	12.2797	--
BraA04g029210.3C	NPR5	9.10933	8.20233	9.41667	3.51533	--
BraA04g032040.3C	JAR1	2.65633	1.195	0.63	1.22267	--
BraA05g001430.3C	JAR1	25.6977	55.9183	66.2277	99.949	--
BraA05g011520.3C	IAA13	21.0137	16.1253	10.479	3.88033	--
BraA05g023030.3C	MYC2	26.743	17.4587	15.108	4.82733	bHLH
BraA05g024080.3C	IAA7	13.732	9.585	14.9487	3.80767	--
BraA05g035520.3C	PP2CA	4.65733	5.614	37.5073	30.8747	--
BraA05g040420.3C	IAA16	87.1043	85.7247	40.482	19.128	--
BraA06g001750.3C	IAA6	0	0	2.04833	0.295	--
BraA06g004310.3C	GH3.12	0.694667	0.464	0.789333	0.024	--
BraA06g004330.3C	GH3.12	7.49667	7.38133	4.48633	0.287333	--
BraA06g005530.3C	TGA9	9.09267	6.34167	3.964	12.6553	bZIP
BraA06g007440.3C	GH3.12	161.153	96.852	101.752	8.21767	--
BraA06g007450.3C	GH3.12	32.6183	24.888	17.2283	0.961	--
BraA06g007460.3C	GH3.12	60.9097	44.1013	25.8063	1.47333	--
BraA06g041650.3C	PYL1	20.2707	21.065	32.3027	4.66267	--
BraA06g042180.3C	PYL11	0.685667	6.011	9.52433	12.275	--
BraA06g042710.3C	NPR3	17.5787	26.0323	31.5733	89.1267	--
BraA07g002570.3C	GH3.15	7.558	15.143	16.8743	19.18	--
BraA07g011840.3C	GH3.17	2.085	1.67567	3.21433	0.49	--
BraA07g016200.3C	ARF5	7.015	9.28933	5.83	2.32333	ARF
BraA07g024750.3C	PYL7	2.15433	6.817	3.50867	2.56767	--
BraA07g026840.3C	TGA7	2.14	2.97133	2.12267	1.20033	bZIP
BraA07g027690.3C	SAUR50	2.81633	4.51367	4.94033	1.23	--
BraA08g010620.3C	IAA14	0.536	1.09767	2.25233	0.206667	--
BraA08g019950.3C	PR-1	9.374	1.96433	9.43933	0.550333	--
BraA08g026970.3C	TGA3	0.866	0.834	4.04633	9.44333	bZIP
BraA08g034980.3C	IAA17	33.486	28.487	24.1977	5.325	--
BraA09g002530.3C	GH3.10	47.0843	37.71	36.4837	3.05167	--
BraA09g005750.3C	IAA28	4.105	3.99233	2.992	0.521667	--
BraA09g008740.3C	IAA9	5.12833	4.17867	9.797	4.14267	--
BraA09g009680.3C	SAUR50	3.11533	0.765667	1.40333	0	--
BraA09g013710.3C	NPR1	1.503	1.06367	0.674333	1.43367	--
BraA09g022320.3C	PYL1	7.61767	5.737	6.04633	1.24033	--
BraA09g054360.3C	GH3.3	30.958	69.8213	10.272	6.62267	--
BraA09g061820.3C	GH3.12	4.67367	1.246	0.0363333	0	--
BraA09g064820.3C	IAA12	1.47633	2.57833	0	0.919333	--
BraA09g064990.3C	IAA17	44.6707	28.4973	24.829	2.70733	--
BraA09g065000.3C	IAA3	6.40367	6.07533	13.4733	5.17667	--
BraA10g002610.3C	IAA10	5.45733	4.556	3.538	7.685	--
BraA10g002780.3C	IAA3	4.22033	4.575	3.92533	0.891667	--
BraA10g002790.3C	IAA17	58.3337	44.5603	46.0113	6.53233	--
BraA10g011520.3C	PYL8	31.7007	24.1907	18.7173	8.648	--
BraA10g025440.3C	GH3.12	0.863333	0.877333	1.166	2.60533	--
BraA10g027790.3C	TGA4	4.757	10.0077	9.461	16.352	bZIP
MSTRG.18020	GH3.12	0.365667	0.318333	1.12133	0.151667	--
