# Supplementary material for: Multi-omics profiling reveals an auxin–salicylic acid signaling hub driving flavonoid depletion and accelerated vigor loss in tetraploid Chinese cabbage seeds
Source: Front Genet. 2026 Jun 8;17:1841953. doi: 10.3389/fgene.2026.1841953 (PMC13283553; doi:10.3389/fgene.2026.1841953)
Supplement: Supplementary file 3 [file Table4.xlsx]

## Sheet: Table 4
1346 high-quality metabolites across the four seed lots
Compound_ID	Name	Other_name(Kegg_name)	Formula	Molecular Weight	RT [min]	Kegg_ID	KEGG_pathway	HMDB_ID	Lipidmaps_ID	SuperClass(HMDB)	Class(HMDB)	SubClass(HMDB)	CATEGORY(Lipidmaps)	MAIN_CLASS(Lipidmaps)	SUB_CLASS(Lipidmaps)	mzCloud_Results	mzVault_Results	MassList_Results	pos_DA_1	pos_DA_2	pos_DA_3	pos_DA_4	pos_DA_5	pos_DA_6	pos_DC_1	pos_DC_2	pos_DC_3	pos_DC_4	pos_DC_5	pos_DC_6	pos_ZA_1	pos_ZA_2	pos_ZA_3	pos_ZA_4	pos_ZA_5	pos_ZA_6	pos_ZC_1	pos_ZC_2	pos_ZC_3	pos_ZC_4	pos_ZC_5	pos_ZC_6	pos_QC1	pos_QC2	pos_QC3	pos_QC4
Com_571_pos	L-5-Hydroxytryptophan	--	C11 H12 N2 O3	220.085	8.214	--	--	HMDB0000472	--	Organoheterocyclic compounds	Indoles and derivatives	Tryptamines and derivatives	--	--	--	Full match	Full match	Full match	7.25469e+08	4.3375e+08	6.62154e+08	7.81548e+08	6.13513e+08	1057126554	4.72005e+07	8.4304e+07	4.01529e+07	8.94044e+07	9.10159e+07	3.71709e+07	1179107995	8.59343e+08	1242107716	1319531229	1439158278	9.33111e+08	3.4122e+08	342063924	328009654	3.34334e+08	2.53619e+08	3.41838e+08	4.23264e+08	4.52703e+08	4.49914e+08	4.10101e+08
Com_10693_pos	5-Methoxysalicylic acid	--	C8 H8 O4	168.042	7.378	--	--	HMDB0001868	--	Benzenoids	Benzene and substituted derivatives	Benzoic acids and derivatives	--	--	--	Full match	Full match	Full match	2.40828e+07	2.25518e+07	2.26593e+07	2.28561e+07	1.92309e+07	2.54934e+07	1.04594e+07	1.30069e+07	1.39657e+07	1.10709e+07	1.13454e+07	1.03705e+07	2.6152e+07	2.68804e+07	2.83808e+07	3.32407e+07	2.98828e+07	2.90634e+07	1.34243e+07	14438318	1.3542e+07	1.20893e+07	1.43292e+07	1.69005e+07	1.08442e+07	1.45188e+07	1.54988e+07	1.7999e+07
Com_12147_pos	(S)-Equol	--	C15 H14 O3	242.094	10.117	--	--	HMDB0002209	--	Phenylpropanoids and polyketides	Isoflavonoids	Isoflavans	--	--	--	Full match	Full match	No results	4.50202e+06	1.77834e+07	1.97781e+07	1.73048e+07	1.85894e+07	1.38916e+07	7.79599e+06	1.02305e+07	9.55283e+06	1.49256e+07	7.66883e+06	1.13009e+07	2.0461e+07	1.92576e+07	2.8639e+07	2.44985e+07	2.51191e+07	1.81733e+07	1.79759e+07	1.02055e+07	1.66927e+07	16364117	2.05217e+07	1.81664e+07	1.63369e+07	1.74505e+07	1.67236e+07	1.53985e+07
Com_387_pos	N6,N6,N6-Trimethyl-L-lysine	N6,N6,N6-Trimethyl-L-lysine	C9 H20 N2 O2	188.152	1.185	cpd:C03793	map00310 Lysine degradation	HMDB0001325	--	Organic acids and derivatives	Carboxylic acids and derivatives	Amino acids, peptides, and analogues	--	--	--	Full match	Full match	No results	1977916966	1912668206	1969673397	1974456901	2081269969	2196896227	2203623844	2143015581	2084543890	2045153607	2087119840	2000545965	1484731525	1405199724	1531104855	1622861843	1595078520	1379428649	1584727015	1598778066	1697276990	1373113795	1626250147	1797360452	1774090236	1946504815	1967322380	1821856139
Com_14324_pos	Corticosterone	Corticosterone; 11beta,21-Dihydroxy-4-pregnene-3,20-dione; Kendall's compound B; Reichstein's substance H	C21 H30 O4	346.214	10.609	cpd:C02140	map01100 Metabolic pathways	HMDB0001547	LMST02030186	Lipids and lipid-like molecules	Steroids and steroid derivatives	Hydroxysteroids	Sterol Lipids [ST]	Steroids [ST02]	C21 steroids (gluco/mineralocorticoids, progestogins) and derivatives [ST0203]	Full match	Full match	No results	874761	812739	859559	886322	916994	1.02871e+06	1.02231e+06	775966	846412	857869	849622	867777	1.01216e+06	1.12758e+06	935346	1.11498e+06	984212	946392	1.2852e+06	1.89926e+07	1.66605e+06	1.13701e+06	7.92549e+06	1.86414e+06	1.29993e+06	1.53107e+06	1.44946e+06	1.52305e+06
Com_4531_pos	Thiamine	Thiamine; Thiamin; Vitamin B1; Aneurin; Antiberiberi factor	C12 H16 N4 O S	264.104	1.261	cpd:C00378	map00730 Thiamine metabolism;map01100 Metabolic pathways;map02010 ABC transporters;map04122 Sulfur relay system	HMDB0000235	--	Organoheterocyclic compounds	Diazines	Pyrimidines and pyrimidine derivatives	--	--	--	Full match	Full match	No results	4.92668e+06	5.7327e+06	5.78375e+06	2.97476e+07	2.4131e+07	1.27083e+07	7.83197e+07	8.05788e+07	7.1451e+07	7.63367e+07	8.9463e+07	7.36259e+07	3.43768e+07	2.99019e+07	3.91246e+07	4.13864e+07	4.95251e+07	2.5422e+07	8.07685e+07	5.21243e+07	7.44918e+07	6.83402e+07	7.44491e+07	8.08261e+07	5.42328e+07	5.41987e+07	6.01667e+07	5.70626e+07
Com_15909_pos	Diosmetin	Diosmetin; Luteolin 4'-methyl ether	C16 H12 O6	300.063	11.273	cpd:C10038	--	HMDB0029676	LMPK12110824	Phenylpropanoids and polyketides	Flavonoids	O-methylated flavonoids	Polyketides [PK]	Flavonoids [PK12]	Flavones and Flavonols [PK1211]	Full match	Full match	Full match	8.8099e+06	9.64819e+06	6.67712e+06	1.09763e+07	1.06649e+07	1.08481e+07	8.82706e+06	1.04356e+07	9.93378e+06	1.04755e+07	9.03982e+06	8.29827e+06	6.25188e+06	6.03227e+06	8.16125e+06	7.24001e+06	7.02171e+06	5.04006e+06	6.23449e+06	6.41663e+06	6.33235e+06	5.40069e+06	6.76816e+06	7.82159e+06	8.65962e+06	9.23798e+06	8.36481e+06	8.12055e+06
Com_15818_pos	Tricin 5-O-¦Â-D-glucoside	--	C23 H24 O12	492.127	10.302	--	--	--	--	--	--	--	--	--	--	Full match	Full match	Full match	1.69656e+07	1.30228e+07	1.67126e+07	1.87512e+07	1.57683e+07	1.33321e+07	4.46779e+06	5.06386e+06	3.98156e+06	5.12705e+06	3.46901e+06	6.19296e+06	2.77803e+06	2.77232e+06	3.35641e+06	3.32032e+06	3.72896e+06	2.43217e+06	1.41059e+06	839076	1.29841e+06	1.54282e+06	2.44924e+06	1.44232e+06	4.45691e+06	4.82549e+06	4.7498e+06	4.57585e+06
Com_1626_pos	¦´-Glutamylcysteine	--	C8 H14 N2 O5 S	250.062	1.964	--	--	--	--	--	--	--	--	--	--	Full match	Full match	Full match	4.7736e+06	4.53596e+06	5.62862e+06	6.11403e+06	5.33781e+06	7.30572e+06	3.42032e+08	2.32373e+08	2.7295e+08	2.16207e+08	2.79191e+08	2.07454e+08	3.54833e+06	3.74162e+06	3.84362e+06	3.2229e+06	3.73708e+06	3.69292e+06	2.55286e+08	2.27019e+08	2.01754e+08	1.86128e+08	2.28607e+08	241245860	1.36216e+08	1.41338e+08	1.3951e+08	1.29056e+08
Com_20739_pos	Di(2-ethylhexyl) phthalate	--	C24 H38 O4	390.279	15.709	--	--	--	--	--	--	--	--	--	--	Full match	Full match	No results	5.3469e+06	5.675e+06	5.707e+06	5.18319e+06	4.88414e+06	5.68424e+06	7.30251e+06	5.78044e+06	4.61456e+06	4.10658e+06	3.74702e+06	4.73637e+06	4.97422e+06	3.79694e+06	7.27524e+06	4.20027e+06	5.61345e+06	5.17676e+06	1.06228e+07	4.11261e+06	3.20398e+06	3.12268e+06	5.39536e+06	3.56171e+06	6.34253e+06	6.46947e+06	5.2233e+06	4.11337e+06
Com_2314_pos	Trigonelline	N-Methylnicotinate; Trigonelline; Trigenelline; 1-Methylpyridinio-3-carboxylate; Betaine nicotinate; Caffearin; Gynesine	C7 H7 N O2	137.048	1.359	cpd:C01004	map00760 Nicotinate and nicotinamide metabolism	HMDB0000875	--	Alkaloids and derivatives	_	_	--	--	--	Full match	Full match	Full match	1.92955e+08	1.98501e+08	2.13798e+08	2.23514e+08	2.0806e+08	2.02675e+08	1.60286e+08	2.24503e+08	2.1787e+08	1.99603e+08	2.42664e+08	1.9132e+08	2.58036e+08	2.07183e+08	2.76134e+08	2.14045e+08	2.65016e+08	2.75964e+08	168512856	2.04297e+08	1.69217e+08	1.53736e+08	166159239	2.112e+08	1.87836e+08	1.98223e+08	2.31012e+08	1.95734e+08
Com_5677_pos	2-Methoxybenzaldehyde	--	C8 H8 O2	136.053	8.829	--	--	HMDB0033766	--	Benzenoids	Benzene and substituted derivatives	Benzoyl derivatives	--	--	--	Full match	Full match	Full match	7.07302e+07	6.10001e+07	6.77206e+07	6.34678e+07	5.47305e+07	5.69489e+07	4.95204e+07	5.07731e+07	4.84628e+07	4.40503e+07	4.89006e+07	4.32684e+07	6.52593e+07	7.14563e+07	6.67537e+07	6.88099e+07	6.52533e+07	6.16745e+07	6.50167e+07	7.10734e+07	3.66421e+07	5.64119e+07	6.92892e+07	6.30488e+07	6.64955e+07	6.09194e+07	5.42358e+07	4.59743e+07
Com_1496_pos	Isohomovanillic acid	--	C9 H10 O4	182.058	8.632	--	--	HMDB0000333	--	Benzenoids	Phenols	Methoxyphenols	--	--	--	Full match	Full match	Full match	1.31177e+08	1.09952e+08	1.42648e+08	1.48665e+08	1.41798e+08	160352400	7.36179e+07	5.77329e+07	6.79657e+07	4.49407e+07	6.61357e+07	6.47437e+07	2.57805e+08	2.88958e+08	2.83987e+08	3.15384e+08	2.42348e+08	2.52936e+08	3.71773e+08	2.89273e+08	3.84693e+08	3.05015e+08	4.32138e+08	3.69163e+08	2.04245e+08	2.14281e+08	2.38856e+08	1.88226e+08
Com_70_pos	L-Pyroglutamic acid	5-Oxoproline; Pidolic acid; Pyroglutamic acid; 5-Pyrrolidone-2-carboxylic acid; Pyroglutamate; 5-Oxo-L-proline; L-Pyroglutamic acid; L-5-Pyrrolidone-2-carboxylic acid	C5 H7 N O3	129.043	2.205	cpd:C01879	map00480 Glutathione metabolism	HMDB0000267	--	Organic acids and derivatives	Carboxylic acids and derivatives	Amino acids, peptides, and analogues	--	--	--	Full match	Full match	Full match	15455893356	9206475125	11697617891	12300631020	10904681372	14426128441	3133448571	4804504966	3101197665	3507816118	3856963607	3362297764	9586441762	9991036555	10964633625	10370506744	11281235942	8683331542	8784645315	8714119562	8698897917	7560018234	9584147141	8404384093	8469466611	8714545859	8599970039	8276296863
Com_8794_pos	Biotin	Biotin; D-Biotin; Vitamin H; Coenzyme R	C10 H16 N2 O3 S	244.088	8.214	cpd:C00120	map00780 Biotin metabolism;map01100 Metabolic pathways;map02010 ABC transporters	HMDB0000030	--	Organoheterocyclic compounds	Biotin and derivatives	_	--	--	--	Full match	Full match	Full match	4.47984e+07	3.907e+07	4.55807e+07	4.07677e+07	4.238e+07	4.33349e+07	1.48242e+07	1.38672e+07	1.57258e+07	1.35758e+07	1.46077e+07	1.25047e+07	2.68489e+07	2.65367e+07	3.10357e+07	2.75775e+07	3.3211e+07	2.70657e+07	7.14308e+06	8.70794e+06	8.04428e+06	6.87282e+06	7.48708e+06	8.98315e+06	2.0446e+07	2.06625e+07	2.10083e+07	1.92958e+07
Com_14287_pos	2-(acetylamino)-3-(1H-indol-3-yl)propanoic acid	--	C13 H14 N2 O3	246.1	9.214	--	--	--	--	--	--	--	--	--	--	Full match	Full match	Full match	2.12461e+07	1.99159e+07	1.85639e+07	2.01561e+07	1.75855e+07	1.96051e+07	6.25691e+06	6.42165e+06	6.18918e+06	7.68038e+06	5.14696e+06	3.82862e+06	6.14415e+06	9.25234e+06	1.28154e+07	1.00956e+07	8.50232e+06	7.27663e+06	4.66057e+06	7.3099e+06	5.62603e+06	3.96362e+06	5.5449e+06	5.51066e+06	7.14415e+06	7.69993e+06	8.10089e+06	8.8655e+06
Com_15408_pos	3-oxoindane-1-carboxylic acid	--	C10 H8 O3	176.047	12.98	--	--	--	--	--	--	--	--	--	--	Full match	Full match	Full match	1.18776e+07	1.52289e+07	1.4897e+07	1.94792e+07	1.86024e+07	2.06344e+07	3.37665e+06	3.59603e+06	3.31028e+06	3.08188e+06	3.71792e+06	3.74905e+06	8.56353e+06	9.18276e+06	1.36959e+07	1.2508e+07	1.15432e+07	9.78529e+06	3.20903e+06	3.3987e+06	2.91077e+06	3.27545e+06	2.83984e+06	2.98009e+06	7.01612e+06	6.76284e+06	5.83602e+06	7.27777e+06
Com_2304_pos	Anthranilic acid	Anthranilate; Anthranilic acid; o-Aminobenzoic acid; Vitamin L1; 2-Aminobenzoate	C7 H7 N O2	137.048	4.881	cpd:C00108	map00380 Tryptophan metabolism;map00400 Phenylalanine, tyrosine and tryptophan biosynthesis;map01058 Acridone alkaloid biosynthesis;map01100 Metabolic pathways;map01110 Biosynthesis of secondary metabolites;map01230 Biosynthesis of amino acids	HMDB0001123	--	Benzenoids	Benzene and substituted derivatives	Benzoic acids and derivatives	--	--	--	Full match	Full match	Full match	3.91111e+07	3.33186e+07	3.13695e+07	2.91463e+07	4.21978e+07	3.64439e+07	2.12009e+08	1.69549e+08	2.28879e+08	1.71455e+08	1.45899e+08	2.63551e+08	6.45876e+07	5.55967e+07	7.64625e+07	7.05641e+07	5.34587e+07	6.81684e+07	1.82186e+08	1.47437e+08	1.25084e+08	1.24887e+08	1.42686e+08	1.38366e+08	1.5266e+08	1.1846e+08	9.80031e+07	8.57226e+07
Com_1118_pos	D-(+)-Camphor	--	C10 H16 O	152.12	14.732	--	--	--	--	--	--	--	--	--	--	Full match	Full match	Full match	3.60229e+08	4.45592e+08	3.46724e+08	3.41566e+08	3.48442e+08	2.71905e+08	5.12342e+08	4.70428e+08	5.61395e+08	5.02503e+08	4.34567e+08	4.10739e+08	4.35697e+08	3.9148e+08	3.86866e+08	328291887	3.86129e+08	5.00592e+08	507006160	4.18615e+08	444178612	5.55162e+08	4.27371e+08	4.08643e+08	4.33836e+08	5.50119e+08	416450482	450032062
Com_4994_pos	5,6-dimethyl-4-oxo-4H-pyran-2-carboxylic acid	--	C8 H8 O4	168.042	6.205	--	--	--	--	--	--	--	--	--	--	Full match	Full match	Full match	9.11386e+07	8.53418e+07	7.99801e+07	8.67306e+07	8.34417e+07	8.3297e+07	1.01703e+08	8.78305e+07	8.50358e+07	8.37893e+07	8.20788e+07	7.97321e+07	6.38511e+07	8.38349e+07	7.13912e+07	7.42631e+07	8.37299e+07	6.53199e+07	7.04255e+07	6.63658e+07	7.08029e+07	6.83976e+07	7.8979e+07	7.40911e+07	7.58791e+07	8.20944e+07	7.90935e+07	8.52273e+07
Com_7950_pos	2'-O-Methyladenosine	--	C11 H15 N5 O4	281.112	5.432	--	--	HMDB0004326	--	Nucleosides, nucleotides, and analogues	Purine nucleosides	_	--	--	--	Full match	Full match	Full match	3.0353e+07	1.5574e+07	2.55449e+07	2.73409e+07	2.26636e+07	3.73885e+07	9.54797e+06	5.33959e+06	2.55018e+07	4.57489e+07	1.36693e+07	4.85769e+07	7.97879e+06	7.79157e+06	8.62469e+06	1.21407e+07	8.74212e+06	8.71916e+06	9.70205e+06	9.67732e+06	7.63606e+06	7.62334e+06	6.22691e+06	5.38963e+06	15683894	1.7031e+07	1.64663e+07	1.495e+07
Com_4153_pos	3,4-Dihydroxybenzaldehyde	3,4-Dihydroxybenzaldehyde; Protocatechualdehyde	C7 H6 O3	138.032	6.952	cpd:C16700	map00950 Isoquinoline alkaloid biosynthesis	--	--	--	--	--	--	--	--	Full match	Full match	Full match	1.88256e+07	1.46808e+07	2.26841e+07	2.07667e+07	2.34892e+07	2.35418e+07	3.9232e+07	3.42802e+07	3.16901e+07	3.19777e+07	3.48299e+07	3.21187e+07	1.51864e+07	1.83457e+07	2.0432e+07	1.81794e+07	1.84864e+07	1.95105e+07	6.87587e+07	6.03418e+07	6.61122e+07	5.13262e+07	6.8582e+07	7.88733e+07	3.14614e+07	3.96753e+07	4.42501e+07	4.64941e+07
Com_3057_pos	N-Acetyl-L-glutamine	--	C7 H12 N2 O4	188.08	1.74	--	--	HMDB0006029	--	Organic acids and derivatives	Carboxylic acids and derivatives	Amino acids, peptides, and analogues	--	--	--	Full match	Full match	No results	3.83244e+07	8.75233e+06	1.00805e+07	1.32669e+07	1.01698e+07	3.43933e+07	2.84182e+07	1.84208e+08	2.37035e+07	7.87708e+07	4.43788e+07	9.37451e+07	4.68971e+07	3.90484e+07	9.34605e+06	4.41717e+07	9.34695e+06	7.74085e+06	1.16406e+08	6.84757e+07	5.23781e+07	6.41087e+07	5.28567e+07	6.98996e+07	6.44154e+07	3.76482e+07	3.61778e+07	3.35029e+07
Com_1374_pos	Nicotinamide	Nicotinamide; Nicotinic acid amide; Niacinamide; Vitamin PP	C6 H6 N2 O	122.048	1.963	cpd:C00153	map00760 Nicotinate and nicotinamide metabolism;map01100 Metabolic pathways	HMDB0001406	--	Organoheterocyclic compounds	Pyridines and derivatives	Pyridinecarboxylic acids and derivatives	--	--	--	Full match	Full match	Full match	8.32616e+07	8.65392e+07	9.23802e+07	9.4132e+07	8.40366e+07	8.82276e+07	9.65177e+07	172787330	1.23456e+08	161816927	1.18289e+08	8.70814e+07	7.9464e+07	8.23965e+07	8.89398e+07	7.48737e+07	8.91408e+07	8.25628e+07	9.82373e+07	1.25081e+08	1.30492e+08	1.27307e+08	1.22848e+08	1.03554e+08	1.50945e+08	2.09802e+08	1.37274e+08	1.87525e+08
Com_5013_pos	Nicotinamide adenine dinucleotide (NAD+)	--	C21 H27 N7 O14 P2	663.108	1.675	--	--	--	--	--	--	--	--	--	--	Full match	Full match	Full match	4.98179e+07	6.26154e+07	7.01514e+07	7.13352e+07	6.41439e+07	6.69997e+07	8.21071e+07	5.21848e+07	80893860	7.30844e+07	9.33317e+07	8.36437e+07	5.16874e+07	6.12635e+07	5.83108e+07	5.99913e+07	4.54773e+07	4.76265e+07	7.32772e+07	6.27196e+07	6.60152e+07	6.06328e+07	7.1138e+07	6.5953e+07	5.48913e+07	7.23228e+07	7.00982e+07	7.87562e+07
Com_12_pos	Choline	Choline; Bilineurine	C5 H13 N O	103.1	1.245	cpd:C00114	map00260 Glycine, serine and threonine metabolism;map00564 Glycerophospholipid metabolism;map01100 Metabolic pathways;map02010 ABC transporters	HMDB0000097	--	Organic nitrogen compounds	Organonitrogen compounds	Quaternary ammonium salts	--	--	--	Full match	Full match	No results	53305836021	49318475910	56348178981	50093503358	53156922664	54628848429	36331334155	38514162221	35614707726	37618411673	39839709534	34360187474	37420009401	38027130384	40605330437	38224924433	38669569893	31356123438	28511153938	30804922646	29479342649	26759147678	26798309209	32717306247	39953200825	42994339618	41917604481	38857081391
Com_2877_pos	2,3,5,6-Tetramethylpyrazine	--	C8 H12 N2	136.1	8.377	--	--	HMDB0036584	--	Organoheterocyclic compounds	Diazines	Pyrazines	--	--	--	Full match	Full match	Full match	1.4962e+06	1.13217e+07	3.67242e+06	6.42392e+06	1.57623e+06	873308	2.26355e+06	4.18307e+07	3.02793e+06	1.92665e+08	2.84875e+06	2.5861e+06	2.60362e+06	878273	789609	2.55157e+06	958960	675918	591745	672450	623107	593240	656651	624941	6.22263e+06	6.95651e+06	6.93068e+06	6.72362e+06
Com_5779_pos	7-hydroxy-6-methoxy-2H-chromen-2-one	--	C10 H8 O4	192.042	6.556	--	--	HMDB0034344	--	Phenylpropanoids and polyketides	Coumarins and derivatives	Hydroxycoumarins	--	--	--	Full match	Full match	Full match	3.27542e+07	3.36489e+07	3.28325e+07	3.49444e+07	4.99163e+07	3.6246e+07	34134298	4.02344e+07	4.23077e+07	3.52589e+07	3.27316e+07	3.86087e+07	6.33512e+07	6.74774e+07	5.7047e+07	6.15332e+07	5.87171e+07	5.18185e+07	5.25248e+07	4.84243e+07	5.34497e+07	3.65178e+07	4.96678e+07	4.98716e+07	5.42677e+07	5.63078e+07	5.67227e+07	5.24356e+07
Com_1901_pos	L-2-Aminoadipic acid	L-2-Aminoadipate; L-alpha-Aminoadipate; L-alpha-Aminoadipic acid; L-2-Aminoadipic acid; L-2-Aminohexanedioate	C6 H11 N O4	161.069	1.401	cpd:C00956	map00300 Lysine biosynthesis;map00310 Lysine degradation;map01100 Metabolic pathways;map01110 Biosynthesis of secondary metabolites;map01210 2-Oxocarboxylic acid metabolism;map01230 Biosynthesis of amino acids	HMDB0000510	--	Organic acids and derivatives	Carboxylic acids and derivatives	Amino acids, peptides, and analogues	--	--	--	Full match	Full match	Full match	9.01875e+07	9.93524e+07	1.0489e+08	1.16145e+08	1.11815e+08	140229754	2.49769e+08	2.58565e+08	2.5058e+08	2.54951e+08	2.82927e+08	2.91377e+08	7.47218e+07	6.23905e+07	7.71238e+07	6.56309e+07	7.68454e+07	6.50162e+07	1.95776e+08	2.94335e+08	2.35649e+08	2.02924e+08	2.21423e+08	3.1876e+08	1.7628e+08	2.02601e+08	1.99216e+08	1.80427e+08
Com_2259_pos	Coumarin	Coumarin; Coumarine; Cumarin; 2H-1-Benzopyran-2-one; 1,2-Benzopyrone; 2-Propenoic acid, 3-(2-hydroxyphenyl)-, delta-lactone; 5,6-Benzo-2-pyrone; Benzo-alpha-pyrone; cis-o-Coumarinic acid lactone; Coumarinic anhydride; o-Hydroxycinnamic acid lactone; Rattex; Tonka bean camphor	C9 H6 O2	146.037	2.356	cpd:C05851	map00940 Phenylpropanoid biosynthesis;map01110 Biosynthesis of secondary metabolites	HMDB0001218	--	Phenylpropanoids and polyketides	Coumarins and derivatives	_	--	--	--	Full match	Full match	Full match	2.05647e+08	1.97694e+08	1.84568e+08	2.15873e+08	2.18105e+08	2.4814e+08	1.78668e+08	2.44399e+08	2.43835e+08	261131629	2.4882e+08	2.30155e+08	138583102	1.43187e+08	1.56455e+08	1.68064e+08	1.43221e+08	1.16569e+08	1.94277e+08	1.93923e+08	203871761	1.37481e+08	2.03207e+08	2.0039e+08	1.5402e+08	1.72634e+08	1.73467e+08	1.79062e+08
Com_3816_pos	Ecgonine	Ecgonine	C9 H15 N O3	185.105	1.457	cpd:C10858	map00960 Tropane, piperidine and pyridine alkaloid biosynthesis	HMDB0006548	--	Alkaloids and derivatives	Tropane alkaloids	_	--	--	--	Full match	Full match	No results	2.44612e+07	2.4854e+07	2.78286e+07	2.20261e+07	2.63979e+07	4.25682e+07	2.10651e+07	3.889e+07	3.47018e+07	2.062e+07	3.75057e+07	35521504	1.8477e+07	1.74093e+07	2.19185e+07	1.43868e+08	2.29315e+07	8.45023e+06	1.87669e+07	2.12667e+07	1.92004e+07	1.67932e+07	1.70566e+07	8.80449e+06	2.98144e+07	3.06628e+07	2.75285e+07	1.73495e+07
Com_1136_pos	N3,N4-Dimethyl-L-arginine	--	C8 H18 N4 O2	202.143	1.363	--	--	--	--	--	--	--	--	--	--	Full match	Full match	No results	4.69513e+08	4.91256e+08	5.15394e+08	513000824	5.17384e+08	5.31197e+08	5.48256e+08	5.06643e+08	5.35372e+08	5.71494e+08	6.43221e+08	5.44998e+08	2.9042e+08	2.90372e+08	3.20389e+08	3.17262e+08	3.36514e+08	255718347	2.8075e+08	2.9222e+08	3.03249e+08	2.35982e+08	2.48669e+08	317247233	4.05934e+08	4.37005e+08	4.4367e+08	3.85552e+08
Com_12040_pos	cis-Resveratrol	--	C14 H12 O3	228.078	9.801	--	--	HMDB0034118	--	Phenylpropanoids and polyketides	Stilbenes	_	--	--	--	Full match	Full match	Full match	1.32566e+07	1.85232e+07	1.50057e+07	2.4399e+07	1.61489e+07	1.72541e+07	1.2705e+07	1.14101e+07	1.24993e+07	1.35851e+07	1.4763e+07	1.31379e+07	2.22453e+07	2.37022e+07	2.40013e+07	2.18897e+07	2.29171e+07	1.60953e+07	2.42392e+07	2.39465e+07	2.19617e+07	1.86085e+07	1.87829e+07	2.03812e+07	1.83956e+07	1.73916e+07	1.73309e+07	1.5862e+07
Com_6389_pos	Robinetin	Robinetin; 5-Deoxymyricetin	C15 H10 O7	302.042	6.837	cpd:C10177	--	--	LMPK12111577	--	--	--	Polyketides [PK]	Flavonoids [PK12]	Flavones and Flavonols [PK1211]	Full match	Full match	Full match	2.43146e+06	2.01536e+06	1.74587e+06	1.61624e+06	2.44726e+06	1.71743e+06	2.30475e+06	2.34551e+06	2.40708e+06	2.3752e+06	2.60501e+06	2.41514e+06	4.8699e+07	4.03062e+07	5.43307e+07	5.07293e+07	5.82076e+07	5.04524e+07	5.21613e+07	5.76036e+07	4.35462e+07	4.8054e+07	6.15939e+07	6.05732e+07	2.3338e+07	2.5777e+07	2.71671e+07	2.48957e+07
Com_464_pos	DL-Lysine	--	C6 H14 N2 O2	146.106	1.142	--	--	--	--	--	--	--	--	--	--	Full match	Full match	No results	1771875180	1442501546	1524393978	1718872743	1643645334	1953970376	9.16213e+08	1097197731	1117712276	1176422011	1359541510	1139937407	7.54949e+08	7.17008e+08	8.95703e+08	1056019076	1003392054	6.66554e+08	6.75227e+08	815168240	7.52644e+08	5.40914e+08	6.64781e+08	7.29844e+08	9.89139e+08	1122581581	1123958505	1088008760
Com_4777_pos	Carvone	(+)-(S)-Carvone; Carvol; (+)-Carvone; Carvone	C10 H14 O	150.104	11.174	cpd:C11383	map00902 Monoterpenoid biosynthesis;map01110 Biosynthesis of secondary metabolites	HMDB0035824	--	Lipids and lipid-like molecules	Prenol lipids	Monoterpenoids	--	--	--	Full match	Full match	Full match	8.13072e+07	6.40227e+07	7.0948e+07	6.5807e+07	7.66035e+07	7.46005e+07	2.82855e+07	2.69123e+07	3.1343e+07	3.27063e+07	2.96571e+07	4.35763e+07	3.85144e+07	4.40428e+07	4.99e+07	3.68694e+07	4.55149e+07	3.94296e+07	1.7959e+07	1.87624e+07	2.13057e+07	1.88347e+07	1.87234e+07	2.12031e+07	4.52298e+07	4.29478e+07	4.11579e+07	4.05451e+07
Com_17639_pos	Piceatannol	Piceatannol; 3,3',4'5-Tetrahydroxystilbene	C14 H12 O4	244.074	9.356	cpd:C05901	map00945 Stilbenoid, diarylheptanoid and gingerol biosynthesis;map01110 Biosynthesis of secondary metabolites	HMDB0004215	LMPK13090006	Phenylpropanoids and polyketides	Stilbenes	_	Polyketides [PK]	Aromatic polyketides [PK13]	Diphenyl ethers, biphenyls, dibenzyls and stilbenes [PK1309]	Full match	Full match	Full match	1.29896e+07	1.27703e+07	1.35216e+07	1.58035e+07	1.41336e+07	1.51619e+07	8.2421e+06	9.31577e+06	8.00965e+06	1.10955e+07	1.10435e+07	1.09448e+07	8.67214e+06	8.02525e+06	7.27041e+06	7.49385e+06	1.17529e+07	1.10071e+07	7.41457e+06	7.33906e+06	6.63248e+06	8.06508e+06	7.76122e+06	1.1686e+06	8.67424e+06	8.48379e+06	8.34283e+06	9.02231e+06
Com_1083_pos	Methyl caffeate	Methyl caffeate	C10 H10 O4	194.058	3.033	cpd:C10477	--	--	--	--	--	--	--	--	--	Full match	Full match	Full match	4.84093e+08	4.50476e+08	5.6647e+08	508474697	5.18109e+08	6.97236e+08	1.21833e+07	1.722e+07	1.37259e+07	1.08096e+07	1.48743e+07	1.21163e+07	5.21618e+08	6.63479e+08	5.72091e+08	6.0638e+08	509948643	594245149	1.6849e+08	1.68003e+08	2.01921e+08	1.33943e+08	1.75387e+08	1.37998e+08	260867124	2.79164e+08	2.9384e+08	2.6565e+08
Com_15815_pos	11-¦Á-Hydroxy-17-methyltestosterone	--	C20 H30 O3	318.218	13.29	--	--	--	--	--	--	--	--	--	--	Full match	Full match	No results	1.34736e+07	1.22335e+07	1.17203e+07	1.45223e+07	1.25639e+07	1.4483e+07	4.80751e+06	5.58066e+06	6.2108e+06	6.27416e+06	6.22017e+06	1.7728e+07	1.04036e+07	1.20849e+07	1.06893e+07	1.17458e+07	9.26163e+06	1.0207e+07	8.45718e+06	8.64991e+06	1.00836e+07	8.04118e+06	7.64354e+06	1.02644e+07	9.18228e+06	9.81389e+06	1.07025e+07	9.61543e+06
Com_2555_pos	Apocynin	Apocynin; Acetovanillone	C9 H10 O3	166.063	7.355	cpd:C11380	--	--	--	--	--	--	--	--	--	Full match	Full match	Full match	147302103	1.41228e+08	1.6527e+08	1.86809e+08	1.44216e+08	1.4958e+08	2.50981e+07	3.14332e+07	2.10411e+07	2.23093e+07	2.57691e+07	2.5038e+07	2.1648e+08	2.29283e+08	3.29947e+07	1.99278e+08	1.89572e+08	1.73808e+08	9.75764e+07	1.01129e+08	9.76477e+07	9.76928e+07	104871274	9.71554e+07	9.57875e+07	9.82437e+07	108288272	8.52792e+07
Com_374_pos	L-Threonine	L-Threonine; 2-Amino-3-hydroxybutyric acid	C4 H9 N O3	119.058	1.282	cpd:C00188	map00260 Glycine, serine and threonine metabolism;map00261 Monobactam biosynthesis;map00290 Valine, leucine and isoleucine biosynthesis;map00860 Porphyrin and chlorophyll metabolism;map00970 Aminoacyl-tRNA biosynthesis;map01100 Metabolic pathways;map01110 Biosynthesis of secondary metabolites;map01230 Biosynthesis of amino acids;map02010 ABC transporters	HMDB0000167	--	Organic acids and derivatives	Carboxylic acids and derivatives	Amino acids, peptides, and analogues	--	--	--	Full match	Full match	Full match	2015305607	1664860691	1888622103	2225400712	1975762161	2507514606	1653509020	1881651378	2023418255	1917919084	2048755958	1862958603	1167235035	1268765213	1516714716	1509433893	1585842468	1062272455	1101969088	1221928540	1216700906	1019344742	1180815468	1296205994	1434974607	1501037308	1351833629	1477739139
Com_1044_pos	L-Methionine sulfoxide	--	C5 H11 N O3 S	165.046	1.313	--	--	HMDB0002005	--	Organic acids and derivatives	Carboxylic acids and derivatives	Amino acids, peptides, and analogues	--	--	--	Full match	Full match	No results	7.57741e+08	3.4336e+08	4.07042e+08	5.47815e+08	3.83269e+08	5.18029e+08	8.20269e+07	1.16195e+08	1.27568e+08	1.43229e+08	1.45407e+08	1.61328e+08	1.71398e+08	2.25478e+08	1.90608e+08	200807467	2.37995e+08	1.36322e+08	8.16291e+07	8.11213e+07	1.10166e+08	8.87139e+07	8.19432e+07	7.21644e+07	1.76876e+08	1.9081e+08	190691708	1.72793e+08
Com_6721_pos	Ecdysterone	20-Hydroxyecdysone; Crustecdysone; Ecdysterone	C27 H44 O7	480.308	9.752	cpd:C02633	--	HMDB0030180	--	Lipids and lipid-like molecules	Steroids and steroid derivatives	Bile acids, alcohols and derivatives	--	--	--	Full match	Full match	Full match	2.37988e+06	2.38966e+06	2.41972e+06	2.60595e+06	2.44573e+06	2.58744e+06	3.0891e+06	2.75644e+06	2.89182e+06	2.60163e+06	3.18803e+06	2.71433e+06	4.11223e+06	4.60486e+06	3.98053e+06	4.33686e+06	4.01053e+06	6.43156e+07	4.82036e+06	5.11792e+06	5.24566e+06	4.43273e+06	5.26512e+06	4.88477e+06	4.30531e+06	3.9583e+06	3.95383e+06	3.70059e+06
Com_14953_pos	Genistein	Genistein; 5,7,4'-Trihydroxyisoflavone	C15 H10 O5	270.052	8.065	cpd:C06563	map00943 Isoflavonoid biosynthesis;map01110 Biosynthesis of secondary metabolites	HMDB0003217	LMPK12050218	Phenylpropanoids and polyketides	Isoflavonoids	Isoflav-2-enes	Polyketides [PK]	Flavonoids [PK12]	Isoflavonoids [PK1205]	Full match	Full match	Full match	9.29693e+06	7.48855e+06	3.29494e+06	9.69461e+06	1.13936e+07	8.92565e+06	1.6817e+07	1.69657e+07	1.81858e+07	1.76713e+07	1.90314e+07	14748380	1.2832e+07	1.90674e+07	1.61289e+07	1.53366e+07	1.39714e+07	1.50974e+07	1.4427e+07	1.43587e+07	1.5881e+07	9.82996e+06	1.36875e+07	1.68242e+07	1.4145e+07	1.40884e+07	1.39899e+07	1.31232e+07
Com_2738_pos	DL-Carnitine	--	C7 H15 N O3	161.105	1.284	--	--	HMDB0000062	--	Organic nitrogen compounds	Organonitrogen compounds	Quaternary ammonium salts	--	--	--	Full match	Full match	No results	5.13308e+07	4.24724e+07	5.89921e+07	5.66371e+07	4.65185e+07	1.23904e+08	4.49323e+07	3.96142e+07	4.5653e+07	2.92847e+07	3.82958e+07	3.3789e+07	5.64411e+07	4.78022e+07	7.13802e+07	8.08736e+07	8.54745e+07	4.79614e+07	1.10172e+08	1.55551e+08	1.58862e+08	8.79885e+07	1.28733e+08	120469661	7.99348e+07	8.48219e+07	9.03777e+07	8.35044e+07
Com_12954_pos	Indirubin	--	C16 H10 N2 O2	262.074	12.25	--	--	--	--	--	--	--	--	--	--	Full match	Full match	No results	1.56674e+07	1.107e+07	1.73715e+07	1.37092e+07	1.44094e+07	1.35107e+07	2.10212e+07	1.2086e+07	1.24057e+07	1.73384e+07	1.76733e+07	1.56135e+07	2.09406e+07	1.39393e+07	1.71463e+07	1.51466e+07	1.24432e+07	2.52952e+07	1.4812e+07	1.47355e+07	2.00508e+07	1.99811e+07	1.89384e+07	1.49511e+07	1.47749e+07	1.61989e+07	1.54347e+07	1.49527e+07
Com_2204_pos	Asparagine	Asparagine	C4 H8 N2 O3	132.053	1.428	cpd:C16438	--	HMDB0000168	--	Organic acids and derivatives	Carboxylic acids and derivatives	Amino acids, peptides, and analogues	--	--	--	Full match	Full match	Full match	8.72218e+07	9.4565e+07	125097121	1.37411e+08	126523409	1.25786e+08	76481774	8.61407e+07	8.95515e+07	9.0729e+07	6.66017e+07	7.32626e+07	2.27026e+08	1.89752e+08	2.79532e+08	1.69704e+08	2.01025e+08	1.54074e+08	2.298e+08	1.74931e+08	154729438	210107897	1.87988e+08	1.9295e+08	1.67891e+08	1.5066e+08	1.54392e+08	1.60342e+08
Com_764_pos	2-Amino-1,3,4-octadecanetriol	--	C18 H39 N O3	317.292	13.369	--	--	--	--	--	--	--	--	--	--	Full match	Full match	Full match	4.50377e+08	702571405	5.80426e+08	4.58718e+08	3.83336e+08	3.20172e+08	4.36723e+08	692607125	838537849	9.66432e+08	8.46907e+08	7.86057e+08	437637840	4.79949e+08	5.29479e+08	4.36644e+08	4.42578e+08	5.17826e+08	4.36163e+08	3.90588e+08	3.11957e+08	4.86722e+08	452148154	475853326	4.49621e+08	456800285	4.65991e+08	4.62916e+08
Com_493_pos	L-(-)-Methionine	--	C5 H11 N O2 S	149.051	1.946	--	--	HMDB0000696	--	Organic acids and derivatives	Carboxylic acids and derivatives	Amino acids, peptides, and analogues	--	--	--	Full match	Full match	Full match	1328665984	893065813	1228431271	1187897518	9.51048e+08	1032770489	1351680512	1249100855	1665836423	1541165224	1603427411	1434510340	3.51295e+08	597808502	5.97537e+08	5.47562e+08	5.41408e+08	4.96916e+08	1176245870	1158571189	1242141256	1014495828	1227224472	1109421460	1104040509	1167697106	1222757222	1137869925
Com_565_pos	8-Hydroxyquinoline	8-Hydroxyquinoline; Oxyquinoline	C9 H7 N O	145.053	9.136	cpd:C19434	--	--	--	--	--	--	--	--	--	Full match	Full match	Full match	777478250	7.51989e+08	8.42454e+08	9.02278e+08	8.01974e+08	8.13212e+08	8.62491e+08	879392084	7.21225e+08	933346923	9.42654e+08	8.59443e+08	6.74755e+08	5.98534e+08	8.29661e+08	861824661	8.62512e+08	7.25245e+08	1011388091	1041412185	9.1206e+08	7.87803e+08	1030476085	1298177514	4.44239e+08	9.2143e+08	9.07714e+08	8.05761e+08
Com_4439_pos	Agmatine	Agmatine; (4-Aminobutyl) guanidine	C5 H14 N4	130.122	1.128	cpd:C00179	map00330 Arginine and proline metabolism;map01100 Metabolic pathways	HMDB0001432	--	Organic nitrogen compounds	Organonitrogen compounds	Guanidines	--	--	--	Full match	Full match	Full match	1.88209e+07	9.98381e+06	2.11135e+07	1.67579e+07	1.04138e+07	1.23902e+08	1.04129e+07	3.89806e+07	1.74866e+07	2.25706e+07	2.38535e+07	1.3157e+07	1.13808e+07	9.96909e+06	1.42035e+07	2.14566e+07	1.9751e+07	8.80947e+06	9.26932e+06	1.58657e+07	8.50614e+06	7.50663e+06	14683671	9.36875e+06	1.93861e+07	1.99769e+07	2.13173e+07	1.97226e+07
Com_12114_pos	Quercetin	Quercetin; 3,3',4,5,7-Pentahydroxyflavone; 3,5,7,3',4'-Pentahydroxyflavone	C15 H10 O7	302.042	7.528	cpd:C00389	map00941 Flavonoid biosynthesis;map00944 Flavone and flavonol biosynthesis;map01100 Metabolic pathways;map01110 Biosynthesis of secondary metabolites	HMDB0005794	LMPK12110004	Phenylpropanoids and polyketides	Flavonoids	Flavones	Polyketides [PK]	Flavonoids [PK12]	Flavones and Flavonols [PK1211]	Full match	Full match	Full match	908432	917037	912406	953403	908430	900420	1.16283e+06	1.18678e+06	1.07082e+06	1.13983e+06	1.02822e+06	1.04213e+06	1.37956e+07	1.33399e+07	1.28994e+07	1.64038e+07	1.44675e+07	1.58897e+07	1.97299e+07	1.65768e+07	1.55657e+07	1.77937e+07	2.50671e+07	1.95683e+07	8.57785e+06	8.06349e+06	8.78702e+06	8.20791e+06
Com_4678_pos	(¡À)-Abscisic acid	--	C15 H20 O4	264.136	10.547	--	--	--	--	--	--	--	--	--	--	Full match	Full match	Full match	8.15067e+07	9.85345e+07	9.67847e+07	9.60757e+07	9.60533e+07	8.52476e+07	7.21007e+07	8.17356e+07	8.12795e+07	9.13744e+07	8.87765e+07	7.64485e+07	4.33577e+07	4.18953e+07	5.38455e+07	5.48859e+07	4.17926e+07	3.97276e+07	2.64584e+07	2.99777e+07	3.11165e+07	2.44321e+07	2.45923e+07	3.23586e+07	4.43659e+07	4.71763e+07	5.35718e+07	5.30037e+07
Com_5522_pos	N6-Acetyl-L-lysine	N6-Acetyl-L-lysine	C8 H16 N2 O3	188.116	1.47	cpd:C02727	map00310 Lysine degradation	HMDB0000206	--	Organic acids and derivatives	Carboxylic acids and derivatives	Amino acids, peptides, and analogues	--	--	--	Full match	Full match	Full match	8.60994e+07	3.81901e+07	4.89124e+07	7.01683e+07	4.57504e+07	8.9996e+07	3.16845e+07	3.73267e+07	6.54657e+07	6.79311e+07	4.5095e+07	6.17189e+07	1.75011e+07	1.8577e+07	1.97647e+07	2.34274e+07	2.59345e+07	1.6874e+07	4.40501e+07	39279438	3.55631e+07	3.06665e+07	3.29121e+07	3.13189e+07	3.38866e+07	3.42174e+07	3.02349e+07	2.85957e+07
Com_6276_pos	4-Methoxybenzaldehyde	--	C8 H8 O2	136.053	10.023	--	--	HMDB0029686	--	Benzenoids	Benzene and substituted derivatives	Benzoyl derivatives	--	--	--	Full match	Full match	Full match	4.37889e+07	4.90007e+07	5.48137e+07	5.27785e+07	4.63464e+07	5.0395e+07	2.67942e+07	27758261	2.65538e+07	2.51058e+07	2.5975e+07	2.55489e+07	4.1559e+07	4.4514e+07	3.78512e+07	4.13627e+07	3.93553e+07	3.61155e+07	4.13857e+07	4.009e+07	4.87956e+07	3.61366e+07	4.0407e+07	3.54082e+07	4.689e+07	6.47916e+07	4.59068e+07	3.46065e+07
Com_852_pos	Testosterone undecanoate	--	C30 H48 O3	456.36	15.058	--	--	--	--	--	--	--	--	--	--	Full match	Full match	Full match	5.04549e+08	4.31928e+08	6.19647e+08	3.7441e+08	5.67306e+08	4.10769e+08	7.54861e+08	8.06426e+08	6.21034e+08	658293489	6.11199e+08	4.97857e+08	1.90343e+08	2.79896e+08	3.17237e+08	3.42642e+08	2.17382e+08	4.38625e+08	1.35804e+08	2.06037e+08	2.15721e+08	219819628	2.30241e+08	2.60252e+08	4.48485e+08	503576964	3.66047e+08	4.12195e+08
Com_3200_pos	DL-2-(acetylamino)-3-phenylpropanoic acid	--	C11 H13 N O3	207.09	9.273	--	--	--	--	--	--	--	--	--	--	Full match	Full match	No results	1.33191e+08	1.43336e+08	1.14491e+08	1.77401e+08	1.3332e+08	1.96945e+08	1.65617e+07	2.39313e+07	4.94477e+07	6.42326e+07	3.43532e+07	7.59143e+07	6.24569e+07	5.94537e+07	7.70545e+07	7.55228e+07	7.73469e+07	5.9581e+07	2.96062e+07	3.40547e+07	2.09587e+07	2.23834e+07	1.51344e+07	1.8011e+07	4.90119e+07	5.36314e+07	5.5618e+07	5.09986e+07
Com_441_pos	Diaminopimelic acid	--	C7 H14 N2 O4	190.095	1.363	--	--	HMDB0001370	--	Organic acids and derivatives	Carboxylic acids and derivatives	Amino acids, peptides, and analogues	--	--	--	Full match	Full match	Full match	8.69027e+08	6.04718e+08	6.51028e+08	6.91021e+08	6.3384e+08	773723273	5.65405e+08	6.05619e+08	7.53543e+08	672605342	7.21306e+08	7.85076e+08	4.20861e+08	4.06389e+08	5.78205e+08	2.89332e+08	4.80542e+08	3.80911e+08	1703787520	1171905094	1079957505	1230697556	9.64691e+08	1107547844	7.76971e+08	8.15347e+08	7.94848e+08	7.42952e+08
Com_2262_pos	2-Amino-1,3-octadecanediol	--	C18 H39 N O2	301.297	13.513	--	--	--	--	--	--	--	--	--	--	Full match	Full match	Full match	9.07798e+07	1.33706e+08	1.24994e+08	8.90162e+07	7.84626e+07	5.97712e+07	1.45757e+08	1.98788e+08	2.21241e+08	260419331	2.28306e+08	1.8404e+08	1.08295e+08	1.3348e+08	1.47949e+08	1.28623e+08	1.12951e+08	1.44734e+08	1.26956e+08	1.09754e+08	7.70357e+07	1.45523e+08	1.09143e+08	1.38451e+08	1.33756e+08	1.59621e+08	1.14869e+08	1.16733e+08
Com_10087_pos	Inosine	Inosine	C10 H12 N4 O5	268.08	3.182	cpd:C00294	map00230 Purine metabolism;map01100 Metabolic pathways	HMDB0000195	--	Nucleosides, nucleotides, and analogues	Purine nucleosides	_	--	--	--	Full match	Full match	Full match	2.81053e+07	1.62748e+07	2.2669e+07	2.08081e+07	1.54032e+07	3.90017e+07	9.11715e+06	1.15082e+07	5.64443e+06	6.70589e+06	6.4872e+06	7.68123e+06	1.62121e+07	9.48588e+06	1.33448e+07	1.03667e+07	1.17407e+07	7.66441e+06	1.39598e+07	1.54794e+07	1.40632e+07	1.30069e+07	1.38819e+07	10988073	1.58678e+07	1.41616e+07	1.48431e+07	1.48559e+07
Com_5169_pos	(2E)-3-(3,4-dimethoxyphenyl)prop-2-enoic acid	--	C11 H12 O4	208.074	9.364	--	--	HMDB0034315	--	Phenylpropanoids and polyketides	Cinnamic acids and derivatives	Hydroxycinnamic acids and derivatives	--	--	--	Full match	Full match	Full match	5.74378e+07	4.83559e+07	6.37518e+07	4.19605e+07	4.86999e+07	4.90596e+07	5.05108e+07	3.28671e+07	3.79951e+07	2.65866e+07	3.77463e+07	2.4758e+07	3.96411e+07	5.29997e+07	4.69821e+07	4.51701e+07	4.85398e+07	4.03917e+07	3.49493e+07	3.43532e+07	4.1871e+07	3.25664e+07	3.96781e+07	4.01443e+07	5.04182e+07	4.73915e+07	4.17002e+07	3.39386e+07
Com_1067_pos	N-Acetyl-¦Á-D-glucosamine	--	C8 H15 N O6	221.09	1.368	--	--	--	--	--	--	--	--	--	--	Full match	Full match	Full match	4.10107e+08	3.88029e+08	4.22015e+08	3.76791e+08	4.29311e+08	394871860	5.32955e+08	5.55764e+08	5.29001e+08	5.59433e+08	6.87797e+08	1.27859e+08	3.95682e+08	4.39906e+08	4.4697e+08	4.03808e+08	4.69318e+08	3.35043e+08	3.99082e+08	4.21043e+08	4.0296e+08	3.23825e+08	3.36139e+08	4.71013e+08	3.87533e+08	4.31072e+08	492226147	3.57496e+08
Com_4501_pos	7-Methylguanosine	--	C11 H15 N5 O5	297.107	5.327	--	--	HMDB0001107	--	Nucleosides, nucleotides, and analogues	Purine nucleosides	_	--	--	--	Full match	Full match	Full match	9.88938e+07	1.03211e+08	1.05887e+08	1.01535e+08	1.07934e+08	1.06372e+08	1.04316e+08	8.76641e+07	8.64852e+07	9.67356e+07	9.23698e+07	8.09525e+07	8.31651e+07	8.14926e+07	9.00543e+07	8.34338e+07	8.71623e+07	7.10236e+07	6.53783e+07	6.93385e+07	6.40099e+07	5.51192e+07	6.50149e+07	6.83002e+07	8.75451e+07	8.82205e+07	8.44371e+07	7.51907e+07
Com_3618_pos	N-Acetyl-DL-glutamic acid	--	C7 H11 N O5	189.064	2.306	--	--	HMDB0001138	--	Organic acids and derivatives	Carboxylic acids and derivatives	Amino acids, peptides, and analogues	--	--	--	Full match	Full match	Full match	159516478	1.12935e+08	1.35604e+08	143414108	137238549	1.44926e+08	5.1327e+07	7.6491e+07	6.88578e+07	5.95055e+07	6.5828e+07	9.48728e+07	1.36103e+08	1.31756e+08	1.37127e+08	1.32707e+08	1.38683e+08	1.32519e+08	3.87811e+07	4.82305e+07	3.81293e+07	3.04047e+07	3.23913e+07	3.49769e+07	8.03746e+07	7.91462e+07	7.73356e+07	7.39121e+07
Com_498_pos	Acetanilide	Acetanilide; N-Phenylacetamide; N-Acetylarylamine	C8 H9 N O	135.069	2.352	cpd:C07565	--	HMDB0001250	--	Benzenoids	Benzene and substituted derivatives	_	--	--	--	Full match	Full match	No results	1370219564	1174449797	1200976384	1571844866	1381776080	1596909976	1279982458	1540209302	1612268193	1473775920	1546824129	1603278051	8.68126e+08	9.79315e+08	1075391478	1074064260	9.22287e+08	7.53545e+08	1260472811	1403625368	1445679846	9.18652e+08	1338108013	1408638929	1048802781	1191970999	1324000176	1265759173
Com_158_pos	2-Hydroxycinnamic acid	--	C9 H8 O3	164.047	2.353	--	--	HMDB0134028	--	Phenylpropanoids and polyketides	Cinnamic acids and derivatives	Hydroxycinnamic acids and derivatives	--	--	--	Full match	Full match	Full match	5321656419	4724326694	4375660543	5439483397	5400470309	6202937001	5093721310	5916257948	6165249352	5546862080	5964693347	5719249470	3341691126	3638673890	3588891494	3970379794	3188967957	2793372972	4986201438	5415771019	5188450909	3534123468	4741966082	4875928937	4055275042	4348104443	4956797263	4928425758
Com_3402_pos	Tetramethylpyrazine	--	C8 H12 N2	136.1	9.832	--	--	HMDB0036584	--	Organoheterocyclic compounds	Diazines	Pyrazines	--	--	--	Full match	Full match	Full match	8.98158e+06	3.08302e+07	1.63975e+07	3.25573e+07	7.11182e+06	1.77142e+06	1.90891e+06	2.12921e+06	4.31562e+06	1.54869e+08	2.67487e+06	1.09983e+06	1.74555e+06	3.16302e+06	2.27654e+06	1.81881e+06	1.58833e+06	1.60896e+06	2.23392e+06	2.24351e+06	2.35995e+06	1.89601e+06	2.38385e+06	2.41412e+06	6.28302e+06	5.86552e+06	5.39806e+06	4.90693e+06
Com_792_pos	Glucose 1-phosphate	--	C6 H13 O9 P	260.029	1.444	--	--	HMDB0001586	--	Organic oxygen compounds	Organooxygen compounds	Carbohydrates and carbohydrate conjugates	--	--	--	Full match	Full match	Full match	9.4797e+08	931857279	2.69489e+08	9.23877e+08	7.3461e+08	8.82804e+08	4.15736e+08	7.68879e+08	4.22462e+08	5.1852e+08	7.82712e+08	3.90149e+08	4.20859e+08	5.30631e+08	5.76505e+08	5.75571e+08	4.58631e+08	3.48334e+08	1.12511e+08	118167900	1.0577e+08	1.00838e+08	1.11764e+08	1.58002e+08	3.45391e+08	4.2425e+08	5.43881e+08	3.41389e+08
Com_14320_pos	2'-O-Methylguanosine	--	C11 H15 N5 O5	297.107	5.577	--	--	--	--	--	--	--	--	--	--	Full match	Full match	Full match	1.47887e+07	1.03307e+07	1.352e+07	1.47563e+07	1.7263e+07	1.45722e+07	6.8637e+06	4.62764e+06	1.06592e+07	7.64691e+06	7.20986e+06	1.05796e+07	1.25954e+07	1.13538e+07	1.19866e+07	1.27984e+07	1.3139e+07	9.37294e+06	1.27632e+07	1.8996e+07	1.3938e+07	9.59483e+06	1.44975e+07	1.46895e+07	1.07883e+07	1.1529e+07	1.16997e+07	1.16137e+07
Com_684_pos	4-Guanidinobutyric acid	4-Guanidinobutanoate; 4-Guanidinobutyric acid	C5 H11 N3 O2	145.085	1.456	cpd:C01035	map00330 Arginine and proline metabolism;map01100 Metabolic pathways	HMDB0003464	--	Organic acids and derivatives	Carboxylic acids and derivatives	Amino acids, peptides, and analogues	--	--	--	Full match	Full match	Full match	4.53214e+08	5.19216e+08	5.27475e+08	6.30386e+08	5.86883e+08	6.12562e+08	1003789875	8.48003e+08	1014256447	7.69118e+08	8.18772e+08	7.3134e+08	4.60967e+08	6.22528e+08	4.65493e+08	4.26284e+08	4.25321e+08	4.94874e+08	512519116	469544956	5.19278e+08	4.25474e+08	5.77923e+08	4.3118e+08	7.43194e+08	7.64201e+08	6.41687e+08	6.3209e+08
Com_380_pos	Maltotriose	Maltotriose; Amylotriose	C18 H32 O16	504.169	1.377	cpd:C01835	map02010 ABC transporters	HMDB0001262	--	Organic oxygen compounds	Organooxygen compounds	Carbohydrates and carbohydrate conjugates	--	--	--	Full match	Full match	Full match	1783265838	1502429278	1759941511	1598652762	1722656253	1973691070	2025889519	1634878045	2094471100	1864910335	1831233157	1902321570	1423527793	875368299	1882961766	1501593927	1398898571	1497115086	1709875402	1820403496	1361234009	1793288974	1582773974	1663673778	1962270354	1811095903	929732093	1735796643
Com_5824_pos	L-Ergothioneine	--	C9 H15 N3 O2 S	229.088	1.398	--	--	HMDB0003045	--	Organic acids and derivatives	Carboxylic acids and derivatives	Amino acids, peptides, and analogues	--	--	--	Full match	Full match	No results	1.29181e+07	1.22398e+07	1.27702e+07	2.18156e+07	13699759	5.82401e+07	1.2272e+07	1.42693e+07	6.98723e+06	1.51909e+07	2.3399e+07	1.08069e+07	8.34175e+06	7.27744e+06	1.06752e+07	1.10397e+07	1.38199e+07	9.72046e+06	4.40655e+07	3.54377e+07	5.63958e+07	1.4361e+07	2.45592e+07	3.06455e+07	3.42544e+07	3.03601e+07	1.53763e+07	24016534
Com_200_pos	Pipecolic acid	L-Pipecolate; Pipecolinic acid; Pipecolic acid; 2-Piperidinecarboxylic acid; (S)-Piperidine-2-carboxylic acid	C6 H11 N O2	129.079	1.707	cpd:C00408	map00310 Lysine degradation;map00960 Tropane, piperidine and pyridine alkaloid biosynthesis;map01100 Metabolic pathways;map01110 Biosynthesis of secondary metabolites	HMDB0000716	--	Organic acids and derivatives	Carboxylic acids and derivatives	Amino acids, peptides, and analogues	--	--	--	Full match	Full match	Full match	1652531428	1563429935	3675295821	2527041141	2845215521	2750554351	1745686362	2694751018	4815482004	3191168736	3209014207	3081312028	1078646208	7.27116e+08	1005816141	6.00394e+08	2029366465	7.24841e+08	5.75836e+08	1076317690	3.90068e+08	3.43273e+08	3.61608e+08	1611579568	1534292056	1154606471	1608448699	1475802927
Com_5134_pos	5-Hydroxyindole	--	C8 H7 N O	133.053	7.834	--	--	--	--	--	--	--	--	--	--	Full match	Full match	No results	7.76095e+07	8.10456e+07	9.43009e+07	8.73841e+07	9.41921e+07	8.84289e+07	1.47689e+07	1.3883e+07	1.45504e+07	1.64793e+07	1.58239e+07	1.36947e+07	2.3214e+07	2.07765e+07	2.84974e+07	2.0833e+07	2.46019e+07	1.7976e+07	1.09986e+07	1.23223e+07	1.18182e+07	9.37952e+06	9.79197e+06	1.31562e+07	2.99479e+07	2.93668e+07	2.9301e+07	2.65475e+07
Com_2288_pos	Indole-3-acetic acid	Indole-3-acetate; Indole-3-acetic acid; (Indol-3-yl)acetate; Indoleacetate; Indoleacetic acid; IAA	C10 H9 N O2	175.063	9.658	cpd:C00954	map00380 Tryptophan metabolism;map01100 Metabolic pathways;map04075 Plant hormone signal transduction	HMDB0000197	--	Organoheterocyclic compounds	Indoles and derivatives	Indolyl carboxylic acids and derivatives	--	--	--	Full match	Full match	Full match	1.92831e+08	256990049	192108804	2.2458e+08	2.09068e+08	2.30344e+08	4.58756e+07	5.32972e+07	6.35328e+07	6.46198e+07	7.88485e+07	5.91834e+07	6.16655e+07	4.28386e+07	8.80725e+07	6.42707e+07	7.79878e+07	4.69979e+07	2.52372e+07	3.04448e+07	2.43244e+07	2.56544e+07	1.92904e+07	2.63689e+07	6.85215e+07	6.5545e+07	5.52832e+07	5.19759e+07
Com_2758_pos	L-Histidine	L-Histidine; (S)-alpha-Amino-1H-imidazole-4-propionic acid	C6 H9 N3 O2	155.07	1.156	cpd:C00135	map00340 Histidine metabolism;map00410 beta-Alanine metabolism;map00970 Aminoacyl-tRNA biosynthesis;map01100 Metabolic pathways;map01110 Biosynthesis of secondary metabolites;map01230 Biosynthesis of amino acids;map02010 ABC transporters	HMDB0000177	--	Organic acids and derivatives	Carboxylic acids and derivatives	Amino acids, peptides, and analogues	--	--	--	Full match	Full match	Full match	2.26872e+08	1.63447e+08	1.00631e+08	2.12722e+08	1.56746e+08	1.42653e+08	9.82887e+07	149594185	1.26293e+08	1.14091e+08	7.42934e+07	103480079	6.03889e+07	6.83494e+07	7.22197e+07	7.0776e+07	4.81555e+07	6.14666e+07	1.33194e+08	9.43192e+07	1.05456e+08	1.0931e+08	1.08577e+08	1.24644e+08	106822362	1.01099e+08	8.91909e+07	8.90059e+07
Com_705_pos	5'-S-Methyl-5'-thioadenosine	--	C11 H15 N5 O3 S	297.089	6.997	--	--	HMDB0001173	--	Nucleosides, nucleotides, and analogues	5'-deoxyribonucleosides	5'-deoxy-5'-thionucleosides	--	--	--	Full match	Full match	Full match	2.78626e+08	3.10363e+08	4.05249e+08	4.6968e+08	4.2617e+08	3.65281e+08	8.45628e+08	6.53136e+08	9.46996e+08	1040666531	9.54244e+08	8.62588e+08	1.68312e+08	2.03275e+08	2.68823e+08	2.38262e+08	203127086	1.5449e+08	1.87768e+08	2.14148e+08	2.65502e+08	1.67053e+08	1.62198e+08	160021948	3.23813e+08	3.66603e+08	3.50177e+08	3.33489e+08
Com_1141_pos	2-(1H-indol-3-yl)acetic acid	--	C10 H9 N O2	175.063	8.481	--	--	HMDB0000197	--	Organoheterocyclic compounds	Indoles and derivatives	Indolyl carboxylic acids and derivatives	--	--	--	Full match	Full match	Full match	334285578	3.44034e+08	3.78612e+08	3.76544e+08	3.82101e+08	360424509	5.77667e+08	5.5383e+08	5.46136e+08	605428094	6.39994e+08	5.95327e+08	1.71145e+08	2.09893e+08	2.18763e+08	2.29913e+08	2.05791e+08	1.70664e+08	2.42076e+08	2.89469e+08	2.107e+08	2.60706e+08	2.03981e+08	2.47975e+08	3.56997e+08	3.43301e+08	3.17427e+08	2.92197e+08
Com_231_pos	¦´-Aminobutyric acid (GABA)	--	C4 H9 N O2	103.064	1.291	--	--	--	--	--	--	--	--	--	--	Full match	Full match	Full match	9.3635e+08	6.81808e+08	1011302425	1005663901	8.57688e+08	1103755029	1.16721e+08	2.26191e+08	7.65023e+07	4.26749e+08	213460949	1.057e+08	2.89854e+08	2.58583e+08	421854428	4.89727e+08	3.3501e+08	2.5026e+08	4.29692e+08	3.30524e+08	4.6072e+08	5.31823e+08	2.57177e+08	2.96003e+08	1004465115	6.47763e+08	1184550603	1045717300
Com_2504_pos	Pyridoxine	Pyridoxine; Pyridoxol	C8 H11 N O3	169.074	2.013	cpd:C00314	map00750 Vitamin B6 metabolism;map01100 Metabolic pathways	HMDB0000239	--	Organoheterocyclic compounds	Pyridines and derivatives	Pyridoxines	--	--	--	Full match	Full match	Full match	2.55835e+08	1.5483e+08	2.09089e+08	1.6201e+08	127855358	1.43008e+08	7.0544e+07	4.29796e+07	9.13083e+07	6.60321e+07	9.41509e+07	8.33825e+07	1.15531e+08	8.75962e+07	9.98694e+07	1.44283e+08	1.1261e+08	9.57833e+07	7.40677e+07	9.56187e+07	9.71165e+07	8.91787e+07	8.12294e+07	9.62718e+07	1.35108e+08	1.66205e+08	1.1506e+08	1.00273e+08
Com_156_pos	Nicotinic acid	Nicotinate; Nicotinic acid; Niacin; 3-Pyridinecarboxylic acid	C6 H5 N O2	123.032	1.892	cpd:C00253	map00760 Nicotinate and nicotinamide metabolism;map00960 Tropane, piperidine and pyridine alkaloid biosynthesis;map01100 Metabolic pathways;map01110 Biosynthesis of secondary metabolites	HMDB0001488	--	Organoheterocyclic compounds	Pyridines and derivatives	Pyridinecarboxylic acids and derivatives	--	--	--	Full match	Full match	Full match	5606269092	5407991431	6289095041	6229246863	6167462679	6767756716	3083424471	3127934032	3273354846	3071601149	3284941536	3025917897	5733145776	6172427707	6202516608	5995073580	5577797297	5258153103	3879109666	3938308055	3896196418	3266067570	3710234000	4313136628	3790678035	4360232775	4443600142	4164296412
Com_552_pos	Pantothenic acid	Pantothenate; Pantothenic acid; (R)-Pantothenate	C9 H17 N O5	219.111	6.312	cpd:C00864	map00410 beta-Alanine metabolism;map00770 Pantothenate and CoA biosynthesis;map01100 Metabolic pathways;map01110 Biosynthesis of secondary metabolites	HMDB0000210	--	Organooxygen compounds	Alcohols and polyols	Polyols	--	--	--	Full match	Full match	Full match	7.41395e+08	7.77844e+08	8.32097e+08	9.49295e+08	9.64348e+08	961495826	1225668490	1177472394	1183995240	1233585273	1134725457	1215692947	1036776928	884577420	1085268474	1023186406	1081929127	8.69852e+08	1180737230	1301497462	1186834764	1076090099	1310028659	1280758992	8.65037e+08	1056576986	1180725692	1176225842
Com_2674_pos	Hypoxanthine	Hypoxanthine; Purine-6-ol	C5 H4 N4 O	136.038	1.936	cpd:C00262	map00230 Purine metabolism;map01100 Metabolic pathways	HMDB0000157	--	Organoheterocyclic compounds	Imidazopyrimidines	Purines and purine derivatives	--	--	--	Full match	Full match	Full match	6.71902e+07	4.8195e+07	5.05376e+07	6.60029e+07	4.70177e+07	2.4739e+08	3.63161e+07	3.29268e+07	2.93259e+07	2.77848e+07	2.8887e+07	5.13096e+07	3.89753e+07	3.68699e+07	4.95406e+07	3.85916e+07	4.02189e+07	3.60775e+07	4.2219e+07	4.9891e+07	7.42855e+07	2.9262e+07	3.7041e+07	3.26512e+07	5.8715e+07	5.66439e+07	5.62411e+07	5.43852e+07
Com_168_pos	L-Tyrosine	L-Tyrosine; (S)-3-(p-Hydroxyphenyl)alanine; (S)-2-Amino-3-(p-hydroxyphenyl)propionic acid; Tyrosine	C9 H11 N O3	181.074	2.358	cpd:C00082	map00130 Ubiquinone and other terpenoid-quinone biosynthesis;map00261 Monobactam biosynthesis;map00350 Tyrosine metabolism;map00360 Phenylalanine metabolism;map00400 Phenylalanine, tyrosine and tryptophan biosynthesis;map00460 Cyanoamino acid metabolism;map00730 Thiamine metabolism;map00940 Phenylpropanoid biosynthesis;map00950 Isoquinoline alkaloid biosynthesis;map00965 Betalain biosynthesis;map…	HMDB0000158	--	Organic acids and derivatives	Carboxylic acids and derivatives	Amino acids, peptides, and analogues	--	--	--	Full match	Full match	Full match	5136655172	4544834853	4207484639	5245810159	5201864965	5975835405	4928880207	5691971342	5940762390	5302538938	5733476430	5503328970	3213873084	3499604871	3444086627	3815542861	3055897667	2685357200	4806112530	5238947350	4999574961	3408408359	4553623896	4689109201	3917855114	4192581959	4797987224	4764389396
Com_300_pos	DL-Arginine	--	C6 H14 N4 O2	174.112	1.217	--	--	--	--	--	--	--	--	--	--	Full match	Full match	Full match	2008661696	2717948066	2599565541	3044989846	3004179006	2663564354	1515680335	2390663874	1906301926	2002217043	2396694624	2444262741	1888767405	1863669869	2851934605	2462009847	2492144700	1610270224	1007476160	1335515921	1089502050	1144360449	8.87577e+08	1562097149	2051992624	2344877234	2063893607	1913312560
Com_1419_pos	Xanthine	Xanthine	C5 H4 N4 O2	152.033	4.842	cpd:C00385	map00230 Purine metabolism;map00232 Caffeine metabolism;map01100 Metabolic pathways;map01110 Biosynthesis of secondary metabolites	HMDB0000292	--	Organoheterocyclic compounds	Imidazopyrimidines	Purines and purine derivatives	--	--	--	Full match	Full match	Full match	3.99974e+08	3.01015e+08	3.35199e+08	405372373	5.17248e+08	3.09155e+08	3.00765e+08	2.57405e+08	2.10093e+08	2.17941e+08	2.84452e+08	3.23365e+08	2.43134e+08	2.85468e+08	2.18331e+08	2.2689e+08	2.59567e+08	3.17212e+08	3.19208e+08	3.83239e+08	4.73456e+08	2.35445e+08	2.59173e+08	325432253	3.45298e+08	4.55949e+08	3.15017e+08	274591468
Com_1148_pos	D-Glucosamine	D-Glucosamine; Chitosamine; 2-Amino-2-deoxy-D-glucose	C6 H13 N O5	179.079	1.225	cpd:C00329	map00520 Amino sugar and nucleotide sugar metabolism;map01100 Metabolic pathways	HMDB0001514	--	Organic oxygen compounds	Organooxygen compounds	Carbohydrates and carbohydrate conjugates	--	--	--	Full match	Full match	Full match	7.47473e+07	5.30934e+07	5.85144e+07	6.10177e+07	4.43545e+07	2.10338e+08	3.5605e+07	3.4214e+08	7.5733e+07	7.96936e+07	8.46225e+07	1.28246e+08	4.67619e+07	5.42281e+07	5.80118e+07	6.629e+08	7.98579e+07	5.65999e+07	4.34291e+07	4.36336e+07	5.82806e+07	8.39615e+07	4.30986e+07	4.85618e+07	9.87611e+07	1.069e+08	9.27601e+07	1.04633e+08
Com_15611_pos	Phloretin	Phloretin	C15 H14 O5	274.084	9.094	cpd:C00774	--	HMDB0003306	LMPK12120525	Phenylpropanoids and polyketides	Linear 1,3-diarylpropanoids	Chalcones and dihydrochalcones	Polyketides [PK]	Flavonoids [PK12]	Chalcones and dihydrochalcones [PK1212]	Full match	Full match	Full match	1.34312e+07	1.29406e+07	1.35658e+07	1.34077e+07	1.47097e+07	1.49302e+07	1.85379e+07	1.65478e+07	1.70573e+07	1.51451e+07	1.81654e+07	1.62603e+07	9.57641e+06	9.62716e+06	1.09274e+07	7.60756e+06	1.12903e+07	9.10043e+06	1.02941e+07	1.11355e+07	1.02994e+07	1.05356e+07	1.30072e+07	1.28097e+07	1.33215e+07	1.33281e+07	1.35067e+07	1.25873e+07
Com_2577_pos	Sebacic acid	Sebacic acid; Decanedioic acid	C10 H18 O4	202.12	11.107	cpd:C08277	--	HMDB0000792	LMFA01170006	Lipids and lipid-like molecules	Fatty Acyls	Fatty acids and conjugates	Fatty Acyls [FA]	Fatty Acids and Conjugates [FA01]	Dicarboxylic acids [FA0117]	Full match	Full match	Full match	5.29838e+07	6.68771e+07	8.55437e+07	1.10304e+08	7.99345e+07	1.35028e+08	3.79461e+07	4.17415e+07	4.4685e+07	4.42784e+07	4.28643e+07	9.49832e+07	4.64761e+07	5.99064e+07	9.17257e+07	6.85061e+07	6.29677e+07	5.05092e+07	8.22629e+07	8.72273e+07	220763167	1.63331e+08	9.26187e+07	205608704	6.71067e+07	9.00475e+07	9.59583e+07	8.9011e+07
Com_2514_pos	Trifolin	Kaempferol-3-O-galactoside; Kaempferol 3-O-beta-D-galactoside; Trifolin	C21 H20 O11	448.1	8.84	cpd:C12626	map00944 Flavone and flavonol biosynthesis	HMDB0030864	LMPK12111663	Phenylpropanoids and polyketides	Flavonoids	Flavonoid glycosides	Polyketides [PK]	Flavonoids [PK12]	Flavones and Flavonols [PK1211]	Full match	Full match	Full match	2.18745e+08	2.10469e+08	2.27867e+08	2.33228e+08	2.18438e+08	2.42421e+08	2.46843e+08	2.00203e+08	2.1851e+08	2.06629e+08	2.38442e+08	2.13962e+08	1.30678e+07	6.93791e+06	1.36599e+07	2.29458e+07	1.19575e+07	6.22412e+06	3.41839e+07	2.09753e+07	3.99676e+07	2.21245e+07	4.97982e+07	2.31251e+07	122274937	1.30562e+08	1.37553e+08	1.21177e+08
Com_71_pos	L-Glutathione (reduced)	--	C10 H17 N3 O6 S	307.083	1.879	--	--	--	--	--	--	--	--	--	--	Full match	Full match	Full match	4.71975e+07	7.2109e+07	6.11782e+07	6.04069e+07	7.06489e+07	6.48771e+07	8637002311	6416149898	8209426948	7093448911	8711737176	6686144773	3.78554e+07	3.89611e+07	3.89752e+07	3.23686e+07	3.4669e+07	4.06222e+07	4869090891	4299400740	4199962275	3742476713	5305972632	5103081244	3835780926	4009946244	4138367362	3985326437
Com_9748_pos	Glycyl-L-leucine	Glycyl-leucine; Glycyl-L-leucine	C8 H16 N2 O3	188.116	6.516	cpd:C02155	--	HMDB0028929	--	Organic acids and derivatives	Carboxylic acids and derivatives	Amino acids, peptides, and analogues	--	--	--	Full match	Full match	Full match	2.13309e+07	2.59658e+07	2.26743e+07	2.33896e+07	2.31382e+07	2.53e+07	2.56585e+07	2.17313e+07	3.28047e+07	3.4864e+07	3.41296e+07	3.56571e+07	3.61557e+06	4.17634e+06	3.58307e+06	5.11918e+06	3.65395e+06	3.09853e+06	1.27274e+07	7.86701e+06	5.67182e+06	1.14965e+07	6.26027e+06	6.6484e+06	1.46158e+07	1.58027e+07	1.48749e+07	1.3496e+07
Com_1341_pos	Adenine	Adenine; 6-Aminopurine	C5 H5 N5	135.055	1.438	cpd:C00147	map00230 Purine metabolism;map00908 Zeatin biosynthesis;map01100 Metabolic pathways	HMDB0000034	--	Organoheterocyclic compounds	Imidazopyrimidines	Purines and purine derivatives	--	--	--	Full match	Full match	Full match	4.81318e+08	3.66486e+08	4.23085e+08	5.42346e+08	4.2406e+08	5.98582e+08	6.79403e+07	7.81084e+07	6.69884e+07	1.17181e+08	9.05686e+07	7.20279e+07	3.39185e+08	3.29135e+08	3.38675e+08	3.80548e+08	366428003	302350282	6.94241e+07	7.53421e+07	1.31905e+08	8.65437e+07	7.57457e+07	6.8061e+07	2.22142e+08	2.33043e+08	2.10103e+08	1.97021e+08
Com_4363_pos	N-Acetyl-L-leucine	N-Acetyl-L-leucine	C8 H15 N O3	173.105	8.875	cpd:C02710	--	HMDB0011756	--	Organic acids and derivatives	Carboxylic acids and derivatives	Amino acids, peptides, and analogues	--	--	--	Full match	Full match	Full match	8.82893e+07	6.15408e+07	7.58126e+07	8.31107e+07	7.77106e+07	127331471	3.47371e+07	3.91421e+07	5.12886e+07	5.93864e+07	4.48838e+07	5.1792e+07	3.83916e+07	3.63946e+07	4.27036e+07	5.54053e+07	4.72475e+07	3.60152e+07	2.08566e+07	1.90194e+07	1.71059e+07	1.84309e+07	1.518e+07	1.52557e+07	3.72621e+07	4.17406e+07	4.28413e+07	4.35511e+07
Com_20016_pos	Naringenin	Naringenin; 4',5,7-Trihydroxyflavanone; (2S)-Naringenin; (-)-(2S)-Naringenin	C15 H12 O5	272.068	9.446	cpd:C00509	map00941 Flavonoid biosynthesis;map00943 Isoflavonoid biosynthesis;map01100 Metabolic pathways;map01110 Biosynthesis of secondary metabolites	HMDB0002670	LMPK12140001	Phenylpropanoids and polyketides	Flavonoids	Flavans	Polyketides [PK]	Flavonoids [PK12]	Flavanones [PK1214]	Full match	Full match	Full match	1.72496e+06	1.96037e+06	2.26143e+06	436857	459109	2.27755e+06	1.49855e+06	1.38643e+06	1.21844e+06	3.6648e+06	1.73067e+06	2.50961e+06	1.17171e+07	1.00371e+07	1.21841e+07	1.10778e+07	9.9435e+06	1.28485e+07	5.94941e+06	6.26105e+06	8.2695e+06	5.61334e+06	5.10948e+06	7.32834e+06	4.56245e+06	5.61988e+06	4.88929e+06	4.26112e+06
Com_629_pos	Argininosuccinic acid	--	C10 H18 N4 O6	290.122	1.284	--	--	HMDB0000052	--	Organic acids and derivatives	Carboxylic acids and derivatives	Amino acids, peptides, and analogues	--	--	--	Full match	Full match	Full match	7.28222e+08	6.03729e+08	8.33451e+08	7.67105e+08	7.5709e+08	5.61709e+08	2.45106e+08	1.67816e+08	2.29083e+08	2.17588e+08	2.61159e+08	2.27341e+08	1.49375e+08	1.46624e+08	1.4617e+08	1.05843e+08	252465441	3.0362e+08	1.24877e+08	1.75618e+08	1.41915e+08	9.70518e+07	8.94362e+07	1.77109e+08	4.20173e+08	4.54891e+08	4.51903e+08	3.76762e+08
Com_4521_pos	Kynurenic acid	4-Hydroxy-2-quinolinecarboxylic acid; Kynurenic acid; Kynurenate	C10 H7 N O3	189.043	7.794	cpd:C01717	map00380 Tryptophan metabolism;map01100 Metabolic pathways	HMDB0000715	--	Organoheterocyclic compounds	Quinolines and derivatives	Quinoline carboxylic acids	--	--	--	Full match	Full match	Full match	3.52037e+07	4.65286e+07	7.6879e+07	4.44369e+07	4.47904e+07	4.99738e+07	5.59006e+07	8.49514e+07	1.09347e+08	9.30033e+07	7.18742e+07	7.70891e+07	2.4818e+07	2.5914e+07	2.99194e+07	3.79416e+07	3.26732e+07	3.65935e+07	4.86344e+07	4.96175e+07	4.27244e+07	3.95374e+07	4.00379e+07	4.62531e+07	4.26639e+07	4.76408e+07	5.2019e+07	5.55894e+07
Com_2947_pos	Caffeic acid	Caffeate; Caffeic acid; 3,4-Dihydroxy-trans-cinnamate; trans-Caffeate; (2E)-3-(3,4-Dihydroxyphenyl)prop-2-enoate	C9 H8 O4	180.042	7.545	cpd:C01197	map00940 Phenylpropanoid biosynthesis;map01100 Metabolic pathways;map01110 Biosynthesis of secondary metabolites	HMDB0001964	--	Phenylpropanoids and polyketides	Cinnamic acids and derivatives	Hydroxycinnamic acids and derivatives	--	--	--	Full match	Full match	Full match	1.02806e+08	9.09691e+07	9.5664e+07	9.67367e+07	1.12388e+08	1.37322e+08	6.28468e+07	5.10099e+07	6.04865e+07	4.79521e+07	6.09466e+07	6.24068e+07	8.39111e+07	9.09893e+07	7.90211e+07	7.84949e+07	8.77985e+07	9.52191e+07	1.41144e+08	1.20166e+08	1.21979e+08	1.18128e+08	1.66762e+08	139803854	1.136e+08	9.75489e+07	8.67415e+07	8.36158e+07
Com_32750_pos	Pinocembrin	Pinocembrin; 5,7-Dihydroxyflavanone	C15 H12 O4	256.073	10.753	cpd:C09827	map00941 Flavonoid biosynthesis	HMDB0030808	LMPK12140214	Phenylpropanoids and polyketides	Flavonoids	Flavans	Polyketides [PK]	Flavonoids [PK12]	Flavanones [PK1214]	Full match	Full match	Full match	1.34314e+06	1.8126e+06	2.14783e+06	2.86094e+06	1.87163e+06	1.70046e+06	1.11879e+06	898480	952870	958833	853618	817187	3.4561e+06	3.83959e+06	5.1468e+06	3.27703e+06	5.18168e+06	3.08204e+06	1.54635e+06	2.11617e+06	1.17272e+06	1.04713e+06	1.61856e+06	1.62315e+06	1.66359e+06	1.80401e+06	1.90834e+06	1.39736e+06
Com_597_pos	Adenosine 5'-monophosphate	AMP; Adenosine 5'-monophosphate; Adenylic acid; Adenylate; 5'-AMP; 5'-Adenylic acid; 5'-Adenosine monophosphate; Adenosine 5'-phosphate	C10 H14 N5 O7 P	347.063	1.608	cpd:C00020	map00230 Purine metabolism;map00908 Zeatin biosynthesis;map01100 Metabolic pathways;map01110 Biosynthesis of secondary metabolites	HMDB0000045	--	Nucleosides, nucleotides, and analogues	Purine nucleotides	Purine ribonucleotides	--	--	--	Full match	Full match	Full match	1.37234e+08	1.30543e+08	1.59304e+08	1.35575e+08	1.46763e+08	1.3594e+08	1047803096	9.81989e+08	1253434298	1246887024	1224758231	1282772605	6.70124e+07	7.89181e+07	7.47831e+07	6.6169e+07	8.04003e+07	5.96923e+07	8.23039e+08	8.06315e+08	8.39442e+08	624405522	7.95233e+08	8.19153e+08	4.1171e+08	495292307	5.02934e+08	448097854
Com_206_pos	L-Aspartic acid	L-Aspartate; L-Aspartic acid; 2-Aminosuccinic acid; L-Asp	C4 H7 N O4	133.037	1.266	cpd:C00049	map00220 Arginine biosynthesis;map00250 Alanine, aspartate and glutamate metabolism;map00260 Glycine, serine and threonine metabolism;map00261 Monobactam biosynthesis;map00270 Cysteine and methionine metabolism;map00300 Lysine biosynthesis;map00340 Histidine metabolism;map00410 beta-Alanine metabolism;map00460 Cyanoamino acid metabolism;map00710 Carbon fixation in photosynthetic organisms;map0076…	HMDB0000191	--	Organic acids and derivatives	Carboxylic acids and derivatives	Amino acids, peptides, and analogues	--	--	--	Full match	Full match	Full match	3498418680	3559477074	4024641082	3643625088	3833041189	4257261131	4608706411	3711832729	3924833664	3545318833	3964154927	3671326074	4381475887	4442222170	3725563805	4451567867	3709858651	4428856051	2740476347	2651225057	3067993468	2210429787	3017091765	3415622818	3290467007	3590013337	3819891561	3221016997
Com_1228_pos	4-Hydroxybenzaldehyde	4-Hydroxybenzaldehyde; p-Hydroxybenzaldehyde	C7 H6 O2	122.037	2.352	cpd:C00633	map01100 Metabolic pathways	HMDB0011718	--	Organic oxygen compounds	Organooxygen compounds	Carbonyl compounds	--	--	--	Full match	Full match	Full match	4.88881e+08	444624281	4.42287e+08	5.39025e+08	4.84292e+08	5.75587e+08	425504538	5.99267e+08	5.65183e+08	5.24909e+08	5.50166e+08	5.5445e+08	3.12077e+08	3.36015e+08	4.05499e+08	3.88837e+08	3.23652e+08	2.68125e+08	4.49333e+08	4.54165e+08	4.92138e+08	3.24618e+08	4.40918e+08	4.49049e+08	3.45254e+08	4.32835e+08	3.98182e+08	4.73975e+08
Com_704_pos	Kaempferol	Kaempferol; 3,4',5,7-Tetrahydroxyflavone; 3,5,7-Trihydroxy-2-(4-hydroxyphenyl)-4H-1-benzopyran-4-one; 5,7,4'-Trihydroxyflavonol; C.I. 75640; Indigo yellow; Kaempherol; Kempferol; Nimbecetin; Pelargidenolon; Populnetin; Rhamnolutein; Rhamnolutin; Robigenin; Swartziol; Trifolitin	C15 H10 O6	286.047	7.747	cpd:C05903	map00941 Flavonoid biosynthesis;map00944 Flavone and flavonol biosynthesis;map01100 Metabolic pathways;map01110 Biosynthesis of secondary metabolites	HMDB0005801	LMPK12110003	Phenylpropanoids and polyketides	Flavonoids	Flavones	Polyketides [PK]	Flavonoids [PK12]	Flavones and Flavonols [PK1211]	Full match	Full match	Full match	2.67543e+07	1.58028e+08	1.79567e+07	2.37647e+07	6.80568e+06	2.5983e+07	2.53492e+07	2.0307e+07	2.26702e+07	2.0605e+07	4.0763e+07	9.37197e+07	2.64937e+08	7.09431e+08	7.50786e+08	7.88508e+08	7.31456e+08	6.50569e+08	8.42255e+08	8.57264e+08	9.02192e+08	7.5419e+08	9.0483e+08	8.86188e+08	4.35443e+08	5.1408e+08	5.0787e+08	4.84547e+08
Com_72_pos	¦Á-Lactose	--	C12 H22 O11	342.116	1.413	--	--	--	--	--	--	--	--	--	--	Full match	Full match	Full match	7853577251	3580547470	8663980049	6965369396	8133572207	8081199069	7468447066	6048411812	9057372282	6673353567	8782804963	6841500447	5149070257	5894851026	6876887532	5354710347	4609500750	7464764836	4787587691	5105338880	4560482474	5117427382	4617266157	5651379895	8039177314	7244017592	5691059133	6397982767
Com_124_pos	L-Glutathione oxidized	--	C20 H32 N6 O12 S2	612.151	2.283	--	--	--	--	--	--	--	--	--	--	Full match	Full match	Full match	3757335309	4102250887	4039587820	3562916112	4322996436	3518601978	7221232655	7277188780	7843731656	6936317310	7638969477	7841134935	3846252935	3128550205	3651039719	3620315097	3361862023	3989585882	2453722725	3321219806	2229102284	1939223770	2247723236	3068765951	3388356869	3653277319	3510307523	3446087970
Com_3683_pos	2'-Deoxyadenosine	Deoxyadenosine; 2'-Deoxyadenosine	C10 H13 N5 O3	251.102	3.158	cpd:C00559	map00230 Purine metabolism;map01100 Metabolic pathways	HMDB0000101	--	Nucleosides, nucleotides, and analogues	Purine nucleosides	Purine 2'-deoxyribonucleosides	--	--	--	Full match	Full match	Full match	1.2308e+07	8.84006e+06	1.3612e+07	1.36057e+07	9.03923e+06	7.70092e+06	2.93195e+07	2.02848e+07	1.97616e+07	3.88956e+07	2.82095e+07	1.4529e+08	1.03184e+07	1.44054e+07	1.1612e+07	1.09766e+07	1.14638e+07	9.28689e+06	1.08737e+07	5.91364e+06	8.14073e+06	1.17657e+07	8.95451e+06	1.00789e+07	1.67354e+07	1.75948e+07	1.67925e+07	1.55782e+07
Com_3624_pos	S-Adenosylhomocysteine	S-Adenosyl-L-homocysteine; S-Adenosylhomocysteine	C14 H20 N6 O5 S	384.121	2.224	cpd:C00021	map00270 Cysteine and methionine metabolism;map01100 Metabolic pathways;map01230 Biosynthesis of amino acids	HMDB0000939	--	Nucleosides, nucleotides, and analogues	5'-deoxyribonucleosides	5'-deoxy-5'-thionucleosides	--	--	--	Full match	Full match	Full match	1.23763e+08	8.13251e+07	1.16362e+08	1.28025e+08	1.55551e+08	1.28611e+08	8.20201e+07	7.37399e+07	9.49964e+07	9.70789e+07	9.47416e+07	8.91169e+07	4.95024e+07	5.13408e+07	6.72482e+07	9.10667e+07	8.2748e+07	5.62147e+07	5.95799e+07	1.04274e+08	7.58571e+07	6.59131e+07	6.87245e+07	7.05738e+07	7.31806e+07	9.65977e+07	9.77543e+07	7.75883e+07
Com_4831_pos	1-Methylhistidine	N(pi)-Methyl-L-histidine; N-pros-Methyl-L-histidine; 3-Methylhistidine; 1-Methylhistidine	C7 H11 N3 O2	169.085	1.216	cpd:C01152	map00340 Histidine metabolism	HMDB0000001	--	Organic acids and derivatives	Carboxylic acids and derivatives	Amino acids, peptides, and analogues	--	--	--	Full match	Full match	Full match	5.11609e+07	5.02365e+07	5.24487e+07	5.24498e+07	6.27952e+07	5.66171e+07	9.15314e+07	8.18168e+07	9.29228e+07	7.80416e+07	9.44118e+07	8.66682e+07	4.91608e+07	5.26994e+07	5.56439e+07	5.26589e+07	60279749	5.476e+07	7.86913e+07	7.54224e+07	6.94608e+07	6.17793e+07	7.62668e+07	7.09195e+07	6.26985e+07	6.86498e+07	5.77912e+07	6.90214e+07
Com_732_pos	Guanine	Guanine; 2-Amino-6-hydroxypurine	C5 H5 N5 O	151.049	3.182	cpd:C00242	map00230 Purine metabolism;map01100 Metabolic pathways	HMDB0000132	--	Organoheterocyclic compounds	Imidazopyrimidines	Purines and purine derivatives	--	--	--	Full match	Full match	Full match	8.37732e+08	5.70649e+08	767382009	6.61051e+08	7.65833e+08	1019611883	3.38139e+08	3.30078e+08	3.5475e+08	2.22961e+08	4.25899e+08	2.89558e+08	6.27265e+08	6.94756e+08	6.31376e+08	1093056943	8.3492e+08	8.59397e+08	3.41776e+08	4.43451e+08	2.78655e+08	3.60257e+08	2.74516e+08	3.60055e+08	3.74146e+08	434958376	4.58012e+08	4.63373e+08
Com_1790_pos	Ferulic acid	Ferulate; Ferulic acid; 4-Hydroxy-3-methoxycinnamic acid; 3-Methoxy-4-hydroxy-trans-cinnamate; 4-Hydroxy-3-methoxycinnamate	C10 H10 O4	194.058	9.06	cpd:C01494	map00940 Phenylpropanoid biosynthesis;map01100 Metabolic pathways;map01110 Biosynthesis of secondary metabolites	HMDB0000954	--	Phenylpropanoids and polyketides	Cinnamic acids and derivatives	Hydroxycinnamic acids and derivatives	--	--	--	Full match	Full match	Full match	3.39437e+08	303581333	310259007	3.79549e+08	3.2849e+08	3.77912e+08	2.07747e+08	2.24628e+08	2.01191e+08	237434777	2.46913e+08	217183030	1.31494e+08	1.60616e+08	1.29425e+08	1.57973e+08	1.39417e+08	152998438	196814473	1.34882e+08	172313236	1.49006e+08	1.6937e+08	143319735	2.08778e+08	2.28867e+08	2.32431e+08	2.29854e+08
Com_2400_pos	Syringic acid	Syringic acid; Syringate; 4-Hydroxy-3,5-dimethoxybenzoate; Gallic acid 3,5-dimethyl ether	C9 H10 O5	198.053	6.793	cpd:C10833	--	HMDB0002085	--	Benzenoids	Benzene and substituted derivatives	Benzoic acids and derivatives	--	--	--	Full match	Full match	Full match	5.55689e+07	6.68281e+07	9.54066e+07	6.40288e+07	4.70551e+07	6.60705e+07	6.71074e+07	5.80215e+07	6.73223e+07	5.58275e+07	5.19029e+07	5.62895e+07	1.59021e+08	6.41229e+07	5.92829e+07	7.62554e+07	6.34492e+07	6.71285e+07	1.08277e+08	1.40448e+08	1.18178e+08	105301218	1.43378e+08	1.43175e+08	9.67041e+07	7.43037e+07	6.79431e+07	7.96048e+07
Com_51_pos	DL-Tryptophan	--	C11 H12 N2 O2	204.09	6.91	--	--	HMDB0013609	--	Organoheterocyclic compounds	Indoles and derivatives	Indolyl carboxylic acids and derivatives	--	--	--	Full match	Full match	Full match	10770654594	13538417530	11439009937	13482156204	13323651639	12981104606	15757770691	14589893003	14101752778	16648990911	16061900357	16647809005	7316736535	9467178837	9765952300	8966326098	7534066549	7780248516	8771110477	11612543370	9624605570	8336665557	11142250904	10553449196	9254254824	10362220216	11061210045	10680774024
Com_23187_pos	Artemisinin	Qing Hau Sau; Artemisinin	C15 H22 O5	282.146	10.621	cpd:C09538	--	--	--	--	--	--	--	--	--	Full match	Full match	Full match	5.1797e+06	4.84874e+06	6.53402e+06	5.03438e+06	5.096e+06	5.77026e+06	8.13564e+06	6.75918e+06	8.97886e+06	8.61146e+06	7.15984e+06	9.47445e+06	5.32869e+06	5.53053e+06	6.96781e+06	6.88354e+06	7.53989e+06	5.14484e+06	5.33497e+06	6.38795e+06	7.24759e+06	5.69556e+06	5.90619e+06	8.25969e+06	5.84904e+06	6.77598e+06	7.30334e+06	6.71515e+06
Com_4046_pos	Isorhamnetin	Isorhamnetin; 3-Methylquercetin; Quercetin 3'-methyl ether	C16 H12 O7	316.058	8.037	cpd:C10084	--	HMDB0002655	LMPK12110002	Phenylpropanoids and polyketides	Flavonoids	Flavones	Polyketides [PK]	Flavonoids [PK12]	Flavones and Flavonols [PK1211]	Full match	Full match	Full match	5.95663e+06	7.74763e+06	5.66172e+06	5.21671e+06	4.5957e+06	5.61204e+06	6.05212e+06	5.5867e+06	4.91955e+06	4.33555e+06	4.28091e+06	4.66004e+06	5.37654e+07	5.43098e+07	6.06968e+07	6.24582e+07	7.09423e+07	6.5442e+07	9.07739e+07	7.97045e+07	7.1726e+07	7.30232e+07	118916716	9.62057e+07	3.77301e+07	4.12879e+07	4.50963e+07	4.24581e+07
Com_368_pos	N-Acetylneuraminic acid	N-Acetylneuraminate; N-Acetylneuraminic acid; 5-Acetamido-3,5-dideoxy-D-glycero-D-galacto-2-nonulosonic acid; Neu5Ac	C11 H19 N O9	309.105	1.339	cpd:C00270	map00520 Amino sugar and nucleotide sugar metabolism;map01100 Metabolic pathways	HMDB0000230	--	Organic oxygen compounds	Organooxygen compounds	Carbohydrates and carbohydrate conjugates	--	--	--	Full match	Full match	Full match	2.12354e+08	148087951	1.72554e+08	1.95777e+08	1.23348e+08	2.03456e+08	4.48042e+07	1520977599	9.68141e+07	3.27092e+08	1001505572	2299736087	9.03597e+07	9.68126e+07	1.27421e+08	7.92118e+07	1.96397e+08	1.96101e+08	1.16795e+08	1.07378e+08	129335973	1.28396e+08	6.90656e+07	1.38448e+08	2.89185e+08	3.1824e+08	3.14669e+08	276470419
Com_1772_pos	L-Saccharopine	N6-(L-1,3-Dicarboxypropyl)-L-lysine; Saccharopine; L-Saccharopine; N-[(S)-5-Amino-5-carboxypentyl]-L-glutamic acid	C11 H20 N2 O6	276.132	1.342	cpd:C00449	map00300 Lysine biosynthesis;map00310 Lysine degradation;map01100 Metabolic pathways;map01110 Biosynthesis of secondary metabolites;map01230 Biosynthesis of amino acids	HMDB0000279	--	Organic acids and derivatives	Carboxylic acids and derivatives	Amino acids, peptides, and analogues	--	--	--	Full match	Full match	Full match	6.47412e+07	3.52608e+06	1.54983e+07	6.70294e+06	4.56263e+06	137993015	5.65465e+06	5.48559e+07	3.98219e+06	6.99173e+06	6.07232e+06	7.24679e+06	3.021e+06	3.93248e+06	4.32494e+06	3.89517e+08	3.18227e+07	3.865e+06	2.59288e+06	8.6042e+06	9.93109e+06	7.58113e+06	3.29818e+06	6.38359e+06	3.23559e+07	3.34917e+07	1.87285e+07	3.17344e+07
Com_32_pos	L-Phenylalanine	L-Phenylalanine; (S)-alpha-Amino-beta-phenylpropionic acid	C9 H11 N O2	165.079	5.567	cpd:C00079	map00360 Phenylalanine metabolism;map00400 Phenylalanine, tyrosine and tryptophan biosynthesis;map00460 Cyanoamino acid metabolism;map00940 Phenylpropanoid biosynthesis;map00960 Tropane, piperidine and pyridine alkaloid biosynthesis;map00966 Glucosinolate biosynthesis;map00970 Aminoacyl-tRNA biosynthesis;map01100 Metabolic pathways;map01110 Biosynthesis of secondary metabolites;map01210 2-Oxocarb…	HMDB0000159	--	Organic acids and derivatives	Carboxylic acids and derivatives	Amino acids, peptides, and analogues	--	--	--	Full match	Full match	Full match	18412541171	20366542241	18579138948	26097175795	20829052190	25647566854	13943493341	17126520588	15580498891	18042778450	17484955263	21144597817	8034677647	7685317678	9465596501	8847916535	9230599755	7283201326	9019411485	12133321942	10881553716	8688692939	10480574072	11825630993	11004626386	12337419286	12716136069	12447886005
Com_76_pos	Adenosine	Adenosine	C10 H13 N5 O4	267.096	2.857	cpd:C00212	map00230 Purine metabolism;map01100 Metabolic pathways	HMDB0000050	--	Nucleosides, nucleotides, and analogues	Purine nucleosides	_	--	--	--	Full match	Full match	Full match	11579030191	11699239300	11712990776	13849010875	13027482152	7964873105	8093483171	7973755989	8128764151	7476993327	8786806062	7690728623	9690579284	11596635795	10444663518	11710691971	11352802536	11666324499	6401792686	7274910474	6881521295	8042408269	5232369075	4844514540	8740532224	11788777335	10083157228	8858194106
Com_39_pos	D-(-)-Glutamine	--	C5 H10 N2 O3	146.069	1.26	--	--	--	--	--	--	--	--	--	--	Full match	Full match	Full match	4064391998	3343048082	3637901064	3699145424	3661581543	4019194922	7235660545	9329819259	6673582764	6473599089	7886605225	7245581836	4117688713	4080501262	4243837673	4190909286	4430696631	3946951248	14625884897	14829336324	13446475317	12598546269	16849100247	13827542040	7856729100	8510030126	8262306681	7739440518
Com_131_pos	5-Hydroxyindole-3-acetic acid	--	C10 H9 N O3	191.058	8.587	--	--	HMDB0000763	--	Organoheterocyclic compounds	Indoles and derivatives	Indolyl carboxylic acids and derivatives	--	--	--	Full match	Full match	No results	6671645350	5783091728	7977595256	6203857579	6999505675	7162368358	2013197299	2419567144	2525385493	2404129855	3115709889	2352049656	1635830363	1785311084	2118159514	1789603456	2192255231	1459621228	8.30121e+08	9.87448e+08	9.84012e+08	9.49891e+08	747480363	1035281129	2783186831	2784747607	2860762805	2767573412
Com_27130_pos	2-Hydroxy-2-methyl-3-buten-1-yl beta-D-glucopyranoside	--	C11 H20 O7	281.147	5.318	--	--	--	--	--	--	--	--	--	--	Invalid mass	No results	No results	1.58855e+06	1.26757e+06	1.29554e+06	1.48523e+06	1.55969e+06	2.05809e+06	5.84376e+06	5.42222e+06	6.00866e+06	4.58585e+06	4.86982e+06	5.02985e+06	1.17198e+06	993881	981517	1.30029e+06	724752	840941	4.33298e+06	5.7773e+06	3.89868e+06	3.90833e+06	4.73265e+06	4.04407e+06	4.35452e+06	3.76151e+06	3.20909e+06	2.94103e+06
Com_22922_pos	N-Phenylacetylglycine	--	C10 H11 N O3	193.074	7.146	--	--	HMDB0000821	--	Organic acids and derivatives	Carboxylic acids and derivatives	Amino acids, peptides, and analogues	--	--	--	No results	No results	Full match	4.33304e+06	3.33273e+06	3.19441e+06	3.41842e+06	3.9643e+06	4.18373e+06	1.6231e+06	1.77758e+06	1.71952e+06	1.60947e+06	1.6084e+06	1.29079e+06	2.86579e+06	1.80124e+06	2.96689e+06	3.30638e+06	2.21667e+06	2.96695e+06	7.08772e+06	2.65366e+06	6.78169e+06	1.2598e+06	9.05857e+06	8.8987e+06	2.14569e+06	1.79364e+06	2.2183e+06	1.847e+06
Com_56319_pos	Oxypeucedanin hydrate	--	C16 H16 O6	304.094	11.104	--	--	--	--	--	--	--	--	--	--	No results	No results	Full match	80761.9	57233.8	93577.7	79962.8	92247.9	72172.6	64295	91767.7	61128.9	54993	101614	60164.2	41551.6	62293.6	124500	310674	45233.4	70134	67646.3	47576.6	52808.4	45541.8	48403	61989.9	57419.3	49900.9	74191.3	73696.9
Com_18000_pos	4-methyl-2-oxo-1,2-dihydroquinoline-3-carbonitrile	--	C11 H8 N2 O	184.064	11.146	--	--	--	--	--	--	--	--	--	--	Full match	No results	No results	1.62705e+06	2.02379e+06	1.48114e+06	2.26644e+06	1.59849e+06	2.67525e+06	3.11522e+06	1.67446e+06	2.61892e+06	2.91018e+06	2.33875e+06	1.157e+06	1.60525e+06	1.36075e+06	1.79394e+06	1.88143e+06	1.90993e+06	1.4846e+06	5.16934e+06	2.88996e+06	1.65052e+06	3.06923e+06	2.6521e+06	3.92432e+06	2.57221e+06	2.93577e+06	2.55875e+06	2.21646e+06
Com_9087_pos	AVE6324	--	C31 H35 Cl N4 O7 S	642.191	10.603	--	--	--	--	--	--	--	--	--	--	Full match	No results	No results	1.24838e+06	1.58166e+06	2.03125e+06	1.89795e+06	1.26542e+06	2.22914e+06	1.65736e+07	1.42212e+07	1.29192e+07	1.36383e+07	1.52858e+07	1.57319e+07	4.81244e+06	4.29613e+06	4.23959e+06	5.30077e+06	4.79416e+06	2.84008e+06	2.74031e+07	3.18931e+07	2.97364e+07	2.64324e+07	2.73429e+07	3.09853e+07	1.13206e+07	1.44808e+07	1.60868e+07	1.55738e+07
Com_8911_pos	Prostaglandin E1	Alprostadil; Prostaglandin E1; (13E)-(15S)-11alpha,15-Dihydroxy-9-oxoprost-13-enoate; PGE1	C20 H34 O5	336.227	14.273	cpd:C04741	--	HMDB0001442	LMFA03010134	Lipids and lipid-like molecules	Fatty Acyls	Eicosanoids	Fatty Acyls [FA]	Eicosanoids [FA03]	Prostaglandins [FA0301]	Invalid mass	No results	No results	2.05643e+07	2.01016e+07	2.69314e+07	2.5675e+07	1.96084e+07	3.34142e+07	2.63562e+07	3.36281e+07	2.29756e+07	2.15342e+07	2.6727e+07	2.09633e+07	1.14778e+07	1.36721e+07	2.39708e+07	2.08691e+07	1.71618e+07	1.25826e+07	2.87959e+07	3.32741e+07	3.20228e+07	2.94455e+07	3.75196e+07	2.6088e+07	2.16289e+07	2.58814e+07	2.71275e+07	2.7775e+07
Com_16997_pos	Ailanthone	Ailanthone	C20 H24 O7	376.148	2.092	cpd:C08747	--	--	--	--	--	--	--	--	--	No results	Invalid mass	No results	2.45478e+06	1.79948e+06	2.15669e+06	2.32917e+06	1.963e+06	4.04946e+06	1.65459e+06	1.49479e+06	1.51443e+06	1.56938e+06	1.54572e+06	1.5398e+06	1.59099e+06	1.74133e+06	1.67297e+06	2.09739e+06	1.89403e+06	1.52678e+06	1.34608e+06	1.54422e+06	1.79231e+06	1.18194e+06	1.60967e+06	1.6985e+06	1.66693e+06	1.56752e+06	2.04964e+06	1.45857e+06
Com_51731_pos	Brazilin	Brazilin	C16 H14 O5	286.083	10.976	cpd:C09920	--	--	LMPK12100062	--	--	--	Polyketides [PK]	Flavonoids [PK12]	Neoflavonoids [PK1210]	No results	No results	Full match	294246	282114	293177	282077	274596	302691	323984	312568	330753	295678	303255	315313	276172	293263	283542	306381	273448	266740	321625	621618	1.10143e+06	305411	1.09399e+06	404890	290926	311188	277574	259346
Com_105_pos	Spectinomycin	Spectinomycin	C14 H24 N2 O7	332.159	8.443	cpd:C02078	--	--	--	--	--	--	--	--	--	Full match	No results	No results	3510413055	3645669862	3841215699	4083469083	4361531713	4238290814	9696264601	9014102609	8628954700	8218435681	9364666469	8403606923	3.07709e+08	4.08981e+08	322255507	2.73311e+08	2.83473e+08	2.57172e+08	6.729e+08	5.73302e+08	7.17721e+08	6.97075e+08	6.83033e+08	5.99422e+08	3476894136	3570070701	3565477702	3339278920
Com_26236_pos	ethyl 4-({3-[5-(trifluoromethyl)-2-pyridyl]prop-2-ynyl}oxy)benzoate	--	C18 H14 F3 N O3	349.098	11.264	--	--	--	--	--	--	--	--	--	--	Invalid mass	No results	No results	4.40083e+06	2.0498e+06	1.91577e+06	2.82776e+06	2.64014e+06	2.42964e+06	996003	343178	1.33509e+06	436636	1.21691e+06	922701	5.62078e+06	7.48567e+06	5.77926e+06	5.83725e+06	3.84304e+06	5.02134e+06	5.41995e+06	5.62322e+06	6.10731e+06	4.70461e+06	5.66836e+06	6.04988e+06	3.22938e+06	2.75528e+06	3.78885e+06	3.63347e+06
Com_13067_pos	Gly-Tyr	--	C11 H14 N2 O4	238.095	4.278	--	--	HMDB0028853	--	Organic acids and derivatives	Carboxylic acids and derivatives	Amino acids, peptides, and analogues	--	--	--	No results	Full match	No results	9.74334e+06	1.52564e+07	1.2772e+07	1.36872e+07	1.536e+07	1.39964e+07	9.29251e+06	7.95286e+06	1.02651e+07	9.61433e+06	11297252	1.11134e+07	3.79293e+06	4.27219e+06	3.99218e+06	4.30547e+06	4.31356e+06	3.5742e+06	7.57812e+06	5.39655e+06	4.57947e+06	5.58872e+06	4.467e+06	4.66677e+06	9.03777e+06	1.05959e+07	1.07942e+07	9.24204e+06
Com_51395_pos	7-Demethylsuberosin	Demethylsuberosin; 7-Demethylsuberosin	C14 H14 O3	230.094	9.192	cpd:C18083	--	--	--	--	--	--	--	--	--	No results	No results	Full match	831066	642179	772769	900388	865908	661216	624479	899036	595130	764583	960919	694176	798716	1.00719e+06	602596	737266	841167	959249	1.11756e+06	928577	863011	837737	647245	606922	507566	805864	868671	616948
Com_4089_pos	Palmitoleic Acid	(9Z)-Hexadecenoic acid; Palmitoleic acid; cis-9-Hexadecenoic acid; (9Z)-Hexadec-9-enoate	C16 H30 O2	276.208	16.052	cpd:C08362	map00061 Fatty acid biosynthesis	HMDB0012328	LMFA01030056	Lipids and lipid-like molecules	Fatty Acyls	Fatty acids and conjugates	Fatty Acyls [FA]	Fatty Acids and Conjugates [FA01]	Unsaturated fatty acids [FA0103]	Invalid mass	No results	No match	8.44487e+07	3.44392e+07	5.60999e+07	4.4516e+07	3.09218e+07	1.40506e+08	1.10522e+07	1.46598e+07	9.72313e+06	9.47311e+06	9.34052e+06	1.40093e+07	1.22037e+07	2.47433e+07	2.47782e+07	4.35214e+07	2.64557e+07	1.85559e+07	1.98982e+07	2.56602e+07	3.73327e+07	2.42466e+07	2.59807e+07	1.39929e+07	2.95077e+07	3.12256e+07	2.22637e+07	2.04231e+07
Com_45220_pos	Tanshinol B	--	C18 H16 O4	296.104	10.256	--	--	--	--	--	--	--	--	--	--	No results	No results	Full match	568917	506991	495692	480346	387319	582025	583605	460857	615843	547440	599202	446283	403080	662053	587836	489684	537592	583123	1.25192e+06	1.62207e+06	539613	1.685e+06	831761	1.65042e+06	496916	619908	474090	567365
Com_41810_pos	gamma,gamma-Dimethylallyl pyrophosphate	--	C5 H12 O7 P2	246.006	2.219	--	--	--	--	--	--	--	--	--	--	No results	No results	Full match	2.34648e+06	1.9908e+06	2.31439e+06	2.30559e+06	2.31106e+06	2.47319e+06	963967	1.14348e+06	850057	1.13516e+06	1.23788e+06	1.55667e+06	2.34477e+06	2.1533e+06	2.93485e+06	1.96513e+06	2.80921e+06	1.77227e+06	2.23868e+06	2.3069e+06	2.18184e+06	1.82004e+06	2.1939e+06	1.59234e+06	1.85548e+06	2.07089e+06	2.36697e+06	2.09649e+06
Com_7700_pos	L-Citrulline	L-Citrulline; 2-Amino-5-ureidovaleric acid; Citrulline	C6 H13 N3 O3	175.096	1.43	cpd:C00327	map00220 Arginine biosynthesis;map01100 Metabolic pathways;map01110 Biosynthesis of secondary metabolites;map01230 Biosynthesis of amino acids	HMDB0000904	--	Organic acids and derivatives	Carboxylic acids and derivatives	Amino acids, peptides, and analogues	--	--	--	No results	No results	Full match	4.15965e+07	4.30013e+07	4.20726e+07	5.36185e+07	4.76834e+07	8.42195e+06	1.79774e+07	1.69174e+07	8.54445e+06	5.48298e+06	1.45688e+07	6.42416e+06	7.11612e+06	1.30609e+07	8.79115e+06	1.47277e+07	6.97602e+06	1.21875e+07	1.39491e+07	1.01355e+07	1.39182e+07	1.23376e+07	9.41666e+06	9.30406e+06	1.85744e+07	1.08896e+07	1.16964e+07	9.96694e+06
Com_42279_pos	(-)-Norepinephrine N-hexoside	--	C14 H21 N O8	331.128	6.181	--	--	--	--	--	--	--	--	--	--	No results	No results	Full match	1.1448e+06	1.26672e+06	1.12903e+06	1.27713e+06	1.26916e+06	1.29043e+06	1.2956e+06	1.39916e+06	1.2483e+06	1.23419e+06	1.15353e+06	1.35825e+06	832261	1.22108e+06	961158	1.17222e+06	1.02743e+06	838491	1.62551e+06	1.34814e+06	1.41781e+06	1.86365e+06	1.9738e+06	1.6835e+06	1.03761e+06	1.3855e+06	1.10754e+06	1.35955e+06
Com_14069_pos	PE (17:2/17:2)	--	C39 H70 N O8 P	711.483	15.83	--	--	--	--	--	--	--	--	--	--	No results	Full match	No results	2.03462e+06	9.95548e+06	8.81361e+06	6.79774e+06	7.01066e+06	6.16675e+06	1.76125e+06	4.87739e+06	3.64747e+06	4.78693e+06	3.89806e+06	3.13255e+06	1.76223e+07	2.09143e+07	1.55967e+07	1.43386e+07	7.83691e+06	2.09406e+07	1.04604e+07	7.8282e+06	6.76352e+06	8.2472e+06	9.56839e+06	1.11232e+07	6.72127e+06	7.8048e+06	8.56799e+06	7.58626e+06
Com_46906_pos	N-Palmitoyl taurine	--	C18 H37 N O4 S	363.24	10.751	--	--	--	LMFA08020080	--	--	--	Fatty Acyls [FA]	Fatty amides [FA08]	N-acyl amines [FA0802]	Invalid mass	No results	No results	670532	846345	1.14199e+06	1.56852e+06	691293	1.85124e+06	336723	341746	331897	326201	361186	471674	429842	444080	479769	478372	454467	464629	365814	561905	1.02059e+06	1.07897e+06	845978	510956	609797	943183	539839	560055
Com_20268_pos	Oxysophocarpine	--	C15 H22 N2 O2	262.168	9.271	--	--	--	--	--	--	--	--	--	--	No results	No results	Full match	1.02818e+07	1.14814e+07	1.0318e+07	1.10918e+07	1.22209e+07	1.22965e+07	1.22983e+06	2.67447e+06	435670	1.76636e+06	449215	554900	8.32542e+06	3.82803e+06	6.25798e+06	3.36094e+06	6.70188e+06	3.79457e+06	843523	1.202e+06	1.02935e+06	1.32276e+06	1.44503e+06	1.18333e+06	3.71555e+06	4.07662e+06	3.91882e+06	3.62747e+06
Com_38844_pos	N-Acetylglucosamine 1-phosphate	--	C8 H16 N O9 P	301.056	1.508	--	--	--	--	--	--	--	--	--	--	No results	No results	Full match	1.36597e+06	1.2658e+06	1.4494e+06	1.26224e+06	1.43167e+06	1.47116e+06	1.66182e+06	1.52287e+06	2.2246e+06	2.52151e+06	2.28404e+06	2.78721e+06	1.13292e+06	1.18201e+06	1.1783e+06	1.10554e+06	1.23191e+06	1.01001e+06	2.04656e+06	1.44265e+06	1.1366e+06	779209	836848	1.38028e+06	1.16679e+06	1.15625e+06	1.21951e+06	1.49754e+06
Com_10103_pos	7-Ethoxy-4-methyl-2h-chromen-2-one	--	C12 H12 O3	204.078	6.402	--	--	HMDB0035095	--	Phenylpropanoids and polyketides	Coumarins and derivatives	_	--	--	--	No results	No results	Full match	3.40055e+07	20935454	1.8587e+07	3.63842e+07	2.022e+07	2.92691e+07	3.98832e+06	1.44023e+07	9.87174e+06	1.63007e+07	9.25196e+06	16161103	4.17625e+06	6.15798e+06	7.01445e+06	7.2521e+06	8.79062e+06	4.53577e+06	2.86407e+06	3.26891e+06	3.75474e+06	3.33116e+06	2.41074e+06	3.09252e+06	7.02678e+06	9.06284e+06	9.97726e+06	1.17085e+07
Com_45068_pos	Methoxsalen	Xanthotoxin; Methoxsalen; O-Methylxanthotoxol; 8-Methoxypsoralen; 8-Methoxyfuranocoumarin	C12 H8 O4	216.043	6.756	cpd:C01864	--	HMDB0014693	--	Phenylpropanoids and polyketides	Coumarins and derivatives	Furanocoumarins	--	--	--	No results	No results	Full match	670514	533085	628767	742602	667948	760224	589104	710332	631756	632053	827958	750592	636142	496711	750021	875956	938446	677723	528360	430879	602363	468058	919474	456375	391831	579850	592036	519317
Com_1549_pos	Tetranor-12(S)-HETE	--	C16 H26 O3	288.17	13.304	--	--	--	--	--	--	--	--	--	--	Invalid mass	No results	No results	4.72245e+08	3.11371e+08	3.466e+08	4.67223e+08	3.31541e+08	3.88081e+08	6.49382e+07	7.7146e+07	6.64411e+07	8.0614e+07	6.22172e+07	6.93681e+07	2.65386e+08	2.48636e+08	3.03272e+08	3.20788e+08	1.61888e+08	2.10922e+08	7.16526e+07	9.694e+07	1.45885e+08	9.66722e+07	8.25562e+07	7.64504e+07	1.6774e+08	1.91689e+08	1.95475e+08	2.00727e+08
Com_32640_pos	Chrysosplenetin B	Chrysosplenetin; Chrysosplenetin B; Quercetagetin 3,6,7,3'-tetramethyl ether	C19 H18 O8	374.099	9.83	cpd:C10030	--	--	--	--	--	--	--	--	--	No results	No results	Full match	790861	790052	777419	882908	1.04686e+06	873205	1.1435e+06	1.06535e+06	1.15673e+06	926919	1.22351e+06	1.065e+06	1.49773e+06	1.85391e+06	1.51734e+06	1.75315e+06	1.56865e+06	1.44408e+06	1.99584e+06	2.30178e+06	2.31238e+06	1.85497e+06	2.70247e+06	2.13562e+06	1.67082e+06	1.54476e+06	1.46308e+06	1.13018e+06
Com_32808_pos	N-p-Coumaroylspermidine	--	C16 H25 N3 O2	291.194	5.836	--	--	--	--	--	--	--	--	--	--	No results	No results	Full match	1.69233e+06	1.78889e+06	1.35576e+06	2.01643e+06	1.6731e+06	2.27933e+06	1.37399e+06	1.56187e+06	1.6451e+06	1.37527e+06	1.80858e+06	1.44344e+06	3.09457e+06	3.03946e+06	3.13287e+06	3.17274e+06	3.62726e+06	2.77637e+06	3.77706e+06	3.6805e+06	3.11151e+06	2.6273e+06	3.53153e+06	4.60951e+06	2.40089e+06	3.24271e+06	3.02878e+06	2.46252e+06
Com_9178_pos	Sepiapterin	Sepiapterin	C9 H11 N5 O3	237.086	6.884	cpd:C00835	map00790 Folate biosynthesis	HMDB0000238	--	Organoheterocyclic compounds	Pteridines and derivatives	Pterins and derivatives	--	--	--	Full match	No results	Full match	931375	1.10435e+06	1.00656e+06	1.16874e+06	1.13127e+06	3.76712e+06	1.35128e+06	1.25818e+06	2.24065e+06	3.82496e+07	1.26476e+06	1.31679e+06	718295	842526	862871	1.20044e+06	707548	741808	821199	1.032e+06	903914	749158	997801	941488	1.4333e+06	1.62019e+06	1.82883e+06	1.40994e+06
Com_16770_pos	Gardenia yellow	--	C44 H64 O24	976.383	10.341	--	--	HMDB0002398	--	Lipids and lipid-like molecules	Prenol lipids	Diterpenoids	--	--	--	No results	No results	Full match	6.55664e+06	4.87898e+06	4.94732e+06	5.45664e+06	6.76478e+06	4.62356e+06	1.28853e+07	1.30669e+07	1.3667e+07	1.56179e+07	1.43898e+07	1.01429e+07	2.55974e+06	3.01478e+06	2.4038e+06	3.65949e+06	1.84382e+06	2.27357e+06	7.39093e+06	7.27687e+06	9.63377e+06	6.70877e+06	8.41852e+06	8.65536e+06	5.3293e+06	8.57877e+06	7.83617e+06	8.59513e+06
Com_49815_pos	Pantothenol	Pantothenol; (R)-2,4-Dihydroxy-N-(3-hydroxypropyl)-3,3-dimethylbutanamide; Dexpanthenol; 2,4-Dihydroxy-N-(3-hydroxypropyl)-3,3-dimethylbutanamide; (+)-Panthenol; Bepanthen; Bepanthene; Bepantol; D-(+)-2,4-Dihydroxy-N-(3-hydroxypropyl)-3,3-dimethylbutyramide; Cozyme; D(+)-Panthenol; D(+)-Pantothenyl alcohol; D-P-A Injection; D-Panthenol; d-Pantothenol; d-Pantothenyl alcohol; Ilopan; Motilyn; Panad…	C9 H19 N O4	205.132	6.626	cpd:C05944	map00770 Pantothenate and CoA biosynthesis	HMDB0004231	LMFA08020198	Lipids and lipid-like molecules	Fatty Acyls	Fatty amides	Fatty Acyls [FA]	Fatty amides [FA08]	N-acyl amines [FA0802]	No results	No results	Full match	1.25089e+06	1.13539e+06	1.13962e+06	1.34646e+06	956722	865727	419367	385074	385556	461118	458964	483648	1.37906e+06	1.154e+06	984716	1.03419e+06	1.22695e+06	907242	264865	265957	480940	398709	275278	273958	730038	767368	735151	727443
Com_13605_pos	3-(2-Naphthyl)-D-alanine	--	C13 H13 N O2	215.094	11.448	--	--	--	--	--	--	--	--	--	--	No results	No results	Full match	3.18132e+06	1.43668e+06	2.36444e+06	3.53238e+06	2.59086e+06	2.52313e+07	1.45546e+06	1.26219e+06	1.30834e+06	1.23097e+06	1.2177e+06	1.49627e+06	1.45883e+06	1.19302e+06	1.48476e+06	5.38689e+06	1.33087e+06	1.30733e+06	1.22203e+06	1.1895e+06	1.48072e+06	1.05283e+06	1.25664e+06	1.17549e+06	1.72542e+06	1.8073e+06	1.87678e+06	1.73507e+06
Com_6_pos	Hexadecanamide	--	C16 H33 N O	255.256	14.912	--	--	HMDB0012273	LMFA08010009	Lipids and lipid-like molecules	Fatty Acyls	Fatty amides	Fatty Acyls [FA]	Fatty amides [FA08]	Primary amides [FA0801]	Full match	No results	No results	31216914226	34778068465	21131989967	32120320082	28201817527	22852587859	46071820699	39071790932	40947822807	40020150772	35052786298	41851717153	29377991690	31772059275	29634922584	13729136675	41395318677	38131250655	55608190467	58839241251	55592044575	73868117964	54506278194	42987189164	38757153363	55799095665	35599546386	48759782695
Com_9387_pos	Sphingosine (d18:1)	--	C18 H37 N O2	321.264	14.841	--	--	--	--	--	--	--	--	--	--	Invalid mass	No results	No results	4.12579e+07	3.37897e+07	3.07421e+07	3.51635e+07	2.3289e+07	3.0027e+07	7.76922e+06	1.30637e+07	1.21977e+07	4.37665e+06	1.19965e+07	9.3818e+06	1.47552e+07	2.17271e+07	2.27711e+07	1.92909e+07	2.41475e+07	2.34882e+07	5.94492e+06	1.11292e+07	6.88036e+06	7.21214e+06	9.30719e+06	6.72695e+06	1.86104e+07	2.01695e+07	1.56285e+07	1.72846e+07
Com_39044_pos	N-Acetyl-L-histidine	N-Acetyl-L-histidine	C8 H11 N3 O3	197.081	10.115	cpd:C02997	--	HMDB0032055	--	Organic acids and derivatives	Carboxylic acids and derivatives	Amino acids, peptides, and analogues	--	--	--	No results	No results	Full match	1.16017e+06	1.12954e+06	996502	855997	1.13084e+06	1.07095e+06	1.554e+06	1.42932e+06	1.29939e+06	1.44369e+06	1.8575e+06	1.41627e+06	1.33007e+06	1.48952e+06	1.39139e+06	1.84762e+06	1.45971e+06	1.55186e+06	2.46314e+06	2.43745e+06	1.79468e+06	2.13749e+06	3.07282e+06	1.77135e+06	2.10194e+06	2.15639e+06	2.18347e+06	1.47898e+06
Com_47561_pos	iP9G	--	C16 H23 N5 O5	365.17	6.698	--	--	--	--	--	--	--	--	--	--	No results	No results	Full match	1.54913e+06	1.12807e+06	1.10271e+06	1.85292e+06	1.43488e+06	1.49687e+06	456884	444287	461833	494781	449819	537372	630175	516338	650800	1.14381e+06	1.04561e+06	873823	595330	787809	903431	393542	639444	612495	851766	1.06451e+06	937857	710400
Com_2338_pos	Docosapentaenoic acid	(7Z,10Z,13Z,16Z,19Z)-Docosa-7,10,13,16,19-pentaenoic acid; Docosapentaenoic acid	C22 H34 O2	330.255	14.19	cpd:C16513	map01040 Biosynthesis of unsaturated fatty acids	HMDB0001976	LMFA04000049	Lipids and lipid-like molecules	Fatty Acyls	Fatty acids and conjugates	Fatty Acyls [FA]	Docosanoids [FA04]	Other Docosanoids [FA0400]	Full match	No results	No results	2.58693e+08	2.1326e+08	2.50011e+08	2.20575e+08	2.71346e+08	2.74905e+08	9.50738e+07	3.2186e+07	9.22963e+07	7.64331e+07	9.04018e+07	8.4595e+07	3.33347e+07	5.24556e+07	4.38218e+07	7.00835e+07	3.74131e+07	6.718e+07	1.55334e+07	1.55201e+07	1.79933e+07	2.20861e+07	2.9874e+07	2.27519e+07	1.01701e+08	1.03798e+08	8.87648e+07	7.84915e+07
Com_29988_pos	PC (17:2/22:6)	--	C47 H78 N O8 P	815.563	15.631	--	--	--	--	--	--	--	--	--	--	No results	Invalid mass	No results	2.13027e+06	3.08515e+06	3.15862e+06	1.74434e+06	2.27541e+06	1.99802e+06	1.74459e+06	2.9345e+06	3.76216e+06	3.51856e+06	3.14213e+06	3.31524e+06	2.98621e+06	2.81689e+06	3.14752e+06	3.20169e+06	2.1092e+06	3.25598e+06	3.08361e+06	2.78474e+06	1.2981e+06	3.26177e+06	3.3539e+06	2.59318e+06	2.93699e+06	2.18959e+06	1.41313e+06	1.63838e+06
Com_4140_pos	Threonyl carbamoyl adenosine	--	C15 H20 N6 O8	412.134	7.525	--	--	--	--	--	--	--	--	--	--	No results	No results	Full match	9.95901e+07	9.49514e+07	1.05354e+08	1.01328e+08	1.14529e+08	1.21603e+08	1.10298e+08	1.06379e+08	1.12013e+08	1.17346e+08	1.21503e+08	1.03607e+08	6.07217e+07	5.87797e+07	6.00362e+07	6.77186e+07	6.65027e+07	5.96041e+07	5.21315e+07	50131073	4.67596e+07	4.23241e+07	4.88204e+07	5.54484e+07	7.66607e+07	8.02812e+07	8.39256e+07	7.69185e+07
Com_48652_pos	Deoxyguanosine	Deoxyguanosine; 2'-Deoxyguanosine	C10 H13 N5 O4	267.097	7.075	cpd:C00330	map00230 Purine metabolism;map01100 Metabolic pathways	HMDB0000085	--	Nucleosides, nucleotides, and analogues	Purine nucleosides	Purine 2'-deoxyribonucleosides	--	--	--	No results	No results	Full match	1.21254e+06	941796	1.007e+06	1.21614e+06	1.27187e+06	1.09938e+06	1.55116e+06	1.40761e+06	1.15552e+06	1.26353e+06	792791	1.36307e+06	1.28474e+06	1.57083e+06	1.26867e+06	1.1803e+06	1.22922e+06	1.1809e+06	1.09023e+06	1.27532e+06	1.1619e+06	1.02239e+06	1.28342e+06	1.33752e+06	1.19681e+06	1.35988e+06	1.00124e+06	1.25476e+06
Com_4937_pos	Chenodeoxycholic acid	Chenodeoxycholate; Chenodeoxycholic acid; 3alpha,7alpha-Dihydroxy-5beta-cholanic acid; Chenodiol	C24 H34 O5	402.243	15.896	cpd:C02528	map01100 Metabolic pathways	HMDB0000518	LMST04010032	Lipids and lipid-like molecules	Steroids and steroid derivatives	Bile acids, alcohols and derivatives	Sterol Lipids [ST]	Bile acids and derivatives [ST04]	C24 bile acids, alcohols, and derivatives [ST0401]	No results	No results	Full match	8.9189e+07	7.68653e+07	5.93505e+07	6.61901e+07	2.76685e+07	4.3811e+07	87228102	5.15879e+07	5.93409e+07	5.57832e+07	9.00799e+07	6.14024e+07	5.34279e+07	4.72899e+07	6.79612e+07	5.31408e+07	4.01951e+07	4.1509e+07	8.51997e+07	5.05301e+07	9.0998e+07	5.51931e+07	4.44221e+07	3.77119e+07	7.285e+07	7.19457e+07	9.17192e+07	6.7447e+07
Com_17605_pos	RPK	--	C17 H33 N7 O4	381.251	11.345	--	--	--	--	--	--	--	--	--	--	Invalid mass	No results	No results	2.82901e+06	959337	2.01269e+06	2.07587e+06	1.56278e+06	1.69676e+07	901704	1.05524e+06	1.05997e+06	902609	1.46695e+06	2.11444e+06	750049	696596	799948	5.07362e+06	1.25646e+06	730477	686158	1.18884e+06	1.97279e+06	1.04371e+06	703209	703217	1.43309e+06	1.44391e+06	1.26121e+06	1.41883e+06
Com_7139_pos	2-methyl-1,2-dihydrophthalazin-1-one	--	C9 H8 N2 O	160.064	5.886	--	--	--	--	--	--	--	--	--	--	Full match	No results	No results	1.6923e+07	1.78992e+07	1.81343e+07	1.63238e+07	1.82682e+07	1.83243e+07	3.47298e+07	2.90564e+07	3.4046e+07	2.90497e+07	3.19905e+07	2.01591e+07	3.03451e+07	2.8389e+07	2.93418e+07	2.9292e+07	3.05709e+07	2.45076e+07	4.90425e+07	4.92014e+07	5.03837e+07	41660460	4.69096e+07	4.98455e+07	3.69614e+07	3.46353e+07	3.69323e+07	3.18321e+07
Com_4302_pos	Pyridoxamine	Pyridoxamine; PM	C8 H12 N2 O2	168.09	5.687	cpd:C00534	map00750 Vitamin B6 metabolism;map01100 Metabolic pathways	HMDB0001431	--	Organoheterocyclic compounds	Pyridines and derivatives	Pyridoxamines	--	--	--	Full match	No results	No results	1.03076e+08	8.77426e+07	1.057e+08	9.82786e+07	1.06784e+08	1.29763e+08	2.56784e+07	2.19684e+07	2.64641e+07	2.15923e+07	2.49861e+07	2.43743e+07	6.14638e+07	7.55669e+07	6.35676e+07	8.25578e+07	5.72248e+07	6.48888e+07	4.40166e+07	4.09273e+07	4.88344e+07	3.89398e+07	4.38354e+07	4.10072e+07	5.39402e+07	5.48291e+07	5.61097e+07	5.01958e+07
Com_47583_pos	8-hydroxy-6,7-dimethoxycoumarin	--	C11 H10 O5	222.053	6.963	--	--	--	--	--	--	--	--	--	--	No results	No results	Full match	941859	810392	1.07186e+06	859628	827412	1.205e+06	743255	815907	697188	919031	842396	1.21052e+06	848794	958483	1.08439e+06	1.14996e+06	912359	861048	806267	1.60975e+06	1.15666e+06	971399	1.0949e+06	816526	645403	748719	1.03534e+06	867137
Com_35996_pos	1-[(3,5-dimethyl-4-isoxazolyl)sulfonyl]-4-(2-pyridinyl)piperazine	--	C14 H18 N4 O3 S	322.109	5.31	--	--	--	--	--	--	--	--	--	--	Full match	No results	No results	2.04222e+06	1.5359e+06	1.78669e+06	1.49098e+06	2.21881e+06	1.85615e+06	3.4603e+06	2.44855e+06	4.08486e+06	3.82574e+06	2.81041e+06	2.81121e+06	1.21552e+06	1.0894e+06	1.70013e+06	1.26275e+06	1.39131e+06	1.17158e+06	3.0774e+06	2.63534e+06	1.98595e+06	1.94468e+06	2.57051e+06	2.27425e+06	3.06723e+06	2.58685e+06	2.48674e+06	2.1074e+06
Com_31757_pos	1,2,3,6,7-Pentamethoxyxanthone	--	C18 H18 O7	346.105	7.937	--	--	--	--	--	--	--	--	--	--	No results	No results	Full match	3.68854e+06	5.05246e+06	3.13509e+06	4.37964e+06	4.36707e+06	5.23214e+06	2.80461e+06	1.32718e+06	2.64004e+06	2.72745e+06	2.75803e+06	3.02347e+06	1.48303e+06	2.00267e+06	2.95622e+06	3.05951e+06	2.74412e+06	1.87602e+06	2.8686e+06	3.73298e+06	2.98515e+06	2.80954e+06	4.15052e+06	2.79664e+06	2.76509e+06	2.81781e+06	3.24332e+06	3.38274e+06
Com_8608_pos	3-Hydroxy-glabrol	--	C25 H28 O5	408.196	14.81	--	--	--	--	--	--	--	--	--	--	No results	No results	Full match	4.66245e+07	3.85217e+07	3.08644e+07	4.21797e+07	3.09613e+07	4.53143e+07	9.27685e+06	1.9096e+07	1.72691e+07	1.92265e+07	1.81129e+07	8.69869e+06	1.77446e+07	1.91517e+07	2.68508e+07	2.24579e+07	2.20951e+07	2.20876e+07	3.0773e+07	2.452e+07	2.41025e+07	2.05087e+07	2.40843e+07	1.92545e+07	2.45566e+07	3.27319e+07	2.33275e+07	1.90698e+07
Com_41221_pos	2,2-dimethyl-6,7-di[(4-nitrobenzyl)oxy]chroman-4-one	--	C25 H22 N2 O8	500.115	6.696	--	--	--	--	--	--	--	--	--	--	Invalid mass	No results	No results	741638	422300	370030	728973	792105	807940	1.77965e+06	1.2482e+06	2.03213e+06	1.01876e+06	1.99768e+06	1.73507e+06	1.22429e+06	1.02832e+06	927667	1.09789e+06	761780	1.83368e+06	2.02804e+06	2.04906e+06	1.89926e+06	1.41618e+06	2.429e+06	2.08178e+06	1.08722e+06	1.13024e+06	1.14086e+06	1.27947e+06
Com_33755_pos	Gallic acid	Gallate; Gallic acid; 3,4,5-Trihydroxybenzoic acid; 3,4,5-Trihydroxybenzoate; Pyrogallol-5-carboxylic acid	C7 H6 O5	170.022	1.689	cpd:C01424	--	HMDB0005807	--	Benzenoids	Benzene and substituted derivatives	Benzoic acids and derivatives	--	--	--	No results	No results	Full match	2.46826e+06	1.9675e+06	3.43018e+06	3.20241e+06	3.72568e+06	2.06741e+06	2.04282e+06	1.71722e+06	3.48192e+06	3.73231e+06	1.6322e+06	2.26108e+06	1.00626e+06	1.96953e+06	1.81318e+06	1.92376e+06	2.06688e+06	1.61754e+06	3.9604e+06	3.80846e+06	2.36176e+06	2.11415e+06	2.10214e+06	2.80418e+06	2.35079e+06	2.98929e+06	2.47535e+06	2.52645e+06
Com_23310_pos	WNH	--	C21 H25 N7 O5	477.175	7.137	--	--	--	--	--	--	--	--	--	--	Invalid mass	No results	No results	994554	1.24981e+06	1.82889e+06	1.46805e+06	1.85107e+06	2.63666e+06	476546	497127	1.42841e+06	485774	710982	832133	5.86049e+06	2.17688e+06	5.39645e+06	1.69178e+06	5.70485e+06	3.06342e+06	2.43144e+06	3.67275e+06	1.82619e+06	1.61322e+06	2.52258e+06	2.36474e+06	3.14093e+06	2.63576e+06	3.28358e+06	3.21276e+06
Com_7421_pos	Cytosine	Cytosine	C4 H5 N3 O	111.043	1.304	cpd:C00380	map00240 Pyrimidine metabolism;map01100 Metabolic pathways	HMDB0000630	--	Organoheterocyclic compounds	Diazines	Pyrimidines and pyrimidine derivatives	--	--	--	No results	No results	Full match	3.81786e+07	3.69759e+07	4.10855e+07	4.50286e+07	3.81843e+07	6.03249e+07	4.29246e+07	3.56968e+07	4.47966e+07	3.76321e+07	3.84357e+07	3.23038e+07	3.85165e+07	3.5321e+07	3.50102e+07	4.98394e+07	3.58387e+07	3.05715e+07	3.5061e+07	3.5128e+07	3.11113e+07	3.74655e+07	3.57356e+07	4.31661e+07	3.65836e+07	3.85198e+07	36806705	3.6946e+07
Com_1028_pos	3-amino-4-(propylamino)cyclobut-3-ene-1,2-dione	--	C7 H10 N2 O2	154.074	3.723	--	--	--	--	--	--	--	--	--	--	Full match	No results	No results	7.71192e+08	8.5975e+07	2.24331e+08	2.62527e+08	1.31801e+08	1.85405e+08	2.57922e+07	1.91418e+07	2.13222e+07	2.08167e+07	2.01296e+07	1.92447e+07	8.20215e+07	1.39304e+08	1.10702e+08	1.24258e+08	1.26846e+08	8.77187e+07	6.89445e+07	6.07202e+07	9.10839e+07	6.04677e+07	7.61426e+07	6.12428e+07	9.62047e+07	9.8421e+07	9.56595e+07	7.47277e+07
Com_47890_pos	Arctigenin-4'-O-beta-Gentiobioside	--	C33 H44 O16	696.264	6.012	--	--	--	--	--	--	--	--	--	--	No results	No results	Full match	809148	474162	697489	725638	669392	801518	1.90314e+06	1.36512e+06	1.32121e+06	1.02232e+06	1.07955e+06	1.152e+06	401341	462183	276567	408290	511454	381585	777178	416542	505530	414275	442358	571193	1.05893e+06	831718	586288	656005
Com_7051_pos	TLK	--	C16 H32 N4 O5	360.232	13.118	--	--	--	--	--	--	--	--	--	--	Invalid mass	No results	No results	3.96398e+07	2.97452e+07	3.3747e+07	3.53837e+07	1.50484e+07	6.47018e+07	3.38972e+06	5.23639e+06	4.61584e+06	5.90772e+06	4.16573e+06	3.55155e+06	1.35436e+07	1.35123e+07	1.94577e+07	2.66404e+07	1.62035e+07	1.15799e+07	3.55694e+06	1.01849e+07	7.82698e+06	4.33368e+06	7.57879e+06	3.83227e+06	1.03309e+07	1.42659e+07	1.2091e+07	1.09791e+07
Com_18933_pos	Kynurenic acid O-hexside	--	C16 H17 N O8	351.095	6.243	--	--	--	--	--	--	--	--	--	--	No results	No results	Full match	7.24943e+06	5.167e+06	6.523e+06	6.34513e+06	6.28419e+06	5.61932e+06	1.15383e+06	1.37921e+06	1.58648e+06	1.10647e+06	1.56565e+06	1.21892e+06	1.0836e+07	1.30044e+07	9.84608e+06	1.39193e+07	9.97514e+06	8.83253e+06	2.07167e+06	4.16578e+06	3.98523e+06	3.0739e+06	3.97586e+06	4.80625e+06	4.20478e+06	3.89605e+06	3.55323e+06	4.11399e+06
Com_22317_pos	cyclohexyl{4-[4-nitro-2-(1H-pyrrol-1-yl)phenyl]piperazino}methanone	--	C21 H26 N4 O3	404.181	10.571	--	--	--	--	--	--	--	--	--	--	Invalid mass	No results	No results	5.13436e+06	5.31764e+06	6.02404e+06	7.57763e+06	7.15559e+06	6.56145e+06	4.89612e+06	5.43799e+06	4.87836e+06	2.43024e+06	5.35509e+06	5.35379e+06	6.23661e+06	5.53e+06	6.13646e+06	5.58649e+06	6.05783e+06	4.2084e+06	6.48856e+06	7.44249e+06	5.38876e+06	4.91809e+06	6.75585e+06	7.912e+06	4.8884e+06	6.61769e+06	6.26455e+06	6.08343e+06
Com_45566_pos	N1-(3-pyridyl)-2,3,4,5,6-pentamethylbenzene-1-sulfonamide	--	C16 H20 N2 O2 S	304.12	11.109	--	--	--	--	--	--	--	--	--	--	Invalid mass	No results	No results	831033	737603	1.00778e+06	1.01161e+06	1.0489e+06	1.23205e+06	272072	268072	496214	438385	261698	361795	655131	598405	997576	871749	895243	373827	903713	860158	1.028e+06	1.2105e+06	918380	1.35222e+06	724125	744457	880698	804839
Com_21159_pos	N-(3-Indolylacetyl)-L-Alanine	--	C13 H14 N2 O3	246.1	6.061	--	--	--	--	--	--	--	--	--	--	No results	No results	Full match	1.59708e+06	5.08256e+06	297760	582208	1.39505e+06	6.66354e+06	1.07819e+06	1.16891e+06	1.12192e+06	1.28768e+06	1.18514e+06	1.54708e+06	9.9112e+06	1.09172e+07	8.31595e+06	7.75561e+06	7.73869e+06	7.35009e+06	2.02145e+06	702000	2.37806e+06	3.60376e+06	4.04294e+06	2.18619e+06	3.58153e+06	2.87252e+06	4.32654e+06	2.95371e+06
Com_50554_pos	5'-Deoxy-5'-(Methylthio)Adenosine	--	C11 H15 N5 O3 S	297.089	10.897	--	--	HMDB0001173	--	Nucleosides, nucleotides, and analogues	5'-deoxyribonucleosides	5'-deoxy-5'-thionucleosides	--	--	--	No results	No results	Full match	499759	1.19182e+06	1.25628e+06	1.34917e+06	1.19123e+06	1.15942e+06	686901	467386	441473	455924	582008	591975	1.32989e+06	686838	1.13277e+06	1.08675e+06	601367	662765	874706	675170	804360	955911	861176	882583	569565	796803	674119	794379
Com_43188_pos	1-(3-methoxy-2-nitrostyryl)pyrrolidine	--	C13 H16 N2 O3	248.12	5.963	--	--	--	--	--	--	--	--	--	--	Invalid mass	No results	No results	725487	602814	532265	811529	826275	465830	1.31479e+06	1.12012e+06	1.58928e+06	1.18077e+06	1.26776e+06	1.3611e+06	390040	274888	178173	92335.9	238255	269740	1.21362e+06	1.39914e+06	1.02858e+06	1.33508e+06	955459	855509	619990	760634	1.21629e+06	665950
Com_6914_pos	Colchicine	Colchicine	C22 H25 N O6	399.171	10.868	cpd:C07592	map00950 Isoquinoline alkaloid biosynthesis;map01110 Biosynthesis of secondary metabolites	--	--	--	--	--	--	--	--	Invalid mass	No results	No results	6.29659e+07	5.36462e+07	6.2055e+07	5.8602e+07	5.81222e+07	6.10506e+07	4.01816e+06	5.54562e+06	4.09737e+06	3.98102e+06	5.31135e+06	4.57036e+06	3.94816e+07	4.29896e+07	4.3806e+07	4.30194e+07	4.0308e+07	35394524	1.06072e+07	1.00492e+07	1.10383e+07	1.10868e+07	1.21834e+07	1.38311e+07	2.41574e+07	2.4614e+07	2.46412e+07	2.36934e+07
Com_43135_pos	Danshenol C	--	C21 H20 O4	336.135	9.243	--	--	--	--	--	--	--	--	--	--	No results	No results	Full match	455684	368167	493838	270450	572073	283968	972934	1.05106e+06	1.01141e+06	808382	1.0064e+06	1.16842e+06	249640	275598	287375	282558	286800	259035	576973	587697	754512	554568	526614	523855	768196	900054	810373	759655
Com_9786_pos	Geniposide+NH3	--	C17 H27 N O10	405.165	11.022	--	--	--	--	--	--	--	--	--	--	No results	No results	Full match	3.8067e+06	2.92577e+06	1.11892e+06	2.82316e+06	2.31518e+06	2.61663e+06	2.1403e+07	1.92815e+07	2.10196e+07	1.32526e+07	2.1449e+07	1.66633e+07	5.57715e+06	7.84985e+06	7.11109e+06	7.15054e+06	6.77013e+06	5.29906e+06	3.33979e+07	2.66198e+07	3.0072e+07	2.61275e+07	3.35558e+07	3.00461e+07	12709445	1.19334e+07	1.37771e+07	1.32145e+07
Com_12157_pos	N-Stearoyl taurine	--	C20 H41 N O4 S	408.302	15.153	--	--	--	LMFA08020078	--	--	--	Fatty Acyls [FA]	Fatty amides [FA08]	N-acyl amines [FA0802]	Invalid mass	No results	No results	7.85094e+06	9.15674e+06	7.15508e+06	7.53111e+06	5.96401e+06	7.19046e+06	7.29362e+06	4.45902e+06	3.90981e+06	4.10994e+06	3.65668e+06	2.89852e+06	4.84476e+06	5.19454e+06	6.52184e+06	4.73265e+06	8.98038e+06	8.04406e+06	6.87857e+06	9.55834e+06	8.65662e+06	1.02015e+07	7.56419e+06	6.75839e+06	5.98614e+06	1.09588e+07	6.74052e+06	7.00913e+06
Com_11664_pos	3-(4-chlorophenyl)-5-(3-phenyl-1H-pyrazol-4-yl)-1,2,4-oxadiazole	--	C17 H11 Cl N4 O	322.066	5.112	--	--	--	--	--	--	--	--	--	--	Invalid mass	No results	No results	9.89035e+06	7.9859e+06	9.83876e+06	9.32355e+06	1.11783e+07	1.06459e+07	1.5671e+07	1.5723e+07	1.41793e+07	1.52998e+07	1.83913e+07	1.75452e+07	1.39596e+07	7.27815e+06	1.67566e+07	1.70109e+07	1.69061e+07	1.94495e+07	2.03401e+07	2.1374e+07	1.8314e+07	1.7463e+07	2.11507e+07	2.20489e+07	9.27607e+06	1.28917e+07	15353428	1.5712e+07
Com_16476_pos	QNK	--	C15 H28 N6 O6	776.404	7.37	--	--	--	--	--	--	--	--	--	--	Invalid mass	No results	No results	3.90828e+06	3.51593e+06	4.01332e+06	4.50935e+06	3.88723e+06	3.7512e+06	1.04308e+07	1.34647e+07	1.09066e+07	1.17139e+07	1.13408e+07	1.664e+07	4.13535e+06	3.84522e+06	4.20477e+06	3.91401e+06	3.95092e+06	3.80135e+06	3.9382e+06	3.4762e+06	3.78405e+06	3.37103e+06	3.68422e+06	3.70275e+06	4.95901e+06	4.05634e+06	4.8028e+06	3.55447e+06
Com_22305_pos	17¦Á-Methyl-androstan-3-hydroxyimine-17¦Â-ol	--	C20 H33 N O2	297.266	15.15	--	--	--	--	--	--	--	--	--	--	Invalid mass	No results	No results	1.08955e+07	8.47894e+06	6.39099e+06	6.64289e+06	1.01466e+07	8.83681e+06	5.00607e+06	6.64337e+06	3.33609e+06	3.52815e+06	4.6115e+06	3.28036e+06	5.49843e+06	4.09655e+06	5.15394e+06	5.54493e+06	5.51816e+06	5.57175e+06	6.84273e+06	6.72055e+06	4.52434e+06	4.19003e+06	5.79713e+06	3.57588e+06	7.25999e+06	8.79046e+06	6.45887e+06	5.27121e+06
Com_40962_pos	1,2,3,7-Tetramethoxyxanthone	--	C17 H16 O6	316.094	8.214	--	--	--	--	--	--	--	--	--	--	No results	No results	Full match	1.67735e+06	1.53918e+06	1.77375e+06	1.30475e+06	598009	1.03978e+06	2.25419e+06	2.45793e+06	735821	2.69164e+06	1.45869e+06	1.9339e+06	861956	1.13887e+06	903342	993324	788434	989017	1.13504e+06	905183	1.14188e+06	1.02232e+06	1.38609e+06	1.50763e+06	1.40701e+06	1.60664e+06	823594	1.13e+06
Com_55830_pos	N-Feruloylagmatine	--	C15 H21 N4 O3	305.163	9.217	--	--	--	--	--	--	--	--	--	--	No results	No results	Full match	148744	196011	154663	162643	167576	263270	268573	165358	183763	172888	221371	221322	243213	303256	158380	169065	191020	134047	432611	278618	232941	231779	175536	255857	214360	281190	161904	276690
Com_54452_pos	Lobetyolin +HCOOH	--	C21 H30 O10	442.184	8.839	--	--	--	--	--	--	--	--	--	--	No results	No results	Full match	518506	484987	533596	558622	553991	569095	546240	482890	484992	498303	744531	480662	356977	379937	269935	300981	245393	276105	320636	369280	369982	318108	285529	374971	383489	386753	383376	462554
Com_20942_pos	1-adamantyl(piperidino)methanone	--	C16 H25 N O	247.191	14.023	--	--	--	--	--	--	--	--	--	--	Invalid mass	No results	No results	7.30792e+06	9.263e+06	5.08914e+06	7.52847e+06	7.51839e+06	6.95921e+06	1.25872e+07	8.96568e+06	9.13396e+06	6.98748e+06	9.66054e+06	6.81236e+06	1.05615e+07	8.51615e+06	5.06834e+06	6.07367e+06	8.02068e+06	1.04289e+07	8.66606e+06	5.75298e+06	6.71283e+06	5.89061e+06	5.43597e+06	5.08656e+06	1.114e+07	7.60315e+06	1.00211e+07	9.44625e+06
Com_10161_pos	5-Hydroxytryptophan	5-Hydroxytryptophan; 5-HTP	C11 H12 N2 O3	220.085	6.83	cpd:C01017	--	HMDB0000472	--	Organoheterocyclic compounds	Indoles and derivatives	Tryptamines and derivatives	--	--	--	No results	Full match	Full match	7.94553e+06	7.72722e+06	9.23582e+06	9.30297e+06	1.11579e+07	1.06071e+07	5.70917e+06	9.77803e+06	1.07393e+07	1.15408e+07	1.28228e+07	1.31978e+07	3.28315e+07	2.35267e+07	2.59039e+07	3.56305e+07	3.41833e+07	2.52616e+07	1.49161e+07	1.36131e+07	1.48647e+07	1.2846e+07	1.5034e+07	1.54038e+07	1.17163e+07	9.2264e+06	9.7096e+06	9.41339e+06
Com_3523_pos	3-hydroxy-2-(3-nitro-4-piperidinobenzyl)propanenitrile	--	C15 H19 N3 O3	271.136	9.819	--	--	--	--	--	--	--	--	--	--	Invalid mass	No results	No results	8.95929e+06	5.19467e+06	5.62992e+06	3.28567e+07	1.60923e+08	7.46589e+07	997351	2.97266e+06	956683	3.20648e+06	890581	816392	1.18539e+06	1.59211e+06	2.49923e+06	3.47332e+06	1.49296e+06	1.25428e+06	1.5151e+06	2.59981e+06	1.6637e+06	1.36946e+06	1.63693e+06	1.73251e+06	6.64187e+06	6.12492e+06	6.79346e+06	6.22526e+06
Com_18873_pos	2-methyl-2,3,4,5-tetrahydro-1,5-benzoxazepin-4-one	--	C10 H11 N O2	159.065	7.808	--	--	--	--	--	--	--	--	--	--	Invalid mass	No results	No results	9.26082e+06	5.40904e+06	1.07439e+07	1.04658e+07	6.05531e+06	1.22195e+07	1.3589e+06	1.96636e+06	2.18661e+06	3.28011e+06	1.11643e+06	1.95959e+06	5.04643e+06	4.67614e+06	6.49035e+06	5.55536e+06	6.07041e+06	5.72355e+06	5.32134e+06	9.64151e+06	1.28637e+07	4.6445e+06	7.53084e+06	5.60323e+06	8.0081e+06	7.74531e+06	6.90079e+06	6.14907e+06
Com_1284_pos	Maltol	Maltol	C6 H6 O3	126.032	8.105	cpd:C11918	--	HMDB0030776	--	Organoheterocyclic compounds	Pyrans	Pyranones and derivatives	--	--	--	No results	No results	Full match	1.10401e+08	9.94426e+07	1.10817e+08	1.02635e+08	1.22822e+08	1.257e+08	1.65644e+08	1.42711e+08	1.6816e+08	1.17037e+08	1.51381e+08	1.31615e+08	2.8275e+08	3.90623e+08	2.95519e+08	3.43099e+08	3.00796e+08	359881571	5.22055e+08	5.11138e+08	4.53897e+08	3.93209e+08	4.20823e+08	4.1445e+08	2.92175e+08	300647273	3.11435e+08	3.08312e+08
Com_34067_pos	Arachidonoyl ethanolamide phosphate	--	C22 H38 N O5 P	854.488	14.839	--	--	--	--	--	--	--	--	--	--	Invalid mass	No results	No results	1.41525e+06	1.64911e+06	1.50519e+06	1.38633e+06	1.35333e+06	1.28953e+06	1.01471e+06	962008	988997	917486	959594	925589	1.54263e+06	1.41649e+06	1.47221e+06	1.49559e+06	1.4896e+06	1.57211e+06	4.19058e+06	1.73348e+06	1.65336e+06	1.2942e+06	1.66866e+06	1.3984e+06	1.19175e+06	1.14911e+06	1.1462e+06	1.58005e+06
Com_30424_pos	Melezitose	Melezitose	C18 H32 O16	504.169	1.955	cpd:C08243	--	HMDB0011730	--	Organic oxygen compounds	Organooxygen compounds	Carbohydrates and carbohydrate conjugates	--	--	--	Full match	No results	Full match	3.38896e+06	3.86323e+06	3.13101e+06	2.02188e+06	3.32734e+06	4.45901e+06	3.27589e+06	4.032e+06	4.69713e+06	3.06544e+06	4.43659e+06	4.56156e+06	3.68162e+06	3.63851e+06	4.26027e+06	3.51694e+06	4.48913e+06	3.4719e+06	3.89682e+06	3.30858e+06	3.88749e+06	3.85313e+06	4.42942e+06	3.6024e+06	3.81573e+06	3.69026e+06	3.73946e+06	2.73139e+06
Com_13278_pos	N6-Methyladenosine	--	C11 H15 N5 O4	281.111	1.439	--	--	HMDB0004044	--	Nucleosides, nucleotides, and analogues	Purine nucleosides	_	--	--	--	No results	Full match	Full match	1.71486e+07	1.46067e+07	1.97428e+07	2.24318e+07	2.429e+07	1.97283e+07	1.15198e+07	1.36286e+07	8.13932e+06	1.1112e+07	1.05689e+07	2.29881e+07	1.60319e+07	2.15691e+07	2.24551e+07	1.8039e+07	2.06327e+07	1.94242e+07	1.5027e+07	1.88663e+07	1.28695e+07	2.64082e+06	1.02077e+07	1.31134e+07	1.51591e+07	1.49242e+07	1.47698e+07	1.30414e+07
Com_6123_pos	¦Á-Zearalanol	--	C18 H26 O5	304.167	13.175	--	--	--	--	--	--	--	--	--	--	Invalid mass	No results	No results	4.87196e+07	3.39995e+07	5.14852e+07	5.94386e+07	3.37607e+07	3.51073e+07	4.14518e+06	5.03171e+06	4.89644e+06	4.41888e+06	5.42093e+06	5.73183e+06	4.84817e+07	5.39555e+07	7.00122e+07	5.72697e+07	7.3288e+07	5.57134e+07	5.50832e+06	5.82952e+06	1.3352e+07	9.96684e+06	5.78561e+06	1.1152e+07	2.04598e+07	2.48186e+07	1.26953e+07	2.16216e+07
Com_46009_pos	Bisdemethoxycurcumin	Bisdemethoxycurcumin	C19 H16 O4	308.105	10.267	cpd:C17743	map00945 Stilbenoid, diarylheptanoid and gingerol biosynthesis;map01110 Biosynthesis of secondary metabolites	HMDB0002114	--	Phenylpropanoids and polyketides	Diarylheptanoids	Linear diarylheptanoids	--	--	--	No results	No results	Full match	546370	834032	633734	501031	623170	833501	822346	931153	682589	778114	864352	992033	1.01001e+06	971374	650706	846550	713287	684653	1.70245e+06	1.40388e+06	1.62014e+06	1.64086e+06	1.88153e+06	1.50097e+06	1.04926e+06	1.09216e+06	1.13071e+06	794982
Com_9139_pos	N-(2-Furoyl)glycine	--	C7 H7 N O4	169.038	2.032	--	--	HMDB0000439	--	Organic acids and derivatives	Carboxylic acids and derivatives	Amino acids, peptides, and analogues	--	--	--	No results	No results	Full match	2.97483e+07	3.48073e+07	4.3257e+07	3.72509e+07	4.09965e+07	2.32291e+07	6.30236e+06	7.08234e+06	8.00061e+06	7.49647e+06	6.56637e+06	6.39983e+06	8.6729e+06	8.95155e+06	9.44618e+06	1.01624e+07	1.17367e+07	8.31285e+06	4.05851e+06	4.30114e+06	5.57033e+06	3.95702e+06	3.75998e+06	4.20301e+06	1.17537e+07	1.18841e+07	1.27772e+07	1.01515e+07
Com_15212_pos	PC (22:6e/18:5)	--	C48 H76 N O7 P	809.521	15.458	--	--	--	--	--	--	--	--	--	--	No results	Invalid mass	No results	6.43783e+06	6.84211e+06	9.71699e+06	4.19635e+06	3.38259e+06	6.33195e+06	2.53613e+06	4.19263e+06	1.87418e+06	1.47689e+06	1.83683e+06	6.40575e+06	1.35993e+07	1.24165e+07	1.17826e+07	1.96633e+07	9.72847e+06	1.08222e+07	5.79961e+06	3.42057e+06	3.69893e+06	5.84563e+06	1.52627e+07	1.00329e+07	4.65953e+06	2.72755e+06	5.6776e+06	6.41353e+06
Com_42519_pos	Isorhamnetin-3-O-neohespeidoside	--	C28 H32 O16	624.168	10.603	--	--	--	--	--	--	--	--	--	--	No results	No results	Full match	559590	545260	622756	579200	571074	570710	560487	552246	578350	495648	563132	509182	1.8765e+06	1.27431e+06	1.7474e+06	1.68857e+06	1.79653e+06	1.31098e+06	1.53141e+06	1.84879e+06	1.55839e+06	1.69996e+06	2.32245e+06	2.29495e+06	848290	1.44911e+06	1.41286e+06	1.01875e+06
Com_31822_pos	Linderane	Linderane	C15 H16 O4	260.104	10.886	cpd:C09495	--	--	--	--	--	--	--	--	--	No results	No results	Full match	1.85433e+06	2.36049e+06	1.84889e+06	2.23023e+06	2.34358e+06	1.97001e+06	1.37373e+06	1.85728e+06	1.68517e+06	1.26095e+06	1.67424e+06	1.53905e+06	1.81202e+06	1.94221e+06	2.98317e+06	3.05214e+06	2.31018e+06	5.51085e+06	2.16949e+06	2.01379e+06	2.15398e+06	3.56883e+06	1.83332e+06	2.31786e+06	1.91105e+06	1.8259e+06	2.06133e+06	1.63468e+06
Com_23679_pos	5-hydroxy-2-phenyl-4H-chromen-4-one	--	C15 H10 O3	238.059	2.742	--	--	HMDB0141534	--	Phenylpropanoids and polyketides	Flavonoids	Flavones	--	--	--	Invalid mass	No results	No results	5.3038e+06	6.43418e+06	6.03867e+06	5.98019e+06	5.28837e+06	6.21753e+06	6.99139e+06	7.49309e+06	5.93981e+06	7.53724e+06	9.16763e+06	5.03122e+06	4.7421e+06	5.58622e+06	5.20433e+06	5.57789e+06	4.40501e+06	5.05536e+06	6.70417e+06	6.2814e+06	6.33247e+06	5.33297e+06	6.00514e+06	7.19662e+06	4.63376e+06	4.78622e+06	5.88488e+06	5.45903e+06
Com_2282_pos	Patchouli alcohol	Patchouli alcohol	C15 H26 O	222.198	15.506	cpd:C09705	--	--	--	--	--	--	--	--	--	No results	No results	Full match	138265273	1.8202e+08	1.36744e+08	1.20925e+08	1.1195e+08	7.43132e+07	2.05513e+08	171087494	1.80106e+08	1.57102e+08	1.42723e+08	1.52748e+08	1.52315e+08	1.57682e+08	1.35748e+08	1.04723e+08	1.56039e+08	2.19968e+08	1.79429e+08	1.67902e+08	1.53232e+08	2.28745e+08	1.48095e+08	146116127	1.5814e+08	2.31319e+08	1.38856e+08	1.73884e+08
Com_1193_pos	(+/-)5(6)-EET Ethanolamide	--	C22 H37 N O3	363.276	14.368	--	--	--	--	--	--	--	--	--	--	Full match	No results	No results	5.91609e+08	4.77401e+08	4.82418e+08	6.49551e+08	3.85026e+08	5.58631e+08	2.83533e+07	5.30273e+07	1.05545e+08	8.33257e+07	3.32673e+07	2.11681e+07	9.68286e+07	1.78219e+08	1.46588e+08	1.73121e+08	1.39992e+08	8.60989e+07	9.66843e+07	9.9814e+07	1.18891e+08	1.40288e+08	78732486	5.67725e+07	1.98512e+08	2.14751e+08	1.99589e+08	1.95426e+08
Com_8527_pos	Mycophenolic acid	--	C17 H20 O6	320.121	2.543	--	--	HMDB0015159	--	Organoheterocyclic compounds	Isocoumarans	Isobenzofuranones	--	--	--	Invalid mass	No results	No results	2.93118e+07	2.65576e+07	3.32272e+07	2.58145e+07	3.45107e+07	2.82255e+07	2.33463e+07	2.0351e+07	2.30811e+07	1.86021e+07	2.35478e+07	2.09555e+07	4.12171e+07	4.34234e+07	3.98566e+07	4.04891e+07	3.55058e+07	4.27792e+07	1.99318e+07	1.73829e+07	1.8215e+07	1.43166e+07	1.91805e+07	2.28601e+07	2.26772e+07	2.56372e+07	2.38803e+07	2.22314e+07
Com_18710_pos	Stigmasterol	Stigmasterol	C29 H48 O	412.369	15.349	cpd:C05442	map00100 Steroid biosynthesis;map01110 Biosynthesis of secondary metabolites	HMDB0000937	LMST01040123	Lipids and lipid-like molecules	Steroids and steroid derivatives	Stigmastanes and derivatives	Sterol Lipids [ST]	Sterols [ST01]	Stigmasterols and C24-ethyl derivatives [ST0104]	No results	No results	Full match	1.09135e+07	3.23153e+06	3.82072e+06	2.35547e+06	2.41782e+06	2.11697e+06	5.79974e+06	1.36299e+07	5.19828e+06	5.44122e+06	3.72966e+06	5.23416e+06	3.74478e+06	2.57502e+06	2.53533e+06	2.75125e+06	3.41399e+06	1.17001e+07	7.1912e+06	4.43911e+06	3.32094e+06	4.93455e+06	3.60233e+06	3.33064e+06	4.46001e+06	4.91733e+06	2.44439e+06	3.18134e+06
Com_13500_pos	WMH	--	C22 H28 N6 O4 S	494.177	9.615	--	--	--	--	--	--	--	--	--	--	Invalid mass	No results	No match	2.90935e+06	2.57637e+06	2.7589e+06	1.3506e+06	2.45745e+06	4.29957e+06	2.52042e+07	1.68632e+07	1.63694e+07	1.73278e+07	2.1548e+07	1.74943e+07	3.46646e+06	4.02539e+06	3.96229e+06	3.39076e+06	3.21086e+06	3.45075e+06	1.20539e+07	1.0799e+07	1.15499e+07	9.34264e+06	1.27863e+07	1.29764e+07	7.25795e+06	9.28758e+06	1.14318e+07	9.93224e+06
Com_8922_pos	Hydroxytyrosol	--	C8 H10 O3	154.064	14.672	--	--	HMDB0005784	--	Benzenoids	Phenols	Tyrosols and derivatives	--	--	--	No results	No results	Full match	3.01937e+07	3.34332e+07	4.34718e+07	4.36558e+07	3.55533e+07	4.39704e+07	1.99291e+07	2.37202e+07	1.86993e+07	1.83683e+07	1.99907e+07	1.73821e+07	1.74279e+07	2.24919e+07	2.12197e+07	2.46293e+07	2.54372e+07	2.32962e+07	1.02627e+07	1.27335e+07	1.88018e+07	1.14379e+07	1.4541e+07	1.15224e+07	1.88457e+07	2.56993e+07	2.48094e+07	2.44688e+07
Com_47564_pos	Tricin 5-O-hexoside derivative	--	C24 H22 O14	534.102	9.978	--	--	--	--	--	--	--	--	--	--	No results	No results	Full match	469365	403642	559514	434264	522709	498523	1.51457e+06	1.03907e+06	1.50267e+06	1.60533e+06	1.75986e+06	1.10361e+06	464141	484758	453038	515875	465089	390811	567859	529419	642384	476326	628878	556941	891055	604522	559850	590161
Com_55907_pos	Aucubin	Aucubin	C15 H22 O9	346.126	8.835	cpd:C09771	--	HMDB0036562	LMPR0102070006	Lipids and lipid-like molecules	Prenol lipids	Terpene glycosides	Prenol Lipids [PR]	Isoprenoids [PR01]	C10 isoprenoids (monoterpenes) [PR0102]	No results	No results	Full match	405429	379220	420182	437743	433176	444985	428953	377757	379224	389632	407423	375838	447933	386422	340124	228318	279170	301955	246304	180107	288792	199595	210906	237399	305508	302409	299769	299917
Com_2716_pos	N,N-Dimethylaniline	N,N-Dimethylaniline; Dimethylaminobenzene; N,N-Dimethylbenzenamine	C8 H11 N	121.089	6.26	cpd:C02846	--	HMDB0001020	--	Organic nitrogen compounds	Organonitrogen compounds	Amines	--	--	--	No results	No results	Full match	7.57998e+07	9.14217e+07	8.31436e+07	1.06239e+08	8.08529e+07	2.43507e+08	1.26339e+07	1.93357e+07	1.39586e+07	2.59665e+07	1.36807e+07	1.9552e+07	4.97471e+07	3.56011e+07	5.31449e+07	3.69864e+07	4.71941e+07	2.5546e+07	1.75782e+07	2.3182e+07	2.20934e+07	6.30339e+07	1.99152e+07	2.21101e+07	4.56887e+07	5.2769e+07	5.14736e+07	5.08964e+07
Com_5254_pos	Maltotetraose	Maltotetraose	C24 H42 O21	688.201	1.432	cpd:C02052	--	HMDB0001296	--	Organic oxygen compounds	Organooxygen compounds	Carbohydrates and carbohydrate conjugates	--	--	--	Invalid mass	No results	No match	5.33737e+07	5.107e+07	5.39498e+07	4.27618e+07	5.20647e+07	6.37623e+07	6.20983e+07	5.68476e+07	5.69825e+07	5.03892e+07	4.64594e+07	4.77209e+07	7.10962e+07	6.6636e+07	7.27014e+07	5.98106e+07	6.15025e+07	6.1679e+07	5.77744e+07	6.06284e+07	6.49571e+07	5.60423e+07	5.50742e+07	5.26936e+07	6.73939e+07	6.72675e+07	5.85666e+07	5.32115e+07
Com_1182_pos	N-[2-chloro-6-(trifluoromethoxy)phenyl]-2,2-dimethylpropanamide	--	C12 H13 Cl F3 N O2	295.058	1.261	--	--	--	--	--	--	--	--	--	--	Full match	No results	No results	4.61248e+08	4.43569e+08	4.79159e+08	4.77019e+08	649861974	5.76565e+08	2.09526e+08	2.66813e+08	2.13197e+08	2.71012e+08	2.41326e+08	2.46904e+08	3.51493e+08	4.91681e+08	3.83264e+08	4.32892e+08	4.46558e+08	292563341	9.65901e+07	1.18769e+08	116233447	1.00771e+08	8.61224e+07	1.45568e+08	3.06339e+08	377536713	3.40087e+08	3.33184e+08
Com_26918_pos	Bakuchiol	--	C18 H24 O	256.182	12.269	--	--	--	--	--	--	--	--	--	--	No results	No results	Full match	6.37093e+06	2.51167e+06	3.36559e+06	3.53431e+06	3.95268e+06	8.18709e+06	695582	835816	725760	692432	701403	678473	2.02097e+06	2.33939e+06	2.66223e+06	5.86509e+06	1.73322e+06	2.70122e+06	604065	625581	783788	600967	574762	647131	1.11115e+06	1.57298e+06	1.81611e+06	838079
Com_11737_pos	Tanshinone I	--	C18 H12 O3	276.077	2.12	--	--	--	--	--	--	--	--	--	--	No results	No results	Full match	2.97607e+07	7.5154e+06	1.00082e+07	1.60385e+07	9.693e+06	1.61104e+07	1.9957e+06	1.32233e+06	1.93396e+06	2.1944e+06	2.42788e+06	4.43677e+06	2.6004e+06	3.65776e+06	3.41341e+06	4.016e+06	6.74396e+06	2.83087e+06	1.54412e+06	1.25676e+06	1.45995e+06	1.09224e+06	981527	1.19741e+06	4.13077e+06	5.07825e+06	4.75307e+06	4.86512e+06
Com_42220_pos	D-Ala-D-Ala	D-Alanyl-D-alanine; D-Ala-D-Ala	C6 H12 N2 O3	160.085	0.075	cpd:C00993	map01100 Metabolic pathways;map01502 Vancomycin resistance	HMDB0003459	--	Organic acids and derivatives	Carboxylic acids and derivatives	Amino acids, peptides, and analogues	--	--	--	No results	No results	Full match	153837	173243	178612	195390	164030	490273	155202	281224	183160	2.54967e+06	120060	160133	142780	137860	160046	160702	366459	147704	133118	147987	150743	667843	558664	140860	150650	140739	156797	152362
Com_15826_pos	(+)-pinoresinol 4'-O-beta-D-glucopyranoside	--	C26 H35 N O11	537.221	7.166	--	--	--	--	--	--	--	--	--	--	No results	No results	Full match	1.26404e+07	5.73648e+06	1.23406e+07	5.63755e+06	1.04681e+07	1.17176e+07	892431	483884	1.20396e+06	499460	1.35881e+06	576263	1.14746e+07	1.14433e+07	1.32359e+07	1.26373e+07	1.16265e+07	1.86728e+07	4.64268e+06	3.81285e+06	4.53718e+06	3.08052e+06	4.66053e+06	5.26535e+06	3.63471e+06	2.91731e+06	3.93084e+06	3.17751e+06
Com_42230_pos	IBA	Indolebutyric acid; Indole-3-butyric acid; IBA	C12 H13 N O2	203.095	8.333	cpd:C11284	--	HMDB0034198	--	Organic nitrogen compounds	Organonitrogen compounds	Amines	--	--	--	No results	No results	Full match	1.37797e+06	1.73345e+06	1.32963e+06	1.22148e+06	1.45474e+06	959653	1.53137e+06	1.10351e+06	1.4882e+06	1.36662e+06	1.43373e+06	1.6715e+06	1.45653e+06	1.01413e+06	2.06911e+06	1.66688e+06	1.52583e+06	1.27873e+06	1.61851e+06	1.69475e+06	1.29285e+06	1.73294e+06	1.20054e+06	1.38161e+06	1.30805e+06	1.8493e+06	1.5433e+06	1.54507e+06
Com_10399_pos	Pseudolaric acid B +NH3	--	C23 H28 O8	432.178	10.503	--	--	--	--	--	--	--	--	--	--	No results	No results	Full match	8.58509e+06	5.68928e+06	8.67811e+06	1.00916e+07	2.36102e+06	5.7557e+06	5.50222e+06	9.1243e+06	1.02137e+07	7.13667e+06	6.10914e+06	5.41803e+06	1.28983e+07	1.36986e+07	1.25993e+07	2.13133e+07	1.35651e+07	1.8935e+07	2.93339e+07	1.16469e+07	2.7145e+07	2.57633e+07	1.10837e+07	2.4733e+07	1.46076e+07	1.00975e+07	1.89419e+07	1.65748e+07
Com_5453_pos	Kolavic acid	--	C20 H30 O4	334.213	10.333	--	--	--	--	--	--	--	--	--	--	No results	No results	Full match	2.3348e+07	1.69307e+07	2.09734e+07	2.58579e+07	2.386e+07	2.80724e+07	8.02576e+07	5.78929e+07	8.3629e+07	6.072e+07	6.48453e+07	7.73901e+07	1.14477e+07	699370	1.05248e+07	1.14713e+07	1.30362e+07	1.07109e+07	3.33896e+07	3.35177e+07	3.44465e+07	2.95288e+07	3.846e+07	4.06883e+07	3.23693e+07	4.02786e+07	4.03016e+07	3.64623e+07
Com_52417_pos	HeteroclitinD	--	C27 H30 O8	482.195	6.23	--	--	--	--	--	--	--	--	--	--	No results	No results	Full match	211872	178301	137298	138939	128915	139097	151472	122187	139019	134598	135371	139718	312315	491514	290152	547556	518825	719623	664017	546159	352951	480661	522011	618967	367267	258732	473100	387890
Com_15412_pos	Embelin	Embelin	C17 H26 O4	294.182	12.87	cpd:C10342	--	--	--	--	--	--	--	--	--	No results	No results	Full match	1.49094e+07	1.59692e+07	1.666e+07	1.6515e+07	1.68025e+07	2.08294e+07	1.11859e+07	6.93824e+06	8.09595e+06	6.8453e+06	7.70039e+06	7.11679e+06	8.89542e+06	8.77639e+06	8.74081e+06	8.6325e+06	7.99559e+06	7.80013e+06	7.30777e+06	7.35617e+06	8.08814e+06	6.71981e+06	7.03277e+06	7.61037e+06	8.55141e+06	9.9504e+06	9.97634e+06	1.02428e+07
Com_40759_pos	Secoisolariciresinol	Secoisolariciresinol; (-)-Secoisolariciresinol	C20 H26 O6	362.173	10.66	cpd:C18167	--	HMDB0013692	--	Lignans, neolignans and related compounds	Dibenzylbutane lignans	Dibenzylbutanediol lignans	--	--	--	No results	No results	Full match	1.55194e+06	1.67922e+06	1.66695e+06	1.68134e+06	1.93529e+06	2.17038e+06	521356	645977	481098	459712	516745	623639	2.48521e+06	1.67157e+06	3.14029e+06	2.24985e+06	2.24543e+06	1.97567e+06	1.25291e+06	1.22224e+06	1.39231e+06	1.2964e+06	1.21539e+06	1.35735e+06	1.1548e+06	1.12616e+06	1.20675e+06	2.02562e+06
Com_4312_pos	Pyridostigmine	Pyridostigmine	C9 H12 N2 O2	180.09	5.71	cpd:C07410	--	HMDB0014685	--	Organoheterocyclic compounds	Pyridines and derivatives	Methylpyridines	--	--	--	Full match	No results	No results	1.22756e+08	1.13037e+07	2.47157e+07	3.93599e+07	1.97197e+07	3.98099e+07	1.89471e+06	3.53355e+06	2.26112e+06	3.48272e+06	2.72247e+06	2.39497e+06	6.5845e+06	1.10944e+07	6.95314e+06	6.08259e+07	9.3804e+06	5.09157e+06	2.34912e+06	1.90586e+06	4.7876e+06	2.69506e+06	2.83479e+06	1.77497e+06	1.11747e+07	1.10331e+07	1.24185e+07	8.65098e+06
Com_53_pos	N-(5-acetamidopentyl)acetamide	--	C9 H18 N2 O2	208.121	2.428	--	--	--	--	--	--	--	--	--	--	Invalid mass	No results	No results	1818422068	2918292131	2739872202	3476246275	2859843396	2693935390	9628838351	11818009124	11802499291	15906258330	12257890900	10901878502	3583485419	3059356898	3912690562	3315612863	3998996233	2435698790	10445000067	11525789920	10454603267	9082218455	10947229766	11121267091	9238574648	7436898877	7374578279	8792647169
Com_27274_pos	Eupatilin	Eupatilin	C18 H16 O7	344.089	10.144	cpd:C10040	--	HMDB0029469	LMPK12111228	Phenylpropanoids and polyketides	Flavonoids	O-methylated flavonoids	Polyketides [PK]	Flavonoids [PK12]	Flavones and Flavonols [PK1211]	No results	No results	Full match	2.04482e+06	1.7952e+06	1.2706e+06	1.72932e+06	1.82073e+06	1.25273e+06	1.4455e+06	1.57297e+06	1.5938e+06	1.3428e+06	1.32169e+06	1.43254e+06	2.34003e+06	3.25464e+06	2.56436e+06	2.22749e+06	2.41034e+06	2.76272e+06	3.4383e+06	4.7164e+06	3.89991e+06	3.10063e+06	3.62888e+06	3.21834e+06	2.40207e+06	1.66963e+06	2.59309e+06	2.08075e+06
Com_9207_pos	Nicotianamine	Nicotianamine	C12 H21 N3 O6	303.142	1.231	cpd:C05324	--	--	--	--	--	--	--	--	--	No results	No results	Full match	8.51177e+06	5.26536e+06	6.11239e+06	7.74463e+06	5.26963e+06	8.56236e+06	3.29906e+07	24831315	3.06556e+07	23126716	3.83165e+07	1.76204e+07	7.4005e+06	1.0216e+07	1.09658e+07	8.89891e+06	1.29171e+07	9.75163e+06	3.66255e+07	2.66171e+07	2.0661e+07	2.59231e+07	1.72987e+07	2.74144e+07	1.76042e+07	1.89276e+07	1.61369e+07	1.69319e+07
Com_17295_pos	FPH	--	C20 H25 N5 O4	421.173	7.058	--	--	--	--	--	--	--	--	--	--	Invalid mass	No results	No results	4.64613e+06	718382	4.02944e+06	4.70634e+06	3.92504e+06	4.04888e+06	6.74101e+06	4.70133e+06	5.2579e+06	5.61972e+06	6.42435e+06	4.29937e+06	7.81716e+06	7.6701e+06	5.84166e+06	5.722e+06	6.19178e+06	5.91652e+06	9.60961e+06	9.06051e+06	9.92402e+06	8.96555e+06	1.12737e+07	1.30393e+07	6.45573e+06	9.65137e+06	8.29938e+06	7.54912e+06
Com_205_pos	TKK	--	C16 H33 N5 O5	375.251	12.044	--	--	--	--	--	--	--	--	--	--	Invalid mass	No results	No results	1418722123	3304735262	1096107755	1595233755	1205263953	8.52781e+08	2437019139	7.23595e+08	9.85491e+08	1308714436	8.78525e+08	3454656422	3987843706	1672045025	7.73238e+08	1030489662	1119653262	2106722759	1106344891	1380722830	1106557221	1779432613	2108229247	1685521386	5.56325e+08	4.66011e+08	422611612	3.62527e+08
Com_2898_pos	Gamma-Aminobutyric acid	--	C4 H9 N O2	103.064	1.443	--	--	HMDB0000112	--	Organic acids and derivatives	Carboxylic acids and derivatives	Amino acids, peptides, and analogues	--	--	--	No results	Full match	Full match	4.69538e+07	4.90857e+07	5.34288e+07	5.59242e+07	5.33299e+07	5.51184e+07	1.36101e+07	2.1607e+07	2.85725e+07	2.53948e+07	1.72377e+07	1.51516e+07	1.88327e+07	1.88021e+07	2.73166e+07	2.26041e+07	2.13953e+07	1.7761e+07	2.37524e+07	1.87629e+07	1.88052e+07	3.25038e+07	1.47353e+07	1.74291e+07	6.3076e+07	5.06346e+07	6.08277e+07	6.20309e+07
Com_4592_pos	1,4-dihydroxyheptadec-16-en-2-yl acetate	--	C19 H36 O4	350.242	14.673	--	--	--	LMFA05000641	--	--	--	Fatty Acyls [FA]	Fatty alcohols [FA05]	_	Invalid mass	No results	No results	8.01943e+07	6.82302e+07	6.95273e+07	8.39535e+07	5.95937e+07	8.48946e+07	5.03104e+07	3.05154e+07	6.08135e+07	6.86793e+07	6.76314e+07	5.51346e+07	5.34223e+07	5.60783e+07	8.5418e+07	8.26748e+07	7.04178e+07	7.2334e+07	6.64296e+07	7.86253e+07	7.57703e+07	7.19056e+07	7.20542e+07	5.33633e+07	6.20687e+07	9.38405e+07	4.47237e+07	7.14166e+07
Com_35416_pos	Apo-13-zeaxanthinone	--	C18 H26 O2	274.192	14.31	--	--	--	--	--	--	--	--	--	--	No results	No results	Full match	3.92652e+06	3.9766e+06	3.82702e+06	3.21817e+06	4.02572e+06	4.37612e+06	1.55127e+06	1.79044e+06	1.39284e+06	2.0761e+06	1.89599e+06	2.55331e+06	2.20416e+06	2.03744e+06	2.26212e+06	2.85953e+06	2.34974e+06	1.35634e+06	1.94756e+06	1.78111e+06	1.87917e+06	1.89558e+06	1.85833e+06	2.05952e+06	2.0326e+06	2.22483e+06	1.98463e+06	2.0742e+06
Com_15969_pos	N1-(1-benzyl-4-piperidyl)-4-chlorobenzene-1-sulfonamide	--	C18 H21 Cl N2 O2 S	182.053	10.835	--	--	--	--	--	--	--	--	--	--	Invalid mass	No results	No results	2.10223e+06	2.37298e+06	3.03756e+06	1.55566e+06	2.293e+06	2.17468e+06	362842	352887	336073	346644	367598	356444	1.13679e+07	1.72393e+07	1.7507e+07	1.77039e+07	1.74211e+07	1.54825e+07	419587	367924	377998	351907	392022	382125	1.13569e+06	1.51845e+06	1.29395e+06	1.7032e+06
Com_2645_pos	Prostaglandin K2	--	C20 H30 O5	332.196	12.675	--	--	--	LMFA03010023	--	--	--	Fatty Acyls [FA]	Eicosanoids [FA03]	Prostaglandins [FA0301]	Invalid mass	Invalid mass	No results	2.3257e+08	1.5696e+08	2.07256e+08	2.33518e+08	1.87828e+08	2.36597e+08	3.50438e+07	5.6797e+07	5.95643e+07	5.64138e+07	5.69651e+07	9.21386e+07	1.34618e+08	1.56998e+08	202451400	1.64732e+08	1.67034e+08	1.31834e+08	6.06577e+07	99708322	1.47291e+08	9.6523e+07	8.06518e+07	6.94013e+07	8.56223e+07	1.07031e+08	1.20254e+08	1.22612e+08
Com_42438_pos	Cys-Gly	Cys-Gly; L-Cysteinylglycine	C5 H10 N2 O3 S	178.042	6.218	cpd:C01419	map00480 Glutathione metabolism;map01100 Metabolic pathways	HMDB0000078	--	Organic acids and derivatives	Carboxylic acids and derivatives	Amino acids, peptides, and analogues	--	--	--	No results	No results	Full match	601190	485626	721542	667935	635839	531537	686435	754229	654761	620219	539973	412216	1.73354e+06	1.21589e+06	1.45212e+06	1.25749e+06	1.5904e+06	934230	1.75629e+06	2.40129e+06	2.45189e+06	1.52053e+06	2.26381e+06	2.09405e+06	1.48743e+06	1.69643e+06	1.03071e+06	1.04413e+06
Com_28200_pos	PC (19:1/19:1)	--	C46 H88 N O8 P	813.623	13.38	--	--	--	LMGP01011774	--	--	--	Glycerophospholipids [GP]	Glycerophosphocholines [GP01]	Diacylglycerophosphocholines [GP0101]	No results	Full match	No results	179880	155735	176084	180481	182394	165914	137587	124402	129570	132474	143753	147261	6.70061e+06	140347	136543	130578	139585	139990	100051	99884.8	105480	101794	2.39227e+06	106562	144687	123621	130899	121815
Com_16759_pos	Tramadol N-Oxide	--	C16 H25 N O3	279.183	10.178	--	--	--	--	--	--	--	--	--	--	Full match	No results	No results	2.81219e+06	6.6878e+06	1.30776e+07	5.00812e+06	1.90852e+06	1.83573e+07	2.04794e+06	1.52645e+06	5.04236e+06	1.69115e+06	2.19519e+06	3.49618e+06	1.8047e+06	782533	2.26276e+06	1.99585e+06	1.6305e+06	1.04581e+06	1.09455e+06	956831	919847	875581	917834	1.04914e+06	2.66959e+06	2.83668e+06	2.68162e+06	1.48726e+06
Com_31914_pos	Docetaxel	Docetaxel anhydrous; Docetaxel	C43 H53 N O14	807.344	9.492	cpd:C11231	--	HMDB0015378	--	Lipids and lipid-like molecules	Prenol lipids	Diterpenoids	--	--	--	No results	No results	Full match	481503	474834	489048	508973	523676	507649	5.80439e+06	4.89745e+06	4.00284e+06	4.72071e+06	3.42986e+06	4.41709e+06	473278	481777	515819	517936	508900	434200	884605	1.32343e+06	1.04322e+06	1.50078e+06	932982	957579	1.39232e+06	1.41921e+06	1.61701e+06	981007
Com_16373_pos	SM (d14:0/22:2)	--	C41 H81 N2 O6 P	364.294	14.866	--	--	--	--	--	--	--	--	--	--	No results	Invalid mass	No results	1.14092e+06	1.5499e+06	1.58651e+06	1.14461e+06	1.32767e+06	1.17341e+06	1.35572e+06	1.17931e+06	1.19037e+06	1.12489e+06	1.14281e+06	1.05825e+06	1.10185e+06	1.24271e+06	1.23839e+06	1.12018e+06	1.11498e+06	1.24801e+06	3.81447e+06	1.89759e+06	7.50821e+06	5.63587e+06	3.13631e+06	6.52861e+06	1.27776e+06	1.4095e+06	1.17105e+06	1.26997e+06
Com_43268_pos	3-Indolepropionic Acid	--	C11 H11 N O2	189.079	8.629	--	--	HMDB0002302	--	Organoheterocyclic compounds	Indoles and derivatives	Indolyl carboxylic acids and derivatives	--	--	--	No results	No results	Full match	2.59793e+06	2.20193e+06	2.13799e+06	2.50903e+06	1.95646e+06	2.47393e+06	1.4086e+06	1.67103e+06	1.86998e+06	2.17358e+06	1.78573e+06	1.7508e+06	2.13596e+06	2.29637e+06	2.34017e+06	1.8922e+06	2.25196e+06	2.37492e+06	1.59829e+06	1.59985e+06	1.60702e+06	1.47856e+06	1.36904e+06	2.08173e+06	2.00925e+06	2.23963e+06	1.90624e+06	1.66443e+06
Com_13201_pos	N-Sinapoylagmatine	--	C16 H24 N4 O4	336.179	8.859	--	--	--	--	--	--	--	--	--	--	No results	No results	Full match	2.13446e+07	2.24613e+07	2.23032e+07	2.26463e+07	2.44325e+07	2.56865e+07	7.57919e+06	1.00039e+07	7.55187e+06	8.38852e+06	7.03422e+06	6.98676e+06	5.04011e+06	1.11461e+07	2.45467e+06	3.31592e+06	2.24644e+06	7.70564e+06	660135	766948	811926	1.0693e+06	1.07344e+06	769403	8.20242e+06	1.00512e+07	1.09352e+07	1.01168e+07
Com_6025_pos	2-hydroxy-3-methyl-4H-pyrido[1,2-a]pyrimidin-4-one	--	C9 H8 N2 O2	176.059	8.359	--	--	--	--	--	--	--	--	--	--	Full match	No results	No results	1.6131e+07	1.97264e+07	1.84172e+07	1.7569e+07	2.03871e+07	2.27358e+07	4.68759e+06	5.15086e+06	4.32293e+06	2.67304e+06	5.12285e+06	3.17905e+06	6.31219e+07	5.67118e+07	6.17252e+07	6.60435e+07	6.11186e+07	5.48778e+07	5.7745e+07	5.44818e+07	6.28396e+07	5.44257e+07	5.12571e+07	6.68918e+07	2.66992e+07	2.96246e+07	3.32557e+07	3.17367e+07
Com_13479_pos	Desoxycortone	11-Deoxycorticosterone; Deoxycorticosterone; Cortexone; 21-Hydroxy-4-pregnene-3,20-dione; Desoxycortone; DOC	C21 H30 O3	330.219	13.186	cpd:C03205	map01100 Metabolic pathways	HMDB0000016	--	Lipids and lipid-like molecules	Steroids and steroid derivatives	Hydroxysteroids	--	--	--	Full match	No results	No results	3.49076e+06	2.22852e+06	2.63914e+06	2.67356e+06	2.51357e+06	3.51175e+06	1.20671e+06	1.38704e+06	1.39748e+06	1.26118e+06	1.33932e+06	1.1975e+06	1.98492e+06	1.90704e+06	2.27533e+06	2.92231e+06	2.21339e+06	1.78487e+06	1.28436e+06	2.08252e+07	5.05523e+06	1.10129e+06	1.12522e+07	2.05018e+06	2.13971e+06	2.10066e+06	1.94603e+06	1.77352e+06
Com_14543_pos	Maltopentaose	--	C30 H52 O26	850.254	1.406	--	--	HMDB0012254	--	Organic oxygen compounds	Organooxygen compounds	Carbohydrates and carbohydrate conjugates	--	--	--	Invalid mass	No results	No results	1.55932e+07	1.31575e+07	1.65305e+07	1.07864e+07	1.55559e+07	1.51283e+07	1.7194e+07	1.12514e+07	1.64088e+07	1.39943e+07	1.28032e+07	1.44237e+07	1.67847e+07	1.61335e+07	1.32874e+07	1.97053e+07	1.65403e+07	1.77338e+07	1.42961e+07	1.43614e+07	1.67238e+07	1.20737e+07	1.37293e+07	1.41393e+07	1.67112e+07	15299774	8.64841e+06	1.43479e+07
Com_44964_pos	D-Asparagine	D-Asparagine	C4 H8 N2 O3	132.054	6.599	cpd:C01905	--	HMDB0033780	--	Organic acids and derivatives	Carboxylic acids and derivatives	Amino acids, peptides, and analogues	--	--	--	No results	No results	Full match	1.23687e+06	1.87199e+06	2.26835e+06	2.23764e+06	2.26991e+06	1.98349e+06	592057	810156	661487	632764	699360	520962	1.15787e+06	1.27408e+06	2.0738e+06	1.31201e+06	1.612e+06	1.00274e+06	617566	613632	623729	630874	675241	729057	1.02343e+06	1.33255e+06	995368	904479
Com_5389_pos	(5¦Î,9¦Î,16¦Î)-17-Hydroxykauran-19-oic acid	--	C20 H32 O3	337.26	13.482	--	--	--	--	--	--	--	--	--	--	Invalid mass	No results	No results	8.91293e+07	5.01568e+07	4.91645e+07	5.02731e+07	4.26248e+07	2.32748e+07	1.00325e+07	1.69653e+07	9.35964e+06	8.95609e+06	1.40097e+07	3.08053e+07	1.31472e+07	1.8068e+07	1.62833e+07	1.45714e+07	1.43932e+07	1.10198e+07	4.55884e+06	1.16072e+07	7.65394e+06	4.81234e+06	5.54333e+06	7.24918e+06	1.55631e+07	1.82295e+07	1.83506e+07	1.6597e+07
Com_11644_pos	N1-[2-(4-chlorophenyl)-2-oxoethyl]-4-chlorobenzamide	--	C15 H11 Cl2 N O2	516.273	9.831	--	--	--	--	--	--	--	--	--	--	Invalid mass	No results	No results	1.75424e+06	1.68314e+06	2.08723e+06	2.29816e+06	2.46645e+06	2.89764e+06	1.73286e+07	1.59479e+07	1.66845e+07	2.00669e+07	1.99199e+07	2.13646e+07	6.16221e+06	5.14907e+06	3.32697e+06	3.03863e+06	7.80618e+06	3.64245e+06	1.78555e+07	2.58582e+07	1.78002e+07	1.96617e+07	2.2863e+07	2.26877e+07	1.1842e+07	1.12588e+07	1.11462e+07	1.16487e+07
Com_54736_pos	Osthole	--	C15 H16 O3	244.109	10.521	--	--	--	--	--	--	--	--	--	--	No results	No results	Full match	550384	390638	525912	667178	493626	469892	567305	552746	380426	623794	634330	534817	461582	572899	471672	457837	519762	625478	546442	315096	336458	324785	381027	373997	442421	521705	345256	510625
Com_22053_pos	2-Thio-acetyl MAGE	--	C21 H42 O3 S	396.262	10.081	--	--	--	--	--	--	--	--	--	--	Invalid mass	No results	No results	2.37656e+06	4.19009e+06	3.38376e+06	3.71591e+06	2.76062e+06	2.50999e+06	6.59326e+06	7.83836e+06	8.75012e+06	9.92897e+06	1.03711e+07	8.78591e+06	821544	1.62622e+06	1.50634e+06	1.07682e+06	1.43326e+06	866123	1.58783e+06	2.2214e+06	1.19002e+06	1.19452e+06	1.35071e+06	2.00415e+06	3.40823e+06	3.14161e+06	2.9624e+06	3.64697e+06
Com_17256_pos	Sugiol	--	C20 H28 O2	300.208	14.37	--	--	HMDB0036564	--	Lipids and lipid-like molecules	Prenol lipids	Diterpenoids	--	--	--	No results	No results	Full match	6.63312e+06	5.9072e+06	4.02909e+06	5.30604e+06	3.89575e+06	4.10913e+06	1.27068e+07	1.39138e+07	1.1856e+07	1.49251e+07	1.18175e+07	1.30192e+07	4.58266e+06	4.48836e+06	3.90493e+06	5.90048e+06	2.92501e+06	4.55347e+06	3.55878e+06	5.14924e+06	3.90524e+06	3.90173e+06	3.19033e+06	5.20003e+06	5.71049e+06	6.4835e+06	4.4653e+06	3.45085e+06
Com_869_pos	PC (14:1e/2:0)	--	C24 H48 N O7 P	493.316	14.287	--	--	--	--	--	--	--	--	--	--	No results	Full match	Full match	7.25846e+08	7.51611e+08	854967397	6.9564e+08	8.24554e+08	9.14059e+08	3.04334e+08	2.99061e+08	2.50195e+08	3.08818e+08	2.58117e+08	2.52247e+08	6.65956e+08	6.98211e+08	9.28125e+08	7.76414e+08	8.55593e+08	8.13424e+08	7.15544e+08	3.91581e+08	4.59241e+08	3.50441e+08	3.60329e+08	4.35063e+08	4.7499e+08	5.67013e+08	5.34993e+08	5.96253e+08
Com_377_pos	Phosphocholine	Choline phosphate; Phosphorylcholine; Phosphocholine; O-Phosphocholine	C5 H14 N O4 P	183.066	1.263	cpd:C00588	map00564 Glycerophospholipid metabolism;map01100 Metabolic pathways	HMDB0001565	--	Organic nitrogen compounds	Organonitrogen compounds	Quaternary ammonium salts	--	--	--	No results	Full match	No results	3.34575e+08	3.03282e+08	3.74002e+08	3.31804e+08	344055077	3.47586e+08	1372202795	1040352098	1997085128	1776404278	1534152456	2208777679	3.22378e+08	3.37839e+08	3.44281e+08	3.47696e+08	3.41158e+08	307272565	5.13628e+08	7.97564e+08	7.18823e+08	5.61756e+08	548710122	6.49017e+08	5.99471e+08	6.6987e+08	671176269	6.24179e+08
Com_35020_pos	Miltirone	Miltirone	C19 H22 O2	282.163	10.158	cpd:C13715	--	HMDB0035080	--	Lipids and lipid-like molecules	Prenol lipids	Diterpenoids	--	--	--	No results	No results	Full match	1.78218e+06	1.71199e+06	1.80855e+06	2.15461e+06	4.45511e+06	2.33431e+06	1.6429e+06	1.40391e+06	1.65641e+06	1.61144e+06	1.44513e+06	1.37949e+06	2.64313e+06	2.83483e+06	2.32194e+06	2.64254e+06	2.67689e+06	3.69563e+06	1.51418e+06	1.67289e+06	1.71547e+06	1.87726e+06	1.70588e+06	1.73572e+06	2.11984e+06	2.36383e+06	2.53752e+06	2.20914e+06
Com_37257_pos	N-Acetyl-5-hydroxytryptamine	N-Acetylserotonin; N-Acetyl-5-hydroxytryptamine	C12 H14 N2 O2	218.105	9.217	cpd:C00978	map00380 Tryptophan metabolism;map01100 Metabolic pathways	HMDB0001238	--	Organoheterocyclic compounds	Indoles and derivatives	Hydroxyindoles	--	--	--	No results	No results	Full match	2.61296e+06	2.74813e+06	2.81192e+06	3.87633e+06	2.549e+06	3.08423e+06	1.34489e+06	1.57797e+06	1.3318e+06	1.71137e+06	1.35069e+06	1.23997e+06	1.40933e+06	1.84814e+06	1.77672e+06	1.65561e+06	1.62188e+06	1.22244e+06	1.37893e+06	1.69494e+06	1.36871e+06	1.46608e+06	1.22652e+06	1.15397e+06	1.97142e+06	1.85093e+06	1.36677e+06	1.55649e+06
Com_5124_pos	Theobromine-d6	--	C7 H2 D6 N4 O2	186.103	8.224	--	--	--	--	--	--	--	--	--	--	No results	No results	Full match	1.02286e+06	1.14362e+06	1.26439e+06	1.38929e+06	1.55874e+06	1.29181e+06	4.26437e+07	3.71085e+07	3.16274e+07	3.96332e+07	3.80467e+07	3.71862e+07	3.08323e+06	2.03332e+06	2.11775e+06	2.51304e+06	1.98656e+06	1.48837e+06	4.44269e+07	4.90541e+07	4.36182e+07	4.31667e+07	4.28503e+07	5.89198e+07	1.41803e+07	2.80271e+07	2.99947e+07	2.67959e+07
Com_7648_pos	Ligustilide	Ligustilide	C12 H14 O2	190.099	10.373	cpd:C16987	--	HMDB0034277	--	Organoheterocyclic compounds	Dihydrofurans	Furanones	--	--	--	No results	Full match	Full match	3.42089e+07	3.22785e+07	3.45162e+07	3.76878e+07	3.12664e+07	5.29583e+07	1.05721e+07	1.45598e+07	1.53694e+07	1.7032e+07	1.3972e+07	4.04062e+07	1.83218e+07	2.08332e+07	4.1153e+07	2.28439e+07	2.46724e+07	1.93081e+07	2.07556e+07	2.67098e+07	4.91339e+07	3.62031e+07	22657640	3.21593e+07	2.54536e+07	3.1625e+07	2.67636e+07	2.45617e+07
Com_11139_pos	2-(4-aminophenoxy)isophthalonitrile	--	C14 H9 N3 O	235.072	1.199	--	--	--	--	--	--	--	--	--	--	Invalid mass	No results	No results	4.13274e+06	1.44559e+06	4.20592e+06	4.65461e+06	3.31232e+06	1.04776e+07	628327	518662	480202	1.14975e+06	491319	667901	2.48178e+06	1.44725e+06	2.90046e+06	1.92656e+06	4.82572e+06	2.25568e+06	1.45073e+07	2.20787e+07	2.88557e+07	6.06027e+06	1.53197e+07	9.12999e+06	6.82918e+06	5.86155e+06	5.0869e+06	6.25998e+06
Com_24277_pos	2-Oxoadipic acid	2-Oxoadipate; 2-Oxoadipic acid	C6 H8 O5	160.037	7.526	cpd:C00322	map00300 Lysine biosynthesis;map00310 Lysine degradation;map00380 Tryptophan metabolism;map01100 Metabolic pathways;map01210 2-Oxocarboxylic acid metabolism;map01230 Biosynthesis of amino acids	HMDB0000225	--	Organic acids and derivatives	Keto acids and derivatives	Medium-chain keto acids and derivatives	--	--	--	No results	No results	Full match	6.18263e+06	6.41256e+06	6.44324e+06	7.36679e+06	7.9244e+06	8.15059e+06	8.3765e+06	8.27976e+06	8.95661e+06	7.80807e+06	8.23731e+06	7.18965e+06	4.20146e+06	5.82379e+06	5.00248e+06	5.99954e+06	5.40947e+06	4.45425e+06	4.03816e+06	4.61596e+06	4.15116e+06	4.21522e+06	5.05645e+06	5.62211e+06	5.25828e+06	6.96753e+06	6.03118e+06	6.60765e+06
Com_2199_pos	(-)-Caryophyllene oxide	--	C15 H24 O	220.182	13.93	--	--	--	--	--	--	--	--	--	--	Full match	No results	No results	3.02501e+08	1.9252e+08	2.18454e+08	2.75916e+08	1.73604e+08	2.75304e+08	2.65676e+07	5.27598e+07	3.83092e+07	3.79944e+07	2.84949e+07	2.293e+07	1.63042e+08	165369310	1.65997e+08	1.83878e+08	1.92545e+08	1.58971e+08	8.18037e+07	1.08271e+08	1.75779e+08	1.21813e+08	8.28158e+07	6.66939e+07	1.53477e+08	1.39781e+08	1.22956e+08	1.1491e+08
Com_5551_pos	Thromboxane B1	--	C20 H36 O6	394.237	16.014	--	--	--	LMFA03030008	--	--	--	Fatty Acyls [FA]	Eicosanoids [FA03]	Thromboxanes [FA0303]	Invalid mass	No results	No results	8.08467e+07	1.78787e+07	1.41644e+07	1.13901e+07	9.64229e+06	1.41284e+07	1.42355e+07	1.18023e+07	4.65143e+07	43916839	3.30956e+07	2.95629e+07	3.8909e+07	1.23983e+07	1.34023e+07	1.17215e+07	1.05494e+07	1.55295e+07	7.39933e+07	1.5418e+07	2.00475e+07	5.91333e+07	1.26206e+07	1.20388e+07	1.37134e+07	1.82953e+07	9.83563e+06	1.23962e+07
Com_16157_pos	6,7-Dimethoxy-2-oxo-2H-chromen-8-yl ¦Â-D-glucopyranoside	--	C17 H20 O10	384.105	6.975	--	--	--	--	--	--	--	--	--	--	Full match	No results	No results	9.46143e+06	8.72986e+06	6.53691e+06	9.21484e+06	7.83392e+06	1.10905e+07	1.53606e+07	9.76296e+06	1.07522e+07	8.49974e+06	9.78045e+06	1.07439e+07	9.42538e+06	1.04879e+07	6.72759e+06	1.24798e+07	9.70966e+06	9.10699e+06	5.84509e+06	9.88024e+06	1.08151e+07	8.87928e+06	1.06925e+07	1.11691e+07	8.67793e+06	1.04569e+07	1.06819e+07	1.06264e+07
Com_36291_pos	YPH	--	C20 H25 N5 O5	415.185	5.411	--	--	--	--	--	--	--	--	--	--	Full match	No results	No results	2.52645e+06	2.45236e+06	2.14061e+06	2.60462e+06	1.89144e+06	2.26979e+06	3.46092e+06	2.07499e+06	1.33351e+06	1.66416e+06	1.72618e+06	1.9052e+06	1.76001e+06	2.38052e+06	1.66017e+06	1.82204e+06	2.02312e+06	1.50541e+06	2.30573e+06	2.40725e+06	1.65245e+06	2.1364e+06	1.81268e+06	2.02585e+06	2.7732e+06	2.3357e+06	2.50626e+06	1.69175e+06
Com_24395_pos	Tetrahydrocortisone	Tetrahydrocortisone; Urocortisone	C21 H32 O5	750.427	10.902	cpd:C05470	--	HMDB0000903	--	Lipids and lipid-like molecules	Steroids and steroid derivatives	Hydroxysteroids	--	--	--	Invalid mass	No results	No results	686625	906657	2.2269e+06	1.46588e+06	1.53588e+06	1.60511e+06	1.25613e+06	4.64768e+06	4.50517e+06	8.34931e+06	3.11403e+06	3.16909e+06	280180	299708	304759	340305	299238	279225	321039	358846	353373	274631	356816	340632	914008	1.05243e+06	1.06457e+06	641233
Com_4632_pos	¦Á-Cyclodextrin	--	C36 H60 O30	972.314	1.372	--	--	--	--	--	--	--	--	--	--	Full match	No results	No results	4.96376e+07	5.42184e+07	4.81284e+07	5.13442e+07	5.19305e+07	5.12335e+07	8.78399e+07	8.10328e+07	7.32254e+07	7.53472e+07	8.08055e+07	7.60987e+07	7.99995e+07	7.24597e+07	8.34323e+07	7.66985e+07	8.03519e+07	6.57777e+07	9.3949e+07	9.06363e+07	8.85419e+07	7.34297e+07	9.53579e+07	9.73656e+07	7.4589e+07	8.45373e+07	7.92756e+07	8.19998e+07
Com_27539_pos	N-Arachidonoyl-L-serine	--	C23 H37 N O4	413.253	8.14	--	--	--	--	--	--	--	--	--	--	Invalid mass	No results	No results	476072	754046	576475	902574	789874	533681	420628	392407	865320	1.03408e+06	703030	826215	2.06846e+06	2.46942e+06	2.45907e+06	2.21399e+06	1.86525e+06	1.68868e+06	5.63462e+06	5.22771e+06	5.61814e+06	4.90611e+06	4.70867e+06	5.29883e+06	3.11961e+06	3.48306e+06	2.61793e+06	3.03464e+06
Com_4096_pos	(R)-Prunasin	Prunasin; (R)-Prunasin	C14 H17 N O6	295.105	7.83	cpd:C00844	map00460 Cyanoamino acid metabolism;map01110 Biosynthesis of secondary metabolites	HMDB0034934	--	Organic oxygen compounds	Organooxygen compounds	Carbohydrates and carbohydrate conjugates	--	--	--	Full match	No results	No results	9.51467e+07	1.02707e+08	1.06201e+08	9.60769e+07	1.2995e+08	1.06126e+08	3.27265e+07	3.45409e+07	3.57694e+07	3.72826e+07	3.59433e+07	3.46863e+07	3.89313e+07	4.51915e+07	4.39406e+07	4.48595e+07	4.72484e+07	3.83346e+07	1.82765e+07	3.75932e+07	4.32629e+07	3.40886e+07	1.61215e+07	2.47311e+07	5.47993e+07	2.85914e+07	4.74269e+07	4.70443e+07
Com_32576_pos	Isobavachin	--	C20 H20 O4	324.135	8.783	--	--	--	LMPK12140036	--	--	--	Polyketides [PK]	Flavonoids [PK12]	Flavanones [PK1214]	No results	No results	Full match	916906	1.52626e+06	860694	1.10336e+06	737322	896178	1.6126e+06	1.44682e+06	1.1429e+06	1.07462e+06	1.15496e+06	1.04119e+06	928212	1.80126e+06	1.0945e+06	1.49141e+06	1.20679e+06	1.33444e+06	2.04521e+06	3.77225e+06	1.90976e+06	3.2993e+06	4.67927e+06	4.32742e+06	1.06071e+06	1.58534e+06	2.16082e+06	2.0952e+06
Com_12013_pos	Temazepam-d5	--	C16 H8 [2]H5 Cl N2 O2	305.1	6.006	--	--	--	--	--	--	--	--	--	--	Invalid mass	No results	No results	2.50496e+06	508608	2.03997e+06	3.10166e+06	1.84445e+06	462606	334773	328333	1.39826e+06	347760	361068	365309	2.62994e+06	3.58176e+06	3.19867e+06	810195	4.88641e+06	2.69875e+06	338841	2.50278e+06	332946	1.60146e+06	322724	2.2317e+06	4.73652e+06	5.30007e+06	5.65554e+06	5.51968e+06
Com_15054_pos	Prostaglandin J2	Prostaglandin J2; PGJ2	C20 H30 O4	351.24	8.989	cpd:C05957	map00590 Arachidonic acid metabolism;map01100 Metabolic pathways	HMDB0004238	LMFA03010019	Lipids and lipid-like molecules	Fatty Acyls	Eicosanoids	Fatty Acyls [FA]	Eicosanoids [FA03]	Prostaglandins [FA0301]	Invalid mass	No results	No results	6.17984e+06	8.92212e+06	8.42648e+06	1.03535e+07	1.11557e+07	8.54711e+06	1.79054e+07	1.66555e+07	1.78273e+07	1.61769e+07	1.92533e+07	1.62554e+07	4.68264e+06	3.93168e+06	4.60022e+06	4.6498e+06	7.25782e+06	4.08002e+06	3.47465e+06	6.92473e+06	3.88105e+06	4.55137e+06	3.73604e+06	7.30253e+06	7.8681e+06	8.59678e+06	1.0305e+07	6.71177e+06
Com_53195_pos	10-Deacetylbaccatin III+HCOOH	--	C29 H36 O10	544.232	8.487	--	--	--	--	--	--	--	--	--	--	No results	No results	Full match	131301	134659	233534	162759	212110	167785	260094	245775	247040	283575	243591	244673	263681	146778	215900	264756	100940	183457	281346	332083	99585.3	90913.5	180700	193701	212646	224716	195190	235394
Com_110_pos	Ambroxane	--	C16 H28 O	236.214	14.542	--	--	--	--	--	--	--	--	--	--	No results	No results	Full match	4026963231	4386535515	3403894046	3513767882	3542978041	2806827123	8836032125	8058744760	8021120792	7817198337	6724298085	6262630784	4585124653	4494463771	3849856623	3072446032	4542473534	5935925522	8158490594	6600733440	7331357309	7565573656	6151271745	5652152217	6032454530	7566440805	5802505209	6495749532
Com_3203_pos	3-Methoxy prostaglandin F1¦Á	--	C21 H38 O6	408.248	12.81	--	--	--	--	--	--	--	--	--	--	Invalid mass	No results	No results	6.3433e+07	2.88012e+07	3.44333e+07	3.87555e+07	2.40924e+07	1.96792e+08	3.28856e+06	1.09307e+07	8.61029e+06	1.10507e+07	6.36057e+06	3.74778e+07	1.55569e+07	1.76675e+07	2.28455e+07	9.47227e+07	2.07965e+07	1.26689e+07	1.59729e+07	2.11787e+07	6.69632e+07	20202518	2.08942e+07	7.15327e+06	2.16529e+07	1.33229e+07	2.74188e+07	2.5e+07
Com_23675_pos	PE (19:2/19:2)	--	C43 H78 N O8 P	767.541	14.916	--	--	--	--	--	--	--	--	--	--	No results	Invalid mass	No results	435119	493161	469490	444186	474567	423787	533150	474095	524530	486550	454062	540255	421075	452263	485839	389450	505177	541444	8.465e+06	622802	698277	739490	600377	517265	477446	690615	469953	590734
Com_6901_pos	PKK	--	C17 H33 N5 O4	371.247	8.724	--	--	--	--	--	--	--	--	--	--	Invalid mass	No results	No results	5.34135e+06	1.3899e+07	1.4426e+07	1.87285e+07	1.74734e+07	1.72561e+07	4.09577e+07	4.1971e+07	3.21765e+07	3.28894e+07	1.00434e+07	4.93557e+07	1.90517e+07	1.83653e+07	1.9453e+07	1.99576e+07	2.13618e+07	1.77968e+07	4.2056e+07	4.2866e+07	4.52964e+07	4.73215e+07	5.53518e+07	4.71719e+07	3.81505e+07	3.73143e+07	4.2255e+07	4.14202e+07
Com_55875_pos	D-Glucose	D-Glucose; Grape sugar; Dextrose; Glucose; D-Glucopyranose	C6 H12 O6	180.063	6.996	cpd:C00031	map00010 Glycolysis / Gluconeogenesis;map00030 Pentose phosphate pathway;map00052 Galactose metabolism;map00500 Starch and sucrose metabolism;map00520 Amino sugar and nucleotide sugar metabolism;map00901 Indole alkaloid biosynthesis;map01100 Metabolic pathways;map01110 Biosynthesis of secondary metabolites;map02010 ABC transporters	HMDB0000516	--	Organic oxygen compounds	Organooxygen compounds	Carbohydrates and carbohydrate conjugates	--	--	--	No results	No results	Full match	153114	154248	182875	183959	172870	181842	506693	441748	413062	221244	361396	287258	127755	147760	145888	166625	131815	127038	182490	145918	191122	163660	275133	179408	165468	156434	199581	209513
Com_27371_pos	7-chloro-4-piperidinoquinoline	--	C14 H15 Cl N2	246.089	8.94	--	--	--	--	--	--	--	--	--	--	Invalid mass	No results	No match	5.83603e+06	5.29712e+06	5.42079e+06	4.30104e+06	4.57748e+06	4.74739e+06	4.4286e+06	4.19011e+06	4.16985e+06	4.71576e+06	4.73681e+06	3.92896e+06	3.30651e+06	4.54018e+06	3.65458e+06	6.49299e+06	7.3929e+06	3.65131e+06	3.99402e+06	3.29567e+06	4.04404e+06	3.67701e+06	5.09046e+06	4.27302e+06	3.97487e+06	4.41281e+06	4.34051e+06	3.58154e+06
Com_45878_pos	2-Deoxyribose 1-Phosphate	--	C5 H11 O7 P	214.024	1.186	--	--	HMDB0001351	--	Organic oxygen compounds	Organooxygen compounds	Carbohydrates and carbohydrate conjugates	--	--	--	No results	No results	Full match	955699	858870	1.11169e+06	963738	812167	1.2413e+06	1.46106e+06	1.45137e+06	1.84921e+06	1.1614e+06	1.3666e+06	1.14646e+06	1.50333e+06	898604	376071	1.1901e+06	1.02768e+06	1.90043e+06	1.11718e+06	1.52228e+06	1.09799e+06	1.32733e+06	1.90006e+06	1.50412e+06	1.06263e+06	1.32354e+06	1.64711e+06	1.17564e+06
Com_61_pos	PC (16:2e/2:0)	--	C26 H50 N O7 P	519.332	14.462	--	--	--	--	--	--	--	--	--	--	No results	Full match	Full match	10515808250	10095000469	11797612886	12942702957	11176428461	12004713306	3550617192	3522299293	3448842144	3271224263	3420252664	3132947095	14288352894	11564622278	16265032403	12115466940	12555095974	12891766865	12191351706	4330027821	9173421264	4335009944	5607642994	5926356001	7336228966	7550896339	7551507328	8648878614
Com_11843_pos	¦Á-Methyltryptamine	--	C11 H14 N2	192.126	6.684	--	--	--	--	--	--	--	--	--	--	Invalid mass	No results	No results	3.5674e+06	2.05584e+06	2.64124e+06	2.63572e+06	2.0805e+06	2.21565e+07	761224	6.00157e+06	837292	1.9147e+06	2.37512e+06	2.74124e+07	1.16758e+06	1.14625e+06	1.01898e+06	1.31022e+07	1.56373e+06	1.00904e+06	689235	1.27563e+06	1.02458e+06	893114	810836	985371	3.04058e+06	3.25131e+06	3.66524e+06	3.49352e+06
Com_22004_pos	PC (20:2/20:2)	--	C48 H88 N O8 P	410.299	15.459	--	--	--	LMGP01011856	--	--	--	Glycerophospholipids [GP]	Glycerophosphocholines [GP01]	Diacylglycerophosphocholines [GP0101]	No results	Invalid mass	No results	8.38774e+06	7.30934e+06	5.61543e+06	5.25338e+06	3.74554e+06	9.05708e+06	5.12544e+06	5.90123e+06	6.16616e+06	7.00716e+06	5.49089e+06	7.44008e+06	9.65346e+06	9.01358e+06	4.64432e+06	7.90444e+06	8.25552e+06	7.24781e+06	5.4377e+06	2.78286e+06	5.52701e+06	5.4214e+06	6.43249e+06	8.5269e+06	7.23287e+06	4.71166e+06	8.89985e+06	5.60561e+06
Com_17563_pos	6-O-Isobutyryl-alpha-D-glucopyranosyl alpha-D-glucopyranoside	--	C16 H28 O12	412.157	5.418	--	--	--	--	--	--	--	--	--	--	Full match	No results	No results	6.03397e+06	5.24656e+06	6.1857e+06	5.1419e+06	5.95481e+06	5.82393e+06	9.72556e+06	9.71177e+06	1.10522e+07	1.15445e+07	6.62622e+06	6.89246e+06	2.95489e+06	2.43191e+06	2.87914e+06	3.21378e+06	3.35955e+06	2.04621e+06	2.81534e+06	2.11567e+06	2.3192e+06	1.84324e+06	3.12366e+06	1.91761e+06	5.78825e+06	5.52525e+06	4.94679e+06	5.19724e+06
Com_4458_pos	4-Phenylbutyric acid	--	C10 H12 O2	164.084	10.746	--	--	HMDB0000543	--	Benzenoids	Benzene and substituted derivatives	_	--	--	--	Full match	No results	Full match	9.90468e+07	1.04528e+08	1.11757e+08	1.11873e+08	102914080	1.03054e+08	3.96589e+07	4.89565e+07	4.95438e+07	4.70587e+07	5.07568e+07	48751891	6.60563e+07	6.37697e+07	6.47207e+07	6.36258e+07	6.01997e+07	4.6265e+07	1.73994e+07	2.67256e+07	2.39726e+07	2.00154e+07	2.17811e+07	2.50252e+07	5.62336e+07	5.3915e+07	5.76014e+07	4.98077e+07
Com_1162_pos	Glutaric Acid	Glutarate; Glutaric acid; Pentanedioic acid; 1,3-Propanedicarboxylic acid	C5 H8 O4	132.042	1.33	cpd:C00489	map00071 Fatty acid degradation;map00310 Lysine degradation	HMDB0000661	--	Organic acids and derivatives	Carboxylic acids and derivatives	Dicarboxylic acids and derivatives	--	--	--	No results	No results	Full match	1.35203e+08	8.63544e+07	1.11106e+08	1.14253e+08	7.81247e+07	2.35694e+08	2.86703e+07	2.75798e+08	5.0537e+07	1.05052e+08	1.49707e+08	6.29325e+08	5.56731e+07	7.63596e+07	7.42146e+07	2.29036e+08	1.03315e+08	8.21123e+07	6.3738e+07	3.58436e+07	5.20371e+07	7.4367e+07	4.26087e+07	3.52555e+07	1.05944e+08	1.19669e+08	1.43523e+08	1.32141e+08
Com_29908_pos	Zeatin riboside,trans-isomer	--	C15 H21 N5 O5	351.155	8.078	--	--	--	--	--	--	--	--	--	--	No results	No results	Full match	5.43615e+06	5.36968e+06	5.05915e+06	5.38158e+06	5.18795e+06	5.69409e+06	3.26986e+06	4.68545e+06	4.0366e+06	4.78452e+06	4.50677e+06	4.72404e+06	3.65993e+06	4.20551e+06	6.40059e+06	5.77189e+06	5.05251e+06	4.79931e+06	2.98593e+06	3.52776e+06	3.53618e+06	3.38833e+06	3.38169e+06	4.1268e+06	6.04933e+06	5.21188e+06	4.11343e+06	3.02932e+06
Com_21085_pos	2-hydroxy-6-[(8Z,11Z)-pentadeca-8,11,14-trien-1-yl]benzoic acid	--	C22 H30 O3	342.215	7.03	--	--	--	--	--	--	--	--	--	--	Invalid mass	No results	No results	2.44278e+06	2.95811e+06	2.1543e+06	2.92016e+06	2.97166e+06	2.69703e+06	1.24354e+07	8.63474e+06	9.10222e+06	8.45319e+06	9.07665e+06	8.88782e+06	6.21647e+06	9.19133e+06	5.30321e+06	5.32749e+06	4.56679e+06	6.18975e+06	7.01121e+06	7.6935e+06	6.83427e+06	8.36889e+06	4.24435e+06	8.99152e+06	7.00065e+06	6.76605e+06	5.99304e+06	5.74948e+06
Com_6578_pos	Succinic anhydride	Succinic anhydride; Dihydro-2,5-furandione	C4 H4 O3	100.016	1.407	cpd:C19524	--	HMDB0032523	--	Organoheterocyclic compounds	Oxolanes	_	--	--	--	No results	No results	Full match	4.1083e+07	3.62046e+07	4.37009e+07	4.10553e+07	3.97451e+07	3.26458e+07	4.42028e+07	3.35555e+07	5.35101e+07	3.18297e+07	6.31387e+07	5.04467e+07	3.72482e+07	3.09553e+07	3.15382e+07	2.81704e+07	3.41451e+07	4.35619e+07	2.71902e+07	3.75194e+07	3.34723e+07	2.63043e+07	3.00979e+07	2.96517e+07	3.40684e+07	4.24276e+07	3.25685e+07	3.38669e+07
Com_14319_pos	N-(1,3-benzodioxol-5-yl)-2-methyl-5-(piperidinosulfonyl)-3-furamide	--	C18 H20 N2 O6 S	392.108	9.784	--	--	--	--	--	--	--	--	--	--	Invalid mass	No results	No results	865595	803300	887684	860280	1.08301e+06	835955	2.19203e+06	8.9536e+06	3.39337e+06	1.9891e+07	2.22076e+06	1699177	1.99982e+06	1.67713e+06	1.89599e+06	1.57952e+06	1.487e+06	1.49699e+06	3.90106e+06	7.4381e+06	1.20588e+07	6.57861e+06	6.38434e+06	5.38324e+06	3.84275e+06	4.83312e+06	7.96635e+06	5.30965e+06
Com_396_pos	PC (14:0e/2:0)	--	C24 H50 N O7 P	495.332	14.66	--	--	--	--	--	--	--	--	--	--	No results	Full match	Full match	1311106021	1475422456	1760285578	1476955659	1489697735	1005006231	3.23553e+08	4.64924e+08	392727127	4.22123e+08	4.27262e+08	3.41119e+08	1896963420	1185945379	1948383465	1723086428	1258052229	2189331751	6.44366e+08	5.15373e+08	182150576	395105940	5.44274e+08	6.87878e+08	925703619	1003961796	9.36086e+08	1003123028
Com_16291_pos	Folinic acid	Folinic acid; Leucovorin; 5-Formyltetrahydrofolate; L(-)-5-Formyl-5,6,7,8-tetrahydrofolic acid	C20 H23 N7 O7	473.166	6.467	cpd:C03479	map00670 One carbon pool by folate;map01100 Metabolic pathways	HMDB0001562	--	Organoheterocyclic compounds	Pteridines and derivatives	Pterins and derivatives	--	--	--	Full match	No results	Full match	8.27697e+06	6.03928e+06	6.70137e+06	7.78378e+06	6.19837e+06	7.72402e+06	3.74321e+06	6.81248e+06	6.3819e+06	6.11061e+06	7.1856e+06	6.88931e+06	1.31987e+07	1.49724e+07	1.46044e+07	16345132	1.219e+07	1.60274e+07	1.31757e+07	1.49326e+07	1.3564e+07	1.2409e+07	1.24328e+07	1.56984e+07	1.14922e+07	1.04562e+07	9.01103e+06	7.88061e+06
Com_11622_pos	2-oxa-4-azatetracyclo[6.3.1.1~6,10~.0~1,5~]tridecan-3-one	--	C11 H15 N O2	193.11	10.544	--	--	--	--	--	--	--	--	--	--	Full match	No results	No results	4.53509e+06	3.03539e+06	4.41834e+06	4.59655e+06	3.0846e+06	1.26073e+07	3.15395e+06	4.03897e+06	2.71811e+06	3.78655e+06	4.33684e+06	2.81645e+07	2.74866e+06	2.99553e+06	3.08836e+06	6.53172e+06	3.43549e+06	3.04158e+06	2.85164e+06	2.58604e+06	3.0331e+06	8.4225e+06	3.09113e+06	2.92854e+06	4.39412e+06	4.73379e+06	3.603e+06	4.18775e+06
Com_35050_pos	(-)-Gallocatechin	--	C15 H14 O7	306.074	7.143	--	--	--	--	--	--	--	--	--	--	No results	No results	Full match	1.48241e+06	1.52978e+06	1.28692e+06	1.21443e+06	1.39082e+06	1.74033e+06	2.74266e+06	2.38789e+06	2.4037e+06	4.08371e+06	2.57528e+06	2.4669e+06	988608	916260	1.22446e+06	1.04942e+06	929124	1.03173e+06	1.69794e+06	1.34772e+06	1.20544e+06	1.05855e+06	2.13775e+06	1.50778e+06	1.22632e+06	1.50801e+06	1.2678e+06	1.50938e+06
Com_21186_pos	N-[(4-hydroxy-3-methoxyphenyl)methyl]-8-methylnonanamide	--	C18 H29 N O3	307.214	13.845	--	--	--	--	--	--	--	--	--	--	Full match	No results	Full match	9.48829e+06	8.85072e+06	8.72942e+06	1.16874e+07	8.06285e+06	1.05995e+07	2.4194e+06	1.83548e+06	2.4853e+06	2.12542e+06	1.82887e+06	5.42134e+06	3.41487e+06	4.32258e+06	5.07615e+06	4.6048e+06	4.39125e+06	3.32052e+06	2.43945e+06	3.94454e+06	7.54925e+06	5.5289e+06	4.0856e+06	6.88502e+06	4.86623e+06	5.46476e+06	5.85003e+06	5.64129e+06
Com_2763_pos	Glycylproline	--	C7 H12 N2 O3	172.085	1.483	--	--	HMDB0000721	--	Organic acids and derivatives	Carboxylic acids and derivatives	Amino acids, peptides, and analogues	--	--	--	Full match	No results	Full match	2.26386e+08	7.02271e+06	9.69759e+07	9.19691e+07	5.49264e+07	6.76236e+07	7.48106e+07	5.03116e+07	5.42784e+07	5.43278e+07	5.74964e+07	4.26116e+07	2.33524e+07	3.17507e+07	3.29891e+07	3.15395e+07	5.08229e+07	3.1212e+07	7.32645e+07	4.59341e+07	8.27584e+07	4.58054e+07	6.99535e+07	5.91366e+07	5.1916e+07	5.5606e+07	6.19282e+07	5.10575e+07
Com_11100_pos	INH	--	C16 H26 N6 O5	382.197	10.584	--	--	--	--	--	--	--	--	--	--	Full match	No results	No results	2.05464e+07	1.75868e+07	2.12653e+07	2.26536e+07	2.2046e+07	3.41722e+07	8.35362e+06	1.16162e+07	1.06347e+07	1.08873e+07	1.05376e+07	1.50375e+07	2.01702e+07	1.52218e+07	1.80792e+07	2.0509e+07	1.85289e+07	1.3656e+07	1.63174e+07	2.14531e+07	2.3039e+07	1.81361e+07	2.05691e+07	2.20102e+07	1.10244e+07	1.56208e+07	1.44338e+07	1.52097e+07
Com_11953_pos	2-(3,4-dihydroxyphenyl)-3,5,7-trihydroxy-6-methyl-4H-chromen-4-one	--	C16 H12 O7	316.059	3.095	--	--	--	--	--	--	--	--	--	--	Full match	No results	Full match	1.61438e+07	2.55674e+07	1.77426e+07	2.86726e+07	2.0513e+07	1.74298e+07	2.16419e+06	3.44151e+06	2.22982e+06	2.81974e+06	2.28636e+06	2.18151e+06	1.2287e+07	5.00534e+06	1.04251e+07	8.49488e+06	1.23818e+07	1.04947e+07	2.47748e+06	2.52849e+06	2.7156e+06	3.00767e+06	2.44401e+06	2.43926e+06	7.12924e+06	9.7831e+06	1.11881e+07	9.06527e+06
Com_2261_pos	Epigoitrin	--	C5 H7 N O S	129.025	5.92	--	--	--	--	--	--	--	--	--	--	No results	Full match	Full match	6.85275e+07	4.81495e+07	1.22312e+08	7.69054e+07	4.88281e+07	5.40004e+07	1.07634e+08	1.51249e+08	5.6577e+07	1.03446e+08	7.04259e+07	7.05295e+07	9.88031e+07	1.19683e+08	9.57508e+07	5.21336e+07	9.8079e+07	7.81048e+07	27621492	2.59182e+07	3.36817e+07	2.31361e+08	5.08911e+07	3.48362e+07	96332859	1.07035e+08	1.01457e+08	9.98275e+07
Com_12307_pos	Enterodiol	Enterodiol	C18 H22 O4	302.152	8.515	cpd:C18166	--	HMDB0005056	--	Lignans, neolignans and related compounds	Dibenzylbutane lignans	Dibenzylbutanediol lignans	--	--	--	No results	No results	Full match	1.22058e+06	1.42771e+06	714185	676876	755386	697775	1.1378e+07	2.02414e+07	1.96193e+07	2.50148e+07	2.22753e+07	2.27832e+07	481910	477962	510811	481125	514463	402977	1.04042e+07	1.38554e+07	11129162	1.08439e+07	1.21408e+07	1.25893e+07	5.51403e+06	9.74279e+06	1.16597e+07	8.05468e+06
Com_33667_pos	4-(2-Hydroxyethyl)-2-methoxyphenyl ¦Â-D-glucopyranoside	--	C15 H22 O8	176.057	7.146	--	--	--	--	--	--	--	--	--	--	Invalid mass	No results	No results	166502	152063	152649	183735	160182	161605	203092	178580	167217	200417	171035	160604	182138	195004	982684	191866	1.04272e+06	793641	3.15846e+06	2.71613e+06	4.44415e+06	2.11545e+06	2.86455e+06	2.50713e+06	1.59529e+06	1.94635e+06	2.4731e+06	2.21045e+06
Com_9924_pos	(+)-ar-Turmerone	--	C15 H20 O	216.151	13.167	--	--	HMDB0035612	--	Lipids and lipid-like molecules	Prenol lipids	Sesquiterpenoids	--	--	--	Full match	No results	Full match	2.59539e+07	2.00733e+07	1.96965e+07	2.321e+07	2.14705e+07	3.99433e+07	2.66321e+06	3.70713e+06	3.13659e+06	2.91683e+06	2.9884e+06	3.11179e+06	1.33363e+07	1.39465e+07	1.37475e+07	2.88265e+07	1.29202e+07	9.5271e+06	6.50949e+06	5.06123e+06	8.66644e+06	5.41331e+06	6.24702e+06	3.52394e+06	1.27852e+07	1.20711e+07	1.14095e+07	1.05135e+07
Com_18340_pos	3-Methylxanthine	3-Methylxanthine	C6 H6 N4 O2	166.049	2.584	cpd:C16357	map00232 Caffeine metabolism;map01100 Metabolic pathways;map01110 Biosynthesis of secondary metabolites	HMDB0001886	--	Organoheterocyclic compounds	Imidazopyrimidines	Purines and purine derivatives	--	--	--	No results	No results	Full match	1.26899e+07	1.34751e+07	1.25886e+07	1.43884e+07	1.4346e+07	1.51729e+07	1.29994e+07	1.31724e+07	1.37178e+07	1.29179e+07	1.39866e+07	1.25215e+07	1.19004e+07	1.2071e+07	1.2674e+07	1.25804e+07	1.20225e+07	1.05582e+07	1.17644e+07	1.12009e+07	1.1345e+07	9.51501e+06	1.09088e+07	1.24113e+07	1.14106e+07	1.26126e+07	1.3485e+07	1.19347e+07
Com_23877_pos	PC (18:3/20:5)	--	C46 H76 N O8 P	801.517	14.667	--	--	--	--	--	--	--	--	--	--	No results	Invalid mass	No results	3.73817e+06	3.09175e+06	2.44349e+06	2.83599e+06	2.41432e+06	2.93959e+06	3.17037e+06	2.84989e+06	3.41254e+06	2.8187e+06	2.99328e+06	4.69373e+06	3.18588e+06	2.4785e+06	2.6824e+06	3.65576e+06	5.31418e+06	2.98807e+06	3.98012e+06	2.95852e+06	3.63291e+06	2.81763e+06	8.46358e+06	4.89154e+06	2.95277e+06	2.75294e+06	3.96772e+06	4.49191e+06
Com_12985_pos	N-Methyltryptamine	N-Methyltryptamine; N-Methylindoleethylamine; 1-Methyl-2-(3-indolyl)ethylamine	C11 H14 N2	174.116	6.686	cpd:C06213	map00380 Tryptophan metabolism	HMDB0004370	--	Organoheterocyclic compounds	Indoles and derivatives	Tryptamines and derivatives	--	--	--	Full match	No results	Full match	3.05604e+06	1.61003e+06	2.18912e+06	2.17993e+06	1.60579e+06	1.92329e+07	296297	4.79244e+06	414987	1.4961e+06	1.88641e+06	2.39127e+07	851342	797776	652182	1.137e+07	1.25368e+06	685094	378584	864250	629958	624980	419856	640534	2.45706e+06	2.85046e+06	2.99075e+06	3.04874e+06
Com_51270_pos	3-hydroxy-3,4-bis[(4-hydroxy-3-methoxyphenyl)methyl]oxolan-2-one	--	C20 H22 O7	414.131	9.992	--	--	--	--	--	--	--	--	--	--	Invalid mass	No results	No results	389399	316247	807871	645128	505156	497474	642073	399367	600422	1.1773e+06	553845	399425	776810	882919	624896	770443	661554	617056	763200	623155	692823	692063	737577	957601	583896	681812	518247	437550
Com_10643_pos	(2R,3S,4S,5R,6R)-2-(hydroxymethyl)-6-(2-phenylethoxy)oxane-3,4,5-triol	--	C14 H20 O6	306.107	9.156	--	--	--	--	--	--	--	--	--	--	Invalid mass	No results	No results	9.99473e+06	1.27269e+07	1.51297e+07	1.44271e+07	1.14094e+07	3.6271e+07	5.29591e+06	1.08615e+07	6.60121e+06	2.38926e+07	6.63091e+06	5.97101e+06	2.18754e+07	1.1128e+07	2.30856e+07	2.35167e+07	2.17651e+07	1.45506e+07	1.01066e+07	1.2614e+07	1.82038e+07	1.22987e+07	1.28649e+07	9.82008e+06	1.14917e+07	1.11023e+07	1.21081e+07	1.46834e+07
Com_30546_pos	PC (19:2/18:3)	--	C45 H80 N O8 P	793.56	15.459	--	--	--	--	--	--	--	--	--	--	No results	Full match	No results	2.0852e+06	2.88578e+06	2.18556e+06	1.56015e+06	3.40713e+06	1.51746e+06	2.13356e+06	2.01427e+06	2.2644e+06	2.12741e+06	4.14795e+06	2.85129e+06	5.73315e+06	5.48033e+06	1.92087e+06	2.2105e+06	2.07761e+06	2.9303e+06	2.7387e+06	2.09788e+06	2.68836e+06	2.65545e+06	2.53352e+06	2.89108e+06	3.93801e+06	2.41415e+06	3.6294e+06	2.12069e+06
Com_54422_pos	N6,N6-dimethyladenine	--	C7 H9 N5	163.086	6.848	--	--	HMDB0000473	--	Organoheterocyclic compounds	Imidazopyrimidines	Purines and purine derivatives	--	--	--	No results	No results	Full match	220289	269173	370666	212183	189771	163037	231396	194437	191550	188800	221302	217436	132332	202351	166801	179492	233669	170210	49186.2	57595.2	53958.5	110748	175199	74174.6	136528	152653	149696	130576
Com_3275_pos	Threonine	--	C4 H9 N O3	119.058	1.99	--	--	HMDB0000167	--	Organic acids and derivatives	Carboxylic acids and derivatives	Amino acids, peptides, and analogues	--	--	--	No results	Full match	Full match	5.99435e+07	6.19709e+07	7.04481e+07	6.35556e+07	6.32939e+07	5.9777e+07	1.23505e+08	1.17745e+08	1.21971e+08	1.19265e+08	1.7042e+08	119763107	4.60944e+07	5.59021e+07	4.93301e+07	5.17518e+07	6.53964e+07	4.60541e+07	6.43513e+07	6.17482e+07	6.37407e+07	6.40971e+07	6.75371e+07	8.13812e+07	6.02159e+07	7.69454e+07	8.18083e+07	8.46999e+07
Com_6613_pos	Gibberellic acid	Gibberellin A3; Gibberellic acid; Gibberellin	C19 H22 O6	368.125	8.704	cpd:C01699	map00904 Diterpenoid biosynthesis;map01110 Biosynthesis of secondary metabolites	HMDB0003559	--	Lipids and lipid-like molecules	Prenol lipids	Diterpenoids	--	--	--	Invalid mass	No results	No match	3.94793e+07	3.76437e+07	3.65851e+07	6.45828e+06	3.4443e+07	3.74733e+07	5.65372e+07	4.63622e+07	4.08556e+07	4.45282e+07	4.27319e+07	4.51244e+07	4.59849e+07	3.93452e+07	3.68703e+07	4.14633e+07	3.86235e+07	2.48468e+07	3.77659e+07	4.82671e+07	4.29502e+07	3.35295e+07	5.87672e+07	3.50314e+07	4.21066e+07	4.05499e+07	3.76569e+07	3.37476e+07
Com_48081_pos	Oxymorphone	Oxymorphone	C17 H19 N O4	301.127	5.406	cpd:C08019	--	HMDB0015323	--	Benzenoids	Phenanthrenes and derivatives	_	--	--	--	No results	Invalid mass	No results	805109	628626	844108	915199	787835	872409	1.56801e+06	1.34966e+06	1.50427e+06	1.56643e+06	1.67977e+06	1.52183e+06	437357	625269	588481	632722	462887	534710	837929	812690	806070	814697	854865	1.00494e+06	884285	815436	968226	921935
Com_4762_pos	PC (16:2/16:2)	--	C40 H72 N O8 P	725.498	16.726	--	--	--	LMGP01010698	--	--	--	Glycerophospholipids [GP]	Glycerophosphocholines [GP01]	Diacylglycerophosphocholines [GP0101]	No results	Full match	No results	7.84436e+06	4.28011e+07	3.52881e+07	1.80497e+07	2.76995e+07	2.1443e+07	7.41638e+07	8.98323e+07	8.60984e+07	9.53817e+07	9.77929e+07	9.97272e+07	3.28857e+07	3.29281e+07	4.06855e+07	3.34962e+07	1.9838e+07	3.99688e+07	6.84618e+07	5.10993e+07	3.57902e+07	2.99771e+07	6.75127e+07	6.43646e+07	3.91624e+07	3.47765e+07	4.04501e+07	4.38532e+07
Com_29976_pos	1-Monopalmitin	--	C19 H38 O4	330.276	14.617	--	--	HMDB0011564	--	Lipids and lipid-like molecules	Glycerolipids	Monoradylglycerols	--	--	--	No results	No results	Full match	2.65825e+06	4.11057e+06	3.03602e+06	3.45094e+06	3.36514e+06	2.84058e+06	1.60309e+06	2.98558e+06	1.70606e+06	1.90653e+06	1.87038e+06	1.58884e+06	2.68741e+06	2.82017e+06	2.77385e+06	2.89135e+06	2.78134e+06	2.98646e+06	2.66805e+06	1.5919e+06	3.4421e+06	4.27747e+06	3.15951e+06	2.53836e+06	2.13485e+06	2.38435e+06	2.79952e+06	1.99578e+06
Com_16908_pos	Linoleic acid	Linoleate; Linoleic acid; (9Z,12Z)-Octadecadienoic acid; 9-cis,12-cis-Octadecadienoate; 9-cis,12-cis-Octadecadienoic acid	C18 H32 O2	280.239	16.775	cpd:C01595	map00591 Linoleic acid metabolism;map01040 Biosynthesis of unsaturated fatty acids;map01100 Metabolic pathways	HMDB0000673	LMFA01030120	Lipids and lipid-like molecules	Fatty Acyls	Lineolic acids and derivatives	Fatty Acyls [FA]	Fatty Acids and Conjugates [FA01]	Unsaturated fatty acids [FA0103]	No results	No results	Full match	3.47639e+06	1.97184e+06	1.14954e+06	2.71255e+06	3.07985e+06	1.81236e+07	2.15477e+06	1.85967e+06	1.73777e+06	1.68663e+06	2.10269e+06	2.49273e+06	1.67298e+06	1.6061e+06	1.86518e+06	1.79061e+06	1.68779e+06	1.80177e+06	1.47403e+06	1.53762e+06	7.16135e+06	1.43906e+06	1.83278e+06	1.56264e+06	2.0127e+06	2.02269e+06	1.85241e+06	2.28468e+06
Com_43149_pos	Toosendanin	--	C30 H38 O11	574.24	11.354	--	--	--	--	--	--	--	--	--	--	No results	No results	Full match	1.73529e+06	2.38088e+06	2.02612e+06	1.4436e+06	1.98735e+06	2.01561e+06	576531	580174	505387	520555	526748	567573	919940	1.13051e+06	1.35893e+06	1.42035e+06	701794	736449	565980	533593	533440	455066	505721	488469	623833	631131	664578	649672
Com_40419_pos	Lactucin	Lactucin	C15 H16 O5	276.099	10.077	cpd:C09489	--	HMDB0035814	--	Organoheterocyclic compounds	Lactones	Gamma butyrolactones	--	--	--	No results	No results	Full match	1.36652e+06	1.24769e+06	1.62242e+06	3.14997e+06	619726	1.95978e+06	1.45271e+06	1.58721e+06	1.40619e+06	1.42634e+06	1.51138e+06	1.25065e+06	1.08158e+06	1.31585e+06	854073	1.00746e+06	1.29765e+06	1.22961e+06	2.04713e+06	996725	1.62009e+06	1.18365e+06	1.22191e+06	1.41621e+06	1.35139e+06	1.31421e+06	1.2304e+06	1.552e+06
Com_14274_pos	Norbuprenorphine	--	C25 H35 N O4	413.258	13.741	--	--	HMDB0060546	--	Benzenoids	Phenanthrenes and derivatives	_	--	--	--	Full match	No results	No results	1.53624e+07	1.27101e+07	7.39172e+06	1.44619e+07	7.93393e+06	2.34459e+07	1.75407e+06	5.2553e+06	2.87085e+06	3.87997e+06	2.77057e+06	1.84769e+06	5.44638e+06	4.80606e+06	7.37019e+06	1.40311e+07	9.94958e+06	3.20536e+06	2.46746e+06	4.31795e+06	5.65169e+06	2.21304e+06	3.54914e+06	2.31797e+06	4.46004e+06	4.72212e+06	6.3269e+06	4.52336e+06
Com_13037_pos	Butylidenephthalide	Butylidenephthalide	C12 H12 O2	188.084	7.857	cpd:C16924	--	HMDB0032061	--	Organoheterocyclic compounds	Isocoumarans	Isobenzofuranones	--	--	--	No results	No results	Full match	1.25674e+07	1.10402e+07	1.39714e+07	1.15308e+07	1.21016e+07	1.21796e+07	1.60736e+07	1.75488e+07	1.65684e+07	1.58549e+07	1.57312e+07	1.40804e+07	1.19511e+07	1.8016e+07	1.36515e+07	1.62214e+07	1.42722e+07	1.35685e+07	1.54331e+07	1.387e+07	1.54841e+07	1.56991e+07	1.85059e+07	1.41465e+07	1.55983e+07	1.50134e+07	1.80863e+07	1.4267e+07
Com_8250_pos	6,9-dimethoxy-11H-indeno[1,2-b]quinoxalin-11-one	--	C17 H12 N2 O3	292.088	9.469	--	--	--	--	--	--	--	--	--	--	Invalid mass	No results	No results	1.49521e+07	1.15819e+07	2.21501e+07	2.25043e+07	1.49819e+07	1.88098e+07	1.03098e+06	1.27415e+06	858427	1.31112e+06	1.42038e+06	866162	3.94361e+07	3.01715e+07	4.99624e+07	2.99666e+07	4.21814e+07	3.1695e+07	6.84064e+06	7.84046e+06	7.19169e+06	4.4075e+06	6.14892e+06	1.00261e+07	1.02558e+07	1.11372e+07	1.12995e+07	9.8653e+06
Com_25300_pos	PC (18:4e/18:4)	--	C44 H74 N O7 P	759.514	15.427	--	--	--	--	--	--	--	--	--	--	No results	Invalid mass	No results	8.71527e+06	2.41491e+06	1.58798e+06	1.77887e+06	1.63289e+06	1.38589e+06	2.34646e+06	2.21737e+06	2.36626e+06	1.95759e+06	1.88562e+06	2.37535e+06	2.08504e+06	2.05645e+06	1.88321e+06	987990	2.46696e+06	2.73445e+06	2.69895e+06	2.88286e+06	2.47619e+06	3.33884e+06	2.65657e+06	2.46587e+06	2.06388e+06	3.19787e+06	1.91582e+06	2.34057e+06
Com_2458_pos	2-[5-(2-hydroxypropyl)oxolan-2-yl]propanoic acid	--	C10 H18 O4	240.074	1.933	--	--	--	--	--	--	--	--	--	--	Invalid mass	No results	No results	2.60382e+08	1.49408e+08	1.50716e+08	1.68227e+08	1.66021e+08	1.84245e+08	8.12049e+07	7.83332e+07	6.21743e+07	6.87332e+07	7.53997e+07	7.28908e+07	1.2401e+08	1.56449e+08	1.40543e+08	1.60387e+08	1.7321e+08	1.00933e+08	2.02794e+08	1.95501e+08	1.86962e+08	163270591	1.97045e+08	1.64203e+08	1.20298e+08	1.2828e+08	1.49304e+08	1.33654e+08
Com_41683_pos	Daphnetin	7,8-Dihydroxycoumarin; Daphnetin	C9 H6 O4	178.027	7.568	cpd:C03093	--	HMDB0130547	--	Phenylpropanoids and polyketides	Coumarins and derivatives	Hydroxycoumarins	--	--	--	No results	No results	Full match	802337	630668	662735	672496	706270	706790	930910	854191	848738	833060	882105	836436	905174	1.11477e+06	948254	891032	851733	762039	1.39436e+06	903518	1.17213e+06	1.11049e+06	2.57829e+06	1.32955e+06	924004	825022	978409	813479
Com_43245_pos	Atractylenolide I	Atractylenolide I	C15 H18 O2	230.131	10.039	cpd:C17885	--	--	--	--	--	--	--	--	--	No results	No results	Full match	1.74955e+06	2.3626e+06	2.3467e+06	1.39322e+06	2.19291e+06	2.58439e+06	1.40762e+06	1.43082e+06	1.21013e+06	1.43453e+06	1.26639e+06	1.62496e+06	846189	1.04126e+06	1.15813e+06	1.091e+06	1.08529e+06	890460	855460	1.18562e+06	840579	1.1079e+06	944679	1.4246e+06	1.39048e+06	1.6938e+06	1.20663e+06	1.21186e+06
Com_30219_pos	Aflatoxin G1	Aflatoxin G1	C17 H12 O7	328.058	7.103	cpd:C16755	--	HMDB0030474	--	Phenylpropanoids and polyketides	Coumarins and derivatives	Furanocoumarins	--	--	--	Full match	No results	No results	930589	851140	859116	936659	996194	993557	1.36063e+06	1.11547e+06	1.11352e+06	1.25865e+06	1.083e+06	1.05214e+06	3.38581e+06	3.43427e+06	4.83905e+06	4.09417e+06	4.79205e+06	3.10724e+06	3.50176e+06	5.34153e+06	3.58224e+06	3.04503e+06	4.13233e+06	4.70334e+06	3.54681e+06	2.44934e+06	3.06931e+06	2.1303e+06
Com_20040_pos	4-acetyl-4-(ethoxycarbonyl)heptanedioic acid	--	C12 H18 O7	252.12	5.853	--	--	--	--	--	--	--	--	--	--	Invalid mass	No results	No results	6.07801e+06	5.86529e+06	7.99627e+06	8.22922e+06	7.18999e+06	8.18047e+06	892349	8.79698e+06	4.31456e+06	5.5672e+06	4.30797e+06	2.53444e+06	2.51291e+06	2.02273e+06	2.83544e+06	1.27123e+07	3.17979e+06	3.61721e+06	530719	1.16362e+06	769371	690258	616161	880420	3.60374e+06	3.6268e+06	3.58844e+06	3.02096e+06
Com_3553_pos	2,3-dihydroxypropyl 12-methyltridecanoate	--	C17 H34 O4	324.229	13.786	--	--	--	--	--	--	--	--	--	--	Invalid mass	No results	No results	9.37909e+07	1.17728e+08	1.27156e+08	1.25638e+08	1.11664e+08	1.71554e+08	8.95546e+07	1.10791e+08	1.0581e+08	9.01352e+07	9.16164e+07	9.05661e+07	8.86046e+07	9.08894e+07	1.11722e+08	1.15779e+08	9.48061e+07	7.98204e+07	6.44278e+07	8.24323e+07	5.8669e+07	8.16118e+07	6.46225e+07	8.22298e+07	7.79394e+07	9.03048e+07	8.1733e+07	6.9492e+07
Com_361_pos	D-erythro-Dihydrosphingosine	--	C18 H39 N O2	301.298	14.532	--	--	--	--	--	--	--	--	--	--	No results	No results	Full match	2531388465	1938809533	1863973377	1488537235	1452233896	1406329667	3.52008e+08	4.55262e+08	5.00873e+08	3.75025e+08	8.45273e+08	4.53383e+08	3.70081e+08	4.51186e+08	4.67201e+08	4.38781e+08	2.55386e+06	4.07413e+08	2.09328e+08	2.91781e+08	2.76075e+08	2.82229e+08	2.05862e+08	278200515	6.4361e+08	7.09407e+08	6.44344e+08	6.3102e+08
Com_7112_pos	Debromohymenialdisine	Debromohymenialdisine; (Z)-Debromohymenialdisine; DBH	C11 H11 N5 O2	267.074	5.801	cpd:C19897	--	--	--	--	--	--	--	--	--	Invalid mass	No results	No results	3.93189e+07	3.75341e+07	4.18347e+07	3.72894e+07	4.30296e+07	3.96455e+07	5.03039e+07	4.39724e+07	5.2962e+07	5.084e+07	5.05751e+07	4.34162e+07	32670930	3.30021e+07	3.3779e+07	3.26352e+07	3.47007e+07	2.94024e+07	3.23546e+07	3.4065e+07	2.71432e+07	2.80159e+07	2.53637e+07	3.88273e+07	3.34441e+07	3.85575e+07	3.89384e+07	3.69413e+07
Com_16637_pos	15(R),19(R)-hydroxy Prostaglandin E1	--	C20 H34 O6	352.222	13.74	--	--	--	--	--	--	--	--	--	--	Invalid mass	No results	No results	8.19513e+06	7.33625e+06	1.21176e+07	9.35942e+06	8.4914e+06	1.62535e+07	3.02195e+06	4.03294e+06	3.66445e+06	5.82772e+06	4.05428e+06	7.82872e+06	5.77686e+06	6.59461e+06	7.15287e+06	5.23591e+06	7.08516e+06	4.94534e+06	4.58471e+06	4.96037e+06	8.66896e+06	2.70154e+06	4.49787e+06	6.94467e+06	6.4534e+06	7.6015e+06	6.75827e+06	7.011e+06
Com_54954_pos	(5E)-7-methylidene-10-oxo-4-(propan-2-yl)undec-5-enoic acid	--	C15 H24 O3	274.155	10.561	--	--	--	--	--	--	--	--	--	--	Invalid mass	No results	No results	330359	308576	325929	337284	348685	489100	344147	325643	336756	374728	332607	311724	399201	472036	379233	477904	449476	371038	513186	506336	537064	449429	607183	517014	409182	452281	424147	447487
Com_12152_pos	Skimmin	--	C15 H16 O8	324.084	8.72	--	--	--	--	--	--	--	--	--	--	No results	Full match	No results	1.13257e+07	1.23752e+07	1.40869e+07	1.34644e+07	1.56577e+07	1.38072e+07	1.02767e+07	9.32609e+06	1.40339e+07	1.32962e+07	1.61146e+07	1.04248e+07	1.06238e+07	1.14058e+07	9.46246e+06	1.43623e+07	1.12369e+07	1.26695e+07	1.76979e+07	1.82873e+07	1.66589e+07	1.68136e+07	2.49328e+07	1.90405e+07	1.25927e+07	1.21006e+07	1.2125e+07	1.41336e+07
Com_1989_pos	3-Methoxyflavone	--	C16 H12 O3	274.056	10.772	--	--	--	--	--	--	--	--	--	--	Invalid mass	No results	No results	5.23944e+07	1.97111e+07	4.80141e+07	4.2401e+07	2.85726e+07	3.2261e+07	1.21657e+07	1.38543e+06	697928	326622	354576	679742	2.06762e+07	9.08571e+06	2.30893e+07	2.43824e+07	3.53476e+07	1.40994e+07	5.71932e+07	2.95007e+08	6.36283e+07	3.72349e+07	2.40762e+07	9.13139e+07	5.39316e+07	5.69472e+07	5.45103e+07	5.3237e+07
Com_50011_pos	Serotonin	Serotonin; 3-(2-Aminoethyl)-1H-indol-5-ol; 5-Hydroxytryptamine; Enteramine	C10 H12 N2 O	176.095	8.256	cpd:C00780	map00380 Tryptophan metabolism;map01100 Metabolic pathways	HMDB0000259	--	Organoheterocyclic compounds	Indoles and derivatives	Tryptamines and derivatives	--	--	--	No results	No results	Full match	927371	691180	900280	809057	1.02521e+06	813721	1.03286e+06	835901	1.06339e+06	892030	1.40066e+06	829102	746915	808016	745282	702135	612204	555597	540318	722112	497096	596615	553858	721356	743833	787779	751774	629818
Com_13954_pos	4-(2,3-dihydro-1H-indol-1-yl)-1-phenyl-1H-pyrazolo[3,4-d]pyrimidine	--	C19 H15 N5	313.131	9.941	--	--	--	--	--	--	--	--	--	--	Invalid mass	No results	No match	530499	492973	539291	535636	552952	542905	737517	571578	701886	563356	710783	569375	811819	992935	878943	991851	898928	2.26211e+07	1.08625e+06	1.0486e+06	1.04697e+06	802001	1.03815e+06	1.08983e+06	935091	944952	777858	837979
Com_45030_pos	N-Acetylaspartylglutamic acid	--	C11 H16 N2 O8	304.09	2.624	--	--	HMDB0001067	--	Organic acids and derivatives	Carboxylic acids and derivatives	Amino acids, peptides, and analogues	--	--	--	No results	No results	Full match	1.25381e+06	1.16066e+06	1.44394e+06	1.31188e+06	1.19156e+06	1.31425e+06	1.84543e+06	1.55961e+06	1.57686e+06	1.98987e+06	1.95597e+06	2.15335e+06	634947	761846	794428	790652	698069	476755	802227	797038	682067	547386	600479	751062	1.01952e+06	861564	986788	1.13821e+06
Com_19634_pos	1-[2-(2,5-dimethyl-1H-pyrrol-1-yl)-4-nitrophenyl]-1H-imidazole	--	C15 H14 N4 O2	260.126	8.446	--	--	--	--	--	--	--	--	--	--	Invalid mass	No results	No results	7.21983e+06	7.11496e+06	7.39418e+06	7.22249e+06	8.14632e+06	9.30878e+06	1.4049e+07	9.86031e+06	4.23567e+06	8.70655e+06	7.68682e+06	5.78303e+06	6.55408e+06	6.34128e+06	7.17806e+06	8.38978e+06	6.04683e+06	5.66587e+06	7.68635e+06	7.89392e+06	7.59925e+06	7.56994e+06	8.16467e+06	8.03275e+06	6.99887e+06	8.36206e+06	5.90643e+06	7.69816e+06
Com_26123_pos	3-hydroxy-4-methoxy-9H-xanthen-9-one	--	C14 H10 O4	264.038	12.754	--	--	--	--	--	--	--	--	--	--	Invalid mass	No results	No results	1.82817e+06	1.34588e+06	1.55262e+06	1.51835e+06	1.37775e+06	1.57686e+06	1.29367e+06	1.28461e+06	1.24743e+06	1.11081e+06	1.49435e+06	1.12918e+06	1.13561e+06	1.16718e+06	1.30326e+06	1.15239e+06	1.15152e+06	1.52281e+06	5.07302e+06	4.80523e+06	2.99101e+06	2.12489e+06	3.16831e+06	2.23929e+06	1.57001e+06	1.85548e+06	1.31113e+06	2.22186e+06
Com_5441_pos	beta-Ionone	beta-Ionone; trans-beta-Ionone	C13 H20 O	192.151	13.427	cpd:C12287	--	HMDB0036565	--	Lipids and lipid-like molecules	Prenol lipids	Sesquiterpenoids	--	--	--	No results	No results	Full match	5.42418e+07	7.89059e+07	7.72747e+07	7.9175e+07	8.31869e+07	7.22968e+07	3.38923e+07	2.75064e+07	1.76339e+07	2.40466e+07	2.2793e+07	2.31089e+07	3.79593e+07	3.17422e+07	4.58774e+07	4.33164e+07	4.5436e+07	2.75924e+07	1.98881e+07	3.53418e+07	2.3924e+07	2.1048e+07	2.47384e+07	2.24652e+07	3.19492e+07	3.52625e+07	3.62745e+07	3.28929e+07
Com_6652_pos	FIBF-d7	--	C23 H22 [2]H7 F N2 O	375.274	15.086	--	--	--	--	--	--	--	--	--	--	Invalid mass	No results	No results	4.42332e+07	1.22672e+07	6.45055e+07	9.47213e+06	2.56528e+07	5.77456e+07	4.76113e+06	4.48487e+06	4.61324e+06	4.52342e+06	4.02884e+06	4.1866e+06	4.27207e+06	6.87404e+06	5.99599e+06	1.62222e+07	1.58882e+07	4.63708e+06	4.23701e+06	4.23468e+06	4.4108e+06	4.57706e+06	4.25021e+06	4.09658e+06	7.6437e+06	8.93031e+06	7.04045e+06	7.64752e+06
Com_43671_pos	Tyramine	Tyramine; 2-(p-Hydroxyphenyl)ethylamine	C8 H11 N O	137.084	9.644	cpd:C00483	map00350 Tyrosine metabolism;map00950 Isoquinoline alkaloid biosynthesis;map01110 Biosynthesis of secondary metabolites	HMDB0000306	--	Benzenoids	Benzene and substituted derivatives	Phenethylamines	--	--	--	No results	No results	Full match	2.44471e+06	1.61696e+06	2.44857e+06	1.87166e+06	1.6988e+06	2.15136e+06	836722	879270	2.12652e+06	1.56965e+06	1.13195e+06	1.04467e+06	993722	1.5365e+06	1.35914e+06	1.21042e+06	1.22713e+06	1.30874e+06	1.38447e+06	1.51358e+06	1.47409e+06	1.56874e+06	1.69974e+06	1.38163e+06	1.42272e+06	994097	1.77295e+06	2.01294e+06
Com_38019_pos	4-[1-(dimethylamino)ethylidene]-2-phenyl-1,3-oxazol-5(4H)-one	--	C13 H14 N2 O2	252.09	8.501	--	--	--	--	--	--	--	--	--	--	Invalid mass	No results	No results	1.68676e+06	1.39464e+06	1.46436e+06	2.02502e+06	1.83334e+06	2.03747e+06	2.22383e+06	2.54636e+06	2.4192e+06	2.97336e+06	3.51209e+06	2.43543e+06	1.38681e+06	1.02471e+06	942134	1.59605e+06	1.45163e+06	1.2325e+06	1.26622e+06	1.73784e+06	1.07578e+06	1.20625e+06	1.31886e+06	1.40727e+06	1.70774e+06	1.97058e+06	1.88554e+06	1.74451e+06
Com_13941_pos	Phenprobamate	--	C10 H13 N O2	179.095	9.862	--	--	--	--	--	--	--	--	--	--	No results	No results	Full match	1.42134e+06	1.45664e+06	2.31345e+06	1.9721e+06	1.54312e+06	2.88265e+06	1.16418e+06	1.7726e+06	1.23339e+06	2.30953e+06	1.20791e+06	1.26692e+06	1.59545e+06	1.75199e+06	1.53857e+06	3.84904e+06	1.45174e+06	1.4706e+06	2.04182e+06	2.05059e+06	2.15701e+06	1.83595e+07	2.17886e+06	2.20652e+06	2.2811e+06	2.00219e+06	3.17009e+06	2.93762e+06
Com_6131_pos	PC (19:2/18:5)	--	C45 H76 N O8 P	789.543	16.252	--	--	--	--	--	--	--	--	--	--	No results	Invalid mass	No results	3.51316e+07	4.25876e+07	4.16536e+07	2.96183e+07	5.60637e+06	1.68655e+06	2.40586e+07	2.74014e+07	2.86236e+07	2.75438e+07	2.93638e+07	1.44053e+07	4.84708e+07	5.83209e+07	5.05619e+07	1.00576e+07	4.20231e+07	7.32274e+07	4.0442e+07	3.04676e+07	3.1369e+07	4.07744e+06	2.93065e+07	3.15657e+07	3.75077e+07	3.3142e+07	3.56659e+07	3.31299e+07
Com_24997_pos	PB-22 N-(4-Hydroxypentyl)-3-carboxyindole metabolite	--	C14 H17 N O3	229.11	11.827	--	--	--	--	--	--	--	--	--	--	Invalid mass	No results	No results	2.17964e+06	451457	1.81603e+06	3.37621e+06	2.01746e+06	9.3784e+06	1.506e+06	1.65011e+06	1.46607e+06	1.48902e+06	1.57514e+06	1.9683e+06	1.19666e+06	1.19538e+06	1.2492e+06	1.96219e+06	1.17939e+06	1.10412e+06	1.02662e+06	1.04643e+06	1.20776e+06	1.02539e+06	1.02897e+06	1.039e+06	1.25639e+06	1.12536e+06	1.19095e+06	1.16576e+06
Com_22151_pos	RMH	--	C17 H30 N8 O4 S	442.211	8.139	--	--	--	--	--	--	--	--	--	--	Full match	No results	No results	4.61882e+06	5.72397e+06	5.57946e+06	6.23955e+06	7.3533e+06	6.27285e+06	629525	745142	278494	1.12067e+06	837472	1.23971e+06	6.97642e+06	2.01153e+06	6.50235e+06	1.07206e+07	6.3029e+06	6.91491e+06	1.47574e+06	1.0603e+06	1.4106e+06	3.94417e+06	1.08979e+06	1.86647e+06	4.1953e+06	2.90653e+06	2.99692e+06	3.11474e+06
Com_6930_pos	Benzoylmesaconine	--	C31 H43 N O10	589.291	10.199	--	--	--	--	--	--	--	--	--	--	No results	No results	Full match	6.67311e+06	1.34644e+07	1.42838e+07	11044063	1.08768e+07	6.17443e+06	3.10825e+07	2.05611e+07	2.05903e+07	5.63487e+07	4.0597e+07	1.03787e+07	2.6578e+06	2.29278e+06	2.60945e+06	2.0518e+06	3.32952e+06	2.35199e+06	1.98033e+06	1.21957e+07	2.10599e+06	2.30441e+06	3.0922e+06	1.5093e+07	9.99466e+06	1.09601e+07	1.08306e+07	1.09273e+07
Com_13096_pos	3-(4-hydroxy-3-methoxyphenyl)propanoic acid	--	C10 H12 O4	178.063	9.257	--	--	--	--	--	--	--	--	--	--	Invalid mass	No match	No match	1.15312e+07	1.0928e+07	1.3371e+07	1.35993e+07	1.25657e+07	1.30942e+07	1.67847e+07	1.6747e+07	1.56091e+07	1.40988e+07	1.64146e+07	1.58188e+07	1.39322e+07	1.44645e+07	1.466e+07	1.47352e+07	1.25904e+07	1.28082e+07	1.91091e+07	1.85054e+07	1.81564e+07	1.4169e+07	1.98336e+07	1.86443e+07	1.58154e+07	1.59641e+07	1.58538e+07	1.31713e+07
Com_24364_pos	4-(3,4-dimethoxyphenyl)-3-methyl-1H-pyrazol-5-amine	--	C12 H15 N3 O2	233.116	5.465	--	--	--	--	--	--	--	--	--	--	Full match	No results	No results	738270	1.14963e+06	978110	1.44479e+06	888020	1.09677e+06	2.02427e+06	1.94901e+06	2.44909e+06	2.10122e+06	2.24094e+06	1.81555e+06	974708	576355	1.14835e+06	952169	1.01584e+06	686511	4.7768e+06	5.2489e+06	5.43722e+06	5.03246e+06	4.74619e+06	5.47833e+06	2.78996e+06	2.69099e+06	2.5644e+06	2.15565e+06
Com_23133_pos	1-(4-methylphenyl)-3,5-diphenylpent-2-ene-1,5-dione	--	C24 H20 O2	680.293	8.121	--	--	--	--	--	--	--	--	--	--	Invalid mass	No results	No results	7.92509e+06	5.95559e+06	7.78383e+06	4.76448e+06	6.72282e+06	4.01873e+06	2.76561e+06	2.07663e+06	2.65475e+06	1.93949e+06	2.2074e+06	1.91449e+06	5.3959e+06	4.42639e+06	6.01242e+06	5.08487e+06	3.72914e+06	3.59044e+06	911477	874088	921404	1.10282e+06	892512	1.25015e+06	3.74187e+06	4.45735e+06	3.68928e+06	3.64889e+06
Com_11405_pos	3,4,5-Trimethoxyphenyl 6-O-pentopyranosyl-¦Â-D-glucopyranoside	--	C20 H30 O13	500.147	7.065	--	--	--	--	--	--	--	--	--	--	Invalid mass	No results	No results	1.55777e+06	853077	1.74327e+06	1.09352e+06	1.31793e+06	1.29351e+06	2.50117e+06	3.49805e+06	3.6202e+06	1.6106e+06	4.88308e+06	2.59802e+06	9.67258e+06	1.10208e+07	1.00461e+07	9.16957e+06	6.57639e+06	9.05138e+06	1.4694e+07	1.99207e+07	2.1696e+07	1.85561e+07	2.33267e+07	1.67867e+07	1.21251e+07	1.41664e+07	1.44374e+07	1.22675e+07
Com_27051_pos	Synephrine	Synephrine; (+/-)-Synephrine; 1-(4-Hydroxyphenyl)-2-(methylamino)ethanol	C9 H13 N O2	167.094	6.002	cpd:C04548	--	HMDB0004826	--	Benzenoids	Phenols	1-hydroxy-2-unsubstituted benzenoids	--	--	--	No results	No results	Full match	3.69823e+06	3.66953e+06	2.44578e+06	2.96917e+06	4.11916e+06	4.88098e+06	6.1732e+06	5.88945e+06	6.21806e+06	5.56467e+06	7.20942e+06	6.55928e+06	3.5315e+06	3.17913e+06	2.15692e+06	3.46903e+06	2.29575e+06	2.79099e+06	3.43625e+06	2.39788e+06	3.0296e+06	1.90904e+06	2.84171e+06	3.62309e+06	4.13918e+06	4.10858e+06	4.22503e+06	3.59959e+06
Com_2956_pos	PE (18:1/20:5)	--	C43 H74 N O8 P	763.51	16.725	--	--	--	--	--	--	--	--	--	--	No results	Invalid mass	No results	4.0487e+07	2.89232e+07	2.30518e+07	1.82216e+07	3.2476e+07	1.82521e+07	1.16527e+08	1.67706e+08	1.06005e+08	1.04335e+08	1.19962e+08	1.92294e+08	7.77791e+07	1.54479e+07	2.81078e+07	4.29289e+07	2.23829e+07	966533	4.39753e+07	5.75948e+06	3.97289e+06	3.90078e+07	6.72391e+07	4.12928e+06	3.9309e+07	2.05278e+07	3.50878e+07	4.77686e+07
Com_1513_pos	Muscone	--	C16 H30 O	238.229	15.026	--	--	HMDB0034181	--	Organooxygen compounds	Carbonyl compounds	Ketones	--	--	--	No results	No results	Full match	3.43196e+08	3.56313e+08	3.36157e+08	2.95477e+08	3.03036e+08	2.4303e+08	3.74435e+08	3.68674e+08	3.55152e+08	3.61369e+08	3.67429e+08	3.55665e+08	3.56424e+08	3.55909e+08	3.21081e+08	2.81042e+08	3.82128e+08	4.3562e+08	3.99606e+08	3.83407e+08	3.54723e+08	3.87131e+08	3.59497e+08	3.41379e+08	3.50225e+08	4.15091e+08	3.42408e+08	366874631
Com_38426_pos	acenaphtho[1,2-b]quinoxaline	--	C18 H10 N2	254.079	8.477	--	--	--	--	--	--	--	--	--	--	Invalid mass	No results	No results	430412	343599	481626	471949	421563	3.63404e+06	742188	3.41229e+06	501512	511658	752979	2.71998e+06	451405	393998	438308	372366	356477	543305	158656	329451	298185	330972	363608	582754	349532	400518	317006	396147
Com_35234_pos	7-Aminoclonazepam	--	C15 H12 Cl N3 O	285.067	8.259	--	--	HMDB0041817	--	Organoheterocyclic compounds	Benzodiazepines	1,4-benzodiazepines	--	--	--	Full match	No results	No results	1.53371e+06	696579	1.30429e+06	709333	1.22452e+06	1.52522e+06	1.05005e+06	930452	817022	977472	1.04685e+06	813719	1.57996e+06	1.11001e+06	1.29925e+06	1.6893e+06	1.30512e+06	1.74033e+06	3.38361e+06	2.36592e+06	2.5184e+06	1.82933e+06	2.28876e+06	2.17367e+06	1.13505e+06	1.6739e+06	1.58832e+06	781803
Com_3061_pos	FQH	--	C20 H26 N6 O5	486.162	8.295	--	--	--	--	--	--	--	--	--	--	Invalid mass	No results	No results	1.20542e+07	1.13175e+07	1.69346e+07	9.24595e+06	1.11519e+07	1.37242e+07	4.1599e+06	4.58343e+06	3.08291e+06	6.2882e+06	4.8805e+06	1.4951e+06	1.85759e+07	1.80739e+08	2.47221e+07	1.88894e+07	2.41043e+07	3.02464e+07	1.63374e+06	1.99547e+06	2.45602e+07	1.26348e+07	1.49586e+07	1.4926e+06	1.04146e+07	6.6492e+06	7.44036e+06	7.2559e+06
Com_848_pos	N-(4-piperidinophenyl)-2-thiophenecarboxamide	--	C16 H18 N2 O S	286.116	1.419	--	--	--	--	--	--	--	--	--	--	Invalid mass	No results	No results	9.49021e+08	5.5383e+08	5.34041e+08	5.5774e+08	5.43037e+08	5.67542e+08	196772011	1.88677e+08	1.67158e+08	2.05997e+08	2.09641e+08	1.80581e+08	3.71894e+08	340411385	4.53846e+08	3.79772e+08	4.17275e+08	3.36724e+08	130849038	1.43515e+08	1.41737e+08	1.06892e+08	1.19311e+08	1.57133e+08	2.55528e+08	273514095	2.78941e+08	2.45295e+08
Com_10749_pos	1-[(3,5-dimethylisoxazol-4-yl)sulfonyl]piperidine	--	C10 H16 N2 O3 S	244.088	6.144	--	--	--	--	--	--	--	--	--	--	Full match	No results	Full match	1.51055e+07	1.08455e+07	1.16816e+07	13038042	1.19657e+07	1.11e+07	1.26268e+07	9.17662e+06	9.25112e+06	1.03149e+07	1.33278e+07	1.07728e+07	8.28349e+06	7.2653e+06	9.02847e+06	9.10007e+06	9.98394e+06	7.21636e+06	1.0105e+07	1.0964e+07	9.1307e+06	7.97902e+06	1.0128e+07	1.11307e+07	1.08638e+07	1.39963e+07	1.44447e+07	1.38664e+07
Com_8993_pos	Cysteinylglycine	--	C5 H10 N2 O3 S	178.038	5.668	--	--	HMDB0000078	--	Organic acids and derivatives	Carboxylic acids and derivatives	Amino acids, peptides, and analogues	--	--	--	Invalid mass	No results	No results	2.22135e+07	4.58152e+06	1.51815e+07	2.6766e+07	2.0281e+07	2.09174e+07	1.68077e+06	672055	626934	620699	611363	779159	1.16783e+07	7.23002e+06	8.63138e+06	8.35544e+06	1.71105e+07	1.44736e+07	1.4504e+07	2.08151e+07	1.28313e+07	9.60277e+06	8.45119e+06	1.50809e+07	1.2885e+07	1.46635e+07	1.49233e+07	1.51564e+07
Com_7402_pos	Cinnamoylglycine	--	C11 H11 N O3	183.09	7.92	--	--	HMDB0011621	--	Organic acids and derivatives	Carboxylic acids and derivatives	Amino acids, peptides, and analogues	--	--	--	Invalid mass	No results	No results	5.04937e+07	4.56578e+07	4.61812e+07	5.30403e+07	4.9414e+07	6.05514e+07	1.49316e+07	1.67662e+07	1.62817e+07	2.25326e+07	1.87146e+07	1.97512e+07	1.97097e+07	1.8671e+07	2.28799e+07	2.87851e+07	2.50695e+07	1.95859e+07	1.27841e+07	1.63509e+07	1.6123e+07	1.37557e+07	1.28962e+07	1.44342e+07	2.32366e+07	2.37595e+07	2.65623e+07	2.46909e+07
Com_11559_pos	PC (14:1e/7:0)	--	C29 H58 N O7 P	563.395	15.677	--	--	--	--	--	--	--	--	--	--	No results	Full match	No results	1.37853e+07	2.73373e+07	2.3666e+07	1.32531e+07	1.18484e+07	9.16495e+06	4.63916e+06	6.44917e+06	3.83258e+06	3.64212e+06	4.42841e+06	3.88152e+06	1.47468e+07	2.2259e+07	2.28169e+07	1.90695e+07	2.01297e+07	2.64794e+07	4.56867e+06	3.97624e+06	2.38341e+06	6.53803e+06	5.08173e+06	6.22319e+06	6.44442e+06	9.42544e+06	8.26065e+06	5.89643e+06
Com_2448_pos	C-8 Ceramide-1-phosphate	--	C26 H52 N O6 P	487.352	13.875	--	--	--	--	--	--	--	--	--	--	Invalid mass	No results	No results	3.90748e+07	7.28426e+06	1.38102e+07	7.20912e+07	4.72367e+06	2.76326e+08	932891	4.51228e+06	1.17454e+06	4.77976e+06	1.13691e+06	2.82684e+06	4.1674e+06	3.50091e+06	1.82663e+06	1.10085e+07	2.563e+06	1.73522e+06	1.1157e+06	1.55533e+06	3.43372e+07	3.94767e+06	1.55102e+06	5.18557e+06	1.89954e+07	1.72054e+07	1.64993e+07	1.6073e+07
Com_25503_pos	Prostaglandin F2¦Á-1-glyceryl ester	--	C23 H40 O7	450.259	6.749	--	--	--	--	--	--	--	--	--	--	Invalid mass	No results	No results	8.58932e+06	1.67697e+06	3.75959e+06	4.90342e+06	3.6498e+06	3.74826e+06	5.11848e+06	3.24412e+06	5.74552e+06	4.83774e+06	3.94186e+06	5.67484e+06	1.30439e+06	1.92623e+06	1.61108e+06	2.0329e+06	1.63003e+06	1.28577e+06	5.09919e+06	4.50965e+06	5.60171e+06	5.65647e+06	4.89969e+06	3.72669e+06	3.43941e+06	3.85946e+06	4.12728e+06	4.17443e+06
Com_42081_pos	Oxidized glutathione	Glutathione disulfide; GSSG; Oxiglutatione; Oxidized glutathione	C20 H32 N6 O12 S2	612.153	1.36	cpd:C00127	map00480 Glutathione metabolism	HMDB0003337	--	Organic acids and derivatives	Carboxylic acids and derivatives	Amino acids, peptides, and analogues	--	--	--	No results	No results	Full match	1.46833e+06	874644	1.74842e+06	1.1427e+06	1.60466e+06	1.55826e+06	1.50813e+06	1.06006e+06	950096	1.13905e+06	775140	1.18326e+06	1.22461e+06	1.26593e+06	1.50969e+06	2.37757e+06	1.26617e+06	2.14515e+06	1.37497e+06	1.40612e+06	2.22461e+06	1.53519e+06	924689	1.03219e+06	1.66403e+06	1.94762e+06	2.07834e+06	1.11035e+06
Com_9997_pos	(¡À)8-HEPE	--	C20 H30 O3	150.103	13.907	--	--	--	--	--	--	--	--	--	--	Invalid mass	No results	No results	1.65681e+07	2.67602e+07	3.65741e+07	1.52039e+06	3.52095e+07	3.31364e+07	8.95094e+06	1.76299e+07	1.54782e+07	1.45991e+07	1.01014e+07	1.96596e+07	23254189	2.64154e+07	2.44e+07	2.87664e+07	2.20493e+07	2.72842e+07	1.36184e+07	1.60143e+07	1.23586e+07	1.30239e+07	1.78212e+07	2.0318e+07	2.60502e+07	2.84945e+07	2.71005e+07	2.79485e+07
Com_33729_pos	Physostigmine	Physostigmine; Eserine	C15 H21 N3 O2	275.163	6.396	cpd:C06535	map01110 Biosynthesis of secondary metabolites	--	--	--	--	--	--	--	--	Full match	No results	No results	3.53362e+06	3.29611e+06	3.76406e+06	3.99607e+06	3.52938e+06	5.21152e+06	491161	373952	691442	738514	791366	643940	541137	841721	1.10131e+06	1.56251e+06	632014	630155	345629	289348	274177	232123	286050	329077	1.08504e+06	1.01477e+06	1.26477e+06	1.00232e+06
Com_17957_pos	Cortisone	Cortisone; 17alpha,21-Dihydroxy-4-pregnene-3,11,20-trione; Kendall's compound E; Reichstein's substance Fa	C21 H28 O5	720.391	8.367	cpd:C00762	map01100 Metabolic pathways	HMDB0002802	LMST02030090	Lipids and lipid-like molecules	Steroids and steroid derivatives	Hydroxysteroids	Sterol Lipids [ST]	Steroids [ST02]	C21 steroids (gluco/mineralocorticoids, progestogins) and derivatives [ST0203]	Invalid mass	No results	No results	7.53948e+06	6.67791e+06	8.02165e+06	7.84859e+06	8.28313e+06	7.97264e+06	1.21387e+07	6.95471e+06	9.16379e+06	8.85991e+06	1.45384e+07	1.35011e+07	3.73526e+06	4.59582e+06	3.51985e+06	5.40514e+06	2.60717e+06	4.32895e+06	3.35051e+06	4.38219e+06	3.92904e+06	2.06193e+06	4.41873e+06	3.73106e+06	3.76662e+06	4.861e+06	4.86688e+06	5.3356e+06
Com_6339_pos	2-(3,5-dimethyl-1H-pyrazol-4-yl)-3-nitropyridine	--	C10 H10 N4 O2	218.082	5.599	--	--	--	--	--	--	--	--	--	--	Invalid mass	No results	No results	1.96594e+06	5.14934e+06	2.1728e+06	4.82818e+06	2.51291e+06	2.4665e+06	1.57478e+06	1.8462e+06	1.714e+06	1.83951e+06	1.872e+06	2.17048e+06	1.06115e+06	1.05746e+06	1.25138e+06	1.15156e+06	1.15752e+06	1.01329e+06	1.13232e+06	1.39353e+06	1.23802e+06	1.03937e+06	1.25601e+06	1.35884e+06	4.15119e+06	2.90757e+06	2.95053e+06	3.44521e+06
Com_19190_pos	tert-Butyl N-[1-(aminocarbonyl)-3-methylbutyl]carbamate	--	C11 H22 N2 O3	230.163	6.633	--	--	--	--	--	--	--	--	--	--	Full match	No results	No results	1.09449e+07	1.07383e+07	1.10489e+07	1.38012e+07	1.27619e+07	1.27278e+07	5.34519e+06	9.36922e+06	9.52708e+06	9.11992e+06	1.05629e+07	1.01629e+07	2.70449e+06	2.83782e+06	3.4112e+06	5.20417e+06	4.29729e+06	2.96266e+06	2.48888e+06	3.00034e+06	2.25705e+06	3.73486e+06	2.12725e+06	2.87773e+06	4.69734e+06	5.40458e+06	5.8372e+06	5.75804e+06
Com_14328_pos	Riboflavin	Riboflavin; Lactoflavin; 7,8-Dimethyl-10-ribitylisoalloxazine; Vitamin B2	C17 H20 N4 O6	177.078	8.257	cpd:C00255	map00740 Riboflavin metabolism;map01100 Metabolic pathways;map01110 Biosynthesis of secondary metabolites	HMDB0001520	--	Nucleosides, nucleotides, and analogues	Flavin nucleotides	_	--	--	--	Invalid mass	Invalid mass	No results	1.63307e+07	8.61934e+06	1.04271e+07	1.48034e+07	1.48281e+07	2.33369e+07	5.73386e+06	4.89779e+06	7.84159e+06	6.53187e+06	4.59513e+06	5.99339e+06	4.1853e+06	5.76938e+06	4.89609e+06	1.17536e+07	6.46105e+06	6.58921e+06	6.95574e+06	9.67183e+06	1.08032e+07	8.3895e+06	9.00109e+06	5.25094e+06	6.95517e+06	8.99097e+06	1.06403e+07	8.29978e+06
Com_2363_pos	PC (17:0/18:2)	--	C43 H82 N O8 P	771.573	15.448	--	--	--	--	--	--	--	--	--	--	No results	Invalid mass	No results	7.5035e+07	1.0539e+08	4.81992e+07	3.47302e+06	5.38831e+06	9.49117e+07	3.85488e+06	6.47852e+07	6.46279e+06	5.47127e+06	6.5038e+06	1.33028e+08	1.64698e+08	1.31466e+07	5.48641e+06	1.44266e+08	8.41641e+07	4.98162e+06	1.13945e+08	6.27867e+06	6.80365e+06	4.91062e+06	2.41119e+08	2.14814e+08	6.89724e+06	6.14349e+06	1.0431e+07	6.63773e+06
Com_36287_pos	3,6-bis[(1H-indol-3-yl)methyl]piperazine-2,5-dione	--	C22 H20 N4 O2	394.139	11.232	--	--	--	--	--	--	--	--	--	--	Invalid mass	No results	No results	688471	1.48096e+06	1.09614e+06	941609	573835	936235	554991	727674	550235	655545	1.254e+06	514312	2.00246e+06	1.7783e+06	1.45653e+06	1.03681e+06	2.10621e+06	1.12455e+06	1.69237e+06	3.59026e+06	2.57491e+06	1.10867e+06	2.1496e+06	1.50106e+06	1.11409e+06	1.03573e+06	1.29348e+06	1.52381e+06
Com_2387_pos	3-Acetoxyurs-12-en-23-oic acid	--	C32 H50 O4	498.368	14.35	--	--	--	--	--	--	--	--	--	--	Full match	No results	No results	9.60053e+07	7.37448e+07	8.15407e+07	8.43954e+07	9.23512e+07	8.82208e+07	1.4326e+08	1.54644e+08	159096753	124750349	2.18392e+08	1.23539e+08	2.40721e+07	3.79056e+07	2.95778e+07	3.51506e+07	2.12601e+07	4.99701e+07	3.6316e+07	4.74755e+07	5.89311e+07	9.07958e+07	5.91909e+07	5.08933e+07	6.51861e+07	6.25649e+07	7.87948e+07	7.7381e+07
Com_22467_pos	2-Methoxycinnamic acid	--	C10 H10 O3	178.063	1.409	--	--	--	--	--	--	--	--	--	--	No results	No results	Full match	7.24007e+06	6.66172e+06	6.42328e+06	8.28643e+06	7.45086e+06	6.02208e+06	8.87403e+06	7.25572e+06	6.81954e+06	6.73614e+06	6.93783e+06	7.1417e+06	6.89269e+06	7.09536e+06	6.76365e+06	7.66885e+06	7.54877e+06	6.84796e+06	5.92141e+06	6.33975e+06	6.48974e+06	6.21224e+06	5.71578e+06	7.46829e+06	7.10379e+06	6.41604e+06	8.82413e+06	8.74841e+06
Com_31086_pos	N-[1-methyl-1-oxo-1-(2-thienyl)-lambda~6~-sulfanylidene]-N'-phenylurea	--	C12 H12 N2 O2 S2	280.034	5.769	--	--	--	--	--	--	--	--	--	--	Full match	No results	No results	596002	316317	592343	530785	262334	390497	229034	225034	219031	229444	228426	259931	279538	270558	288311	301867	507815	267024	248021	376832	104511	344666	608581	722991	828018	641742	1.25366e+06	711099
Com_21790_pos	1,2-di(3,4-dimethoxyphenyl)diaz-1-ene	--	C16 H18 N2 O4	638.304	6.228	--	--	--	--	--	--	--	--	--	--	Invalid mass	No results	No results	6.5743e+06	6.58948e+06	7.6082e+06	6.75442e+06	7.2882e+06	7.21791e+06	1.04383e+06	1.23584e+06	1.3509e+06	719954	1.79478e+06	885249	1.06205e+07	7.90434e+06	9.65712e+06	9.51108e+06	1.03125e+07	6.85135e+06	2.55074e+06	2.99937e+06	3.25594e+06	2.40948e+06	2.60281e+06	2.70389e+06	3.9786e+06	3.49897e+06	4.34446e+06	3.79509e+06
Com_16401_pos	4-(cyclohexylmethyl)-6-(2-thienyl)-2,3-dihydropyridazin-3-one hydrate	--	C15 H18 N2 O S	274.11	11.851	--	--	--	--	--	--	--	--	--	--	Invalid mass	No results	No results	2.57371e+06	2.90347e+06	5.04565e+06	5.3092e+06	2.97522e+06	5.67264e+06	1.06915e+07	5.15772e+06	2.679e+06	7.83409e+06	1.11914e+07	3.58273e+06	5.47323e+06	3.04724e+06	4.62854e+06	2.50727e+06	3.76375e+06	2.76373e+06	1.31643e+07	1.0117e+07	9.25141e+06	1.25505e+07	8.26054e+06	1.20178e+07	6.76894e+06	7.50673e+06	5.37751e+06	6.14052e+06
Com_10302_pos	1-(3,4-dimethoxyphenyl)ethan-1-one oxime	--	C10 H13 N O3	195.09	6.218	--	--	--	--	--	--	--	--	--	--	Full match	No results	No results	2.76946e+06	1.84706e+06	1.92714e+06	2.82054e+06	2.0956e+06	1.45655e+07	1.43538e+06	2.80805e+06	1.73078e+06	2.13377e+06	3.08362e+06	1.72519e+07	1.4169e+06	1.51857e+06	1.67497e+06	3.49219e+07	1.81842e+06	1.43022e+06	2.20027e+06	2.00641e+06	2.05743e+06	1.91179e+06	1.61662e+06	2.35634e+06	2.54133e+06	3.02223e+06	3.32362e+06	3.13272e+06
Com_8398_pos	Guanosine 5'-diphosphate	GDP; Guanosine 5'-diphosphate; Guanosine diphosphate	C10 H15 N5 O11 P2	443.022	6.449	cpd:C00035	map00230 Purine metabolism;map01100 Metabolic pathways;map03013 RNA transport;map04144 Endocytosis	HMDB0001201	--	Nucleosides, nucleotides, and analogues	Purine nucleotides	Purine ribonucleotides	--	--	--	No results	No results	Full match	3.82244e+07	3.20415e+07	3.36201e+07	3.7408e+07	3.01754e+07	3.78622e+07	3.16593e+07	3.11644e+07	3.10692e+07	3.0598e+07	3.23116e+07	3.24623e+07	3.3272e+07	3.09511e+07	3.41561e+07	3.14954e+07	3.9079e+07	2.56826e+07	2.24657e+07	2.41502e+07	2.96535e+07	2.73573e+07	3.11088e+07	2.70279e+07	3.2802e+07	3.16611e+07	3.64648e+07	3.55697e+07
Com_14214_pos	Octopine	D-Octopine; N2-(D-1-Carboxyethyl)-L-arginine; N2-(1-Carboxyethyl)-L-arginine; Arginine, N2-(1-carboxyethyl)-, L-; D-(+)-Octopine; L-Arginine, N2-(1-carboxyethyl)-, (R)-; L-Arginine, N2-[(1R)-1-carboxyethyl]-; Octopine	C9 H18 N4 O4	246.136	9.476	cpd:C04137	map00330 Arginine and proline metabolism;map02010 ABC transporters	--	--	--	--	--	--	--	--	No results	Invalid mass	No results	1.05432e+07	1.7596e+07	1.40635e+07	2.20922e+07	3.72324e+06	1.7019e+07	5.88529e+06	8.37267e+06	7.31107e+06	1.71263e+07	7.73346e+06	9.04685e+06	3.92638e+06	2.99784e+06	3.87e+06	3.59357e+06	3.95869e+06	2.36447e+06	3.25379e+06	4.05641e+06	2.74316e+06	3.71318e+06	2.53036e+06	2.52033e+06	6.92972e+06	6.42174e+06	6.68833e+06	7.55404e+06
Com_17872_pos	3-O-p-coumaroyl quinic acid O-hexoside	--	C22 H28 O13	500.154	9.526	--	--	--	--	--	--	--	--	--	--	No results	No results	Full match	2.23567e+06	1.95483e+06	2.60196e+06	1.88467e+06	2.24228e+06	2.00284e+06	2.25284e+06	3.7618e+06	3.34729e+06	2.4055e+06	3.02199e+06	2.0887e+06	5.66597e+06	7.43963e+06	5.42088e+06	7.87552e+06	3.93017e+06	6.96452e+06	8.30038e+06	5.90445e+06	1.12701e+07	1.08181e+07	1.37376e+07	8.36777e+06	4.37576e+06	6.30912e+06	3.47099e+06	7.03878e+06
Com_19445_pos	4-ethoxy-6,7-dimethoxyquinazoline	--	C12 H14 N2 O3	468.201	8.297	--	--	--	--	--	--	--	--	--	--	Invalid mass	No results	No results	3.83217e+06	5.18965e+06	5.63559e+06	4.86816e+06	5.11325e+06	6.0144e+06	7.98233e+06	6.54793e+06	7.74152e+06	1.10185e+07	6.78894e+06	5.6059e+06	5.87275e+06	2.93927e+06	4.15008e+06	1.33283e+07	4.79472e+06	3.06476e+06	3.55247e+06	3.98831e+06	3.7104e+06	3.26725e+06	3.75718e+06	5.64754e+06	4.51433e+06	3.77031e+06	7.84524e+06	4.91064e+06
Com_5170_pos	LysoPC 18:0	--	C26 H54 N O7 P	523.362	15.445	--	--	--	--	--	--	--	--	--	--	No results	No results	Full match	5.40708e+07	7.58646e+07	9.62955e+07	4.58603e+07	5.69325e+07	4.29955e+07	2.49106e+07	3.64635e+07	2.32611e+07	2.23647e+07	1.9203e+07	2.38601e+07	5.77117e+07	5.56643e+07	6.56153e+07	5.77878e+07	6.46106e+07	9.18295e+07	1.65468e+07	1.76826e+07	1.04665e+07	1.93457e+07	1.36789e+07	2.22842e+07	3.7907e+07	4.70308e+07	3.01504e+07	2.73248e+07
Com_5836_pos	1,2-dihydroxyheptadec-16-yn-4-yl acetate	--	C19 H34 O4	348.227	14.364	--	--	--	LMFA05000645	--	--	--	Fatty Acyls [FA]	Fatty alcohols [FA05]	_	Invalid mass	No results	No results	4.95396e+07	4.81087e+07	4.08114e+07	4.79075e+07	3.97232e+07	4.91573e+07	7.99094e+07	7.48535e+07	7.08863e+07	5.51524e+07	6.0151e+07	6.37804e+07	1.76253e+07	1.65548e+07	2.45193e+07	2.62637e+07	2.48938e+07	3.22802e+07	2.97771e+07	3.13575e+07	2.97798e+07	3.57479e+07	2.93494e+07	2.26369e+07	3.33481e+07	2.3765e+07	4.09738e+07	4.01478e+07
Com_6400_pos	2-[amino(3-chloroanilino)methylene]malononitrile	--	C10 H7 Cl N4	218.04	1.331	--	--	--	--	--	--	--	--	--	--	Invalid mass	No results	No results	4.75946e+07	3.21967e+07	4.47416e+07	3.97049e+07	2.5894e+07	4.62984e+07	1.03938e+07	2.36624e+07	8.24538e+06	7.22733e+06	7.40203e+06	6.38489e+06	2.21378e+07	2.69095e+07	2.92108e+07	4.04726e+07	3.46773e+07	2.60811e+07	1.69497e+07	1.2444e+07	2.36007e+07	2.33409e+07	1.52291e+07	1.47604e+07	2.95359e+07	2.84408e+07	2.90816e+07	2.48079e+07
Com_21293_pos	PC (2:0/16:3)	--	C26 H46 N O8 P	531.296	12.92	--	--	--	--	--	--	--	--	--	--	No results	Full match	No results	5.80799e+06	1.05207e+07	4.22828e+06	8.00021e+06	8.02522e+06	7.75185e+06	1.43085e+06	1.35471e+06	1.35085e+06	1.29985e+06	1.47929e+06	1.4442e+06	2.33861e+06	7.89512e+06	8.44748e+06	7.38992e+06	1.14842e+07	7.51587e+06	1.8702e+06	2.65575e+06	2.88711e+06	2.81615e+06	2.23156e+06	3.04642e+06	3.77177e+06	4.45031e+06	3.5265e+06	3.86817e+06
Com_6406_pos	Puerarin	Puerarin	C21 H20 O9	416.11	11.001	cpd:C10524	--	--	LMPK12050005	--	--	--	Polyketides [PK]	Flavonoids [PK12]	Isoflavonoids [PK1205]	Full match	No results	Full match	4.65201e+07	8.9518e+06	1.7891e+07	1.55251e+07	8.00826e+06	7.38143e+07	1.52368e+06	1.44808e+06	1.37126e+06	1.34739e+06	1.60874e+06	1.38903e+06	4.10589e+06	6.94644e+06	8.06086e+06	9.60989e+06	6.78946e+06	1.03788e+07	6.36785e+06	1.31171e+07	1.99708e+07	8.99379e+06	1.22496e+07	5.1386e+06	1.02756e+07	9.9992e+06	1.01182e+07	8.93692e+06
Com_20887_pos	11-cis-Retinol	11-cis-Retinol	C20 H30 O	286.229	13.775	cpd:C00899	--	HMDB0006216	LMPR01090005	Lipids and lipid-like molecules	Prenol lipids	Retinoids	Prenol Lipids [PR]	Isoprenoids [PR01]	Retinoids [PR0109]	No results	No results	Full match	9.26945e+06	2.64471e+06	3.83757e+06	5.10461e+06	3.1553e+06	1.2802e+07	2.14175e+06	1.63401e+06	1.75025e+06	1.93575e+06	1.48135e+06	1.70426e+06	2.43973e+06	2.55742e+06	2.12541e+06	4.76884e+06	3.17751e+06	2.36333e+06	2.09943e+06	2.54287e+06	2.20155e+06	1.84549e+06	2.07083e+06	1.58082e+06	2.71028e+06	2.82141e+06	2.83128e+06	1.9545e+06
Com_31067_pos	Lipoamide	Lipoamide; Thioctic acid amide	C8 H15 N O S2	205.06	5.616	cpd:C00248	--	HMDB0000962	LMFA08010006	Organoheterocyclic compounds	Dithiolanes	Lipoamides	Fatty Acyls [FA]	Fatty amides [FA08]	Primary amides [FA0801]	No results	No results	Full match	1.23986e+06	914769	1.31581e+06	1.87788e+06	1.68143e+06	1.47282e+06	655149	991211	1.28559e+06	1.30523e+06	1.16148e+06	1.09491e+06	890684	1.89801e+06	980176	1.20555e+06	1.07488e+06	944334	849587	696304	1.39886e+06	234245	2.031e+06	1.77384e+06	1.51891e+06	1.54167e+06	1.59848e+06	1.66162e+06
Com_1256_pos	Ferulaldehyde	Coniferyl aldehyde; Coniferaldehyde; 4-Hydroxy-3-methoxycinnamaldehyde; Ferulaldehyde	C10 H10 O3	178.066	6.77	cpd:C02666	map00940 Phenylpropanoid biosynthesis;map01100 Metabolic pathways;map01110 Biosynthesis of secondary metabolites	HMDB0141782	--	Benzenoids	Benzene and substituted derivatives	Phenols and derivatives	--	--	--	No results	Invalid mass	No results	3.50644e+08	3.45379e+08	330329558	3.56106e+08	3.44535e+08	3.5696e+08	1.95933e+08	1.68286e+08	1.91426e+08	2.8804e+08	2.39854e+08	1.73541e+08	3.70374e+08	2.83083e+08	2.87855e+08	3.13234e+08	3.74499e+08	2.52808e+08	1.98476e+08	1.02231e+08	1.11957e+08	1.4208e+08	8.48336e+07	8.68692e+07	2.11327e+08	2.21236e+08	1.94225e+08	2.21221e+08
Com_9211_pos	Benzo[E]pyrazolo[5,1-c][1,2,4]triazin-8-yl N,N-dimethylcarbamate	--	C12 H11 N5 O2	257.09	5.183	--	--	--	--	--	--	--	--	--	--	Invalid mass	No results	No results	1.50498e+07	1.67661e+07	1.47172e+07	1.80108e+07	1.56761e+07	1.73169e+07	3.56326e+07	3.01742e+07	3.25255e+07	3.80329e+07	3.07554e+07	3.51123e+07	1.39939e+07	1.59069e+07	1.53233e+07	1.20619e+07	1.46952e+07	9.95093e+06	1.19351e+07	1.28158e+07	1.29631e+07	9.94013e+06	1.37914e+07	1.47686e+07	1.93193e+07	1.83002e+07	1.71743e+07	1.53465e+07
Com_7078_pos	GPH	--	C13 H19 N5 O4	331.124	7.977	--	--	--	--	--	--	--	--	--	--	Invalid mass	No results	No results	3.5813e+07	9.69769e+06	1.55035e+07	1.9576e+07	1.14193e+07	6.33023e+07	2.88849e+06	5.10126e+06	3.30017e+06	2.03955e+06	3.87227e+06	2.82949e+06	1.19797e+07	1.65133e+07	1.76391e+07	5.93662e+07	2.2496e+07	1.73939e+07	1.17807e+07	6.97623e+06	9.19075e+06	6.64326e+06	1.05237e+07	1.31491e+07	1.12017e+07	1.17616e+07	1.34058e+07	1.25048e+07
Com_4749_pos	5-(6-hydroxy-6-methyloctyl)-2,5-dihydrofuran-2-one	--	C13 H22 O3	208.146	11.22	--	--	--	--	--	--	--	--	--	--	Invalid mass	No results	No results	5.76844e+07	9.64227e+07	7.20623e+07	7.62305e+07	7.82043e+07	7.06215e+07	5.22537e+07	5.25885e+07	3.91762e+07	3.79957e+07	4.12663e+07	4.37541e+07	4.56207e+07	3.54275e+07	4.10973e+07	5.20619e+07	4.77585e+07	3.54296e+07	1.75289e+07	2.5347e+07	1.85701e+07	1.6826e+07	1.75883e+07	2.15614e+07	4.4288e+07	4.84106e+07	4.62836e+07	4.51809e+07
Com_7835_pos	Actinomycin D	Actinomycin D; Dactinomycin	C62 H86 N12 O16	1254.64	15.747	cpd:C06770	--	--	LMPK14000005	--	--	--	Polyketides [PK]	Non-ribosomal peptide/polyketide hybrids [PK14]	_	Invalid mass	No results	No results	1.67725e+07	4.13597e+07	3.40181e+07	2.19826e+07	2.61657e+07	2.18755e+07	3.77804e+07	4.96201e+07	3.49804e+07	3.35658e+07	3.19278e+07	2.32863e+07	1.43401e+07	1.34803e+07	1.58803e+07	1.64286e+07	1.5912e+07	1.7219e+07	3.14995e+07	2.17663e+07	1.2178e+07	2.31368e+07	2.08081e+07	2.80211e+07	2.25486e+07	2.85453e+07	1.80396e+07	1.81688e+07
Com_55434_pos	Nitidine	Nitidine	C21 H18 Cl N O4	383.091	5.919	cpd:C09595	--	--	--	--	--	--	--	--	--	No results	No results	Full match	184967	256900	220160	190266	222288	292624	280285	239667	225727	336035	301782	221172	345565	265167	316699	308236	202298	287642	407251	394486	512096	291042	518839	407008	361055	304337	287992	234603
Com_14703_pos	Cinnamaldehyde	Cinnamaldehyde	C9 H8 O	132.057	7.081	cpd:C00903	map00940 Phenylpropanoid biosynthesis;map01100 Metabolic pathways;map01110 Biosynthesis of secondary metabolites	HMDB0003441	--	Phenylpropanoids and polyketides	Cinnamaldehydes	_	--	--	--	No results	No results	Full match	2.12972e+07	3.48725e+06	6.71698e+06	1.20333e+07	4.51385e+06	13299344	2.50619e+06	2.42355e+06	2.20414e+06	1.48548e+06	2.35385e+06	2.23365e+06	3.26329e+06	2.36571e+06	3.04048e+06	7.41131e+06	6.00945e+06	2.6293e+06	2.35843e+06	2.00487e+06	2.65449e+06	2.27355e+06	1.93028e+06	2.22483e+06	4.26835e+06	3.78954e+06	3.42589e+06	3.42985e+06
Com_19709_pos	Methacycline	Methacycline; Metacycline	C22 H22 N2 O8	464.114	4.949	cpd:C07654	--	--	--	--	--	--	--	--	--	Invalid mass	No results	No results	1.01112e+07	9.68881e+06	9.45117e+06	1.19213e+07	1.31219e+07	1.15949e+07	2.87569e+06	3.72573e+06	3.42025e+06	2.68593e+06	2.97254e+06	3.00774e+06	3.00756e+06	3.42489e+06	3.10111e+06	4.01621e+06	3.41972e+06	4.21482e+06	3.505e+06	4.1818e+06	3.91549e+06	3.94915e+06	3.52699e+06	2.92212e+06	5.28764e+06	5.6194e+06	6.51129e+06	5.38104e+06
Com_5834_pos	¦Á-Hydroxymidazolam	--	C18 H13 Cl F N3 O	341.072	10.311	--	--	--	--	--	--	--	--	--	--	Full match	No results	Full match	8.74464e+06	7.77496e+06	1.01099e+07	6.66504e+06	1.12192e+07	5.15814e+06	3.31691e+06	1.86895e+06	1.79983e+06	2.20007e+06	2.23428e+06	1.86856e+06	3.30202e+07	2.69441e+07	2.34901e+07	4.76099e+07	3.96447e+07	1.38867e+07	2.97877e+07	3.09773e+07	3.05233e+07	3.37609e+07	3.71546e+07	4.75008e+07	1.90497e+07	2.14016e+07	2.09366e+07	2.00101e+07
Com_53903_pos	Nuciferin	--	C19 H21 N O2	295.158	8.323	--	--	--	--	--	--	--	--	--	--	No results	No results	Full match	220976	222181	235792	236350	235991	279448	336210	297086	269348	266378	272284	296752	221885	164000	169235	176073	172350	149673	155888	182364	151195	147604	154361	171884	212997	275438	224203	286822
Com_1552_pos	2-mercapto-4,6-dimethylnicotinonitrile	--	C8 H8 N2 S	186.025	11.523	--	--	--	--	--	--	--	--	--	--	Invalid mass	No results	No results	4.73746e+08	1.40219e+06	7.74569e+06	3.17773e+08	1.57004e+06	1.01877e+08	2.8457e+06	1.38411e+06	1.21321e+06	1.22676e+06	1.2352e+06	1.31013e+06	3.19047e+06	1.1547e+06	1.63808e+06	2.58839e+06	2.64417e+06	1.27968e+06	3.07353e+06	6.81822e+06	4.63118e+06	2.20974e+06	1.95816e+06	7.08048e+06	4.43485e+07	4.51456e+07	3.7536e+07	3.75968e+07
Com_5461_pos	1-(4-benzylpiperazino)-2-(pyridin-2-ylamino)propan-1-one	--	C19 H24 N4 O	324.192	11.216	--	--	--	--	--	--	--	--	--	--	Invalid mass	No results	No results	3.06082e+07	2.95053e+07	3.19561e+07	3.46683e+07	2.94535e+07	2.5818e+07	1.61381e+07	1.32285e+07	2.51887e+07	1.6341e+07	2.31229e+07	8.13272e+07	1.69888e+07	2.07158e+07	2.713e+07	2.60942e+07	1.89522e+07	1.67032e+07	1.41471e+07	2.0002e+07	2.37465e+07	2.1328e+07	1.93175e+07	1.64579e+07	1.88872e+07	2.21634e+07	1.24874e+07	2.1154e+07
Com_2252_pos	Ocfentanil-d5	--	C22 H22 [2]H5 F N2 O2	375.24	14.167	--	--	--	--	--	--	--	--	--	--	Invalid mass	No results	No match	1.04559e+08	1.14679e+08	2.56257e+06	1.58096e+08	1.45937e+08	9.09682e+07	2.59864e+07	4.14829e+07	2.6464e+07	1.66874e+07	1.9618e+07	3.02567e+07	2.63641e+08	2.68754e+08	2.68209e+08	2.08218e+08	231681769	1.99419e+08	1.06611e+08	8.93549e+07	1.17912e+08	9.0706e+07	8.81716e+07	1.14497e+08	9.23176e+07	1.18119e+08	1.06612e+08	1.05143e+08
Com_2723_pos	Meconin	--	C10 H10 O4	194.058	6.137	--	--	HMDB0032652	--	Organoheterocyclic compounds	Isocoumarans	Isobenzofuranones	--	--	--	Full match	No results	Full match	1.5432e+08	1.40727e+08	1.60956e+08	1.59373e+08	1.45196e+08	1.33204e+08	1.1297e+08	9.09758e+07	9.10388e+07	1.11673e+08	1.04882e+08	8.96142e+07	9.27546e+07	1.0887e+08	1.03133e+08	9.55226e+07	1.01748e+08	8.739e+07	5.75336e+07	5.86147e+07	6.39984e+07	5.55291e+07	4.9006e+07	6.14232e+07	1.05573e+08	1.0628e+08	1.09695e+08	1.02484e+08
Com_49791_pos	Stevioside	Stevioside	C38 H60 O18	804.375	10.41	cpd:C09189	map01110 Biosynthesis of secondary metabolites	HMDB0034945	--	Lipids and lipid-like molecules	Prenol lipids	Terpene glycosides	--	--	--	No results	No results	Full match	447599	425473	492396	468023	604283	512917	963027	1.2978e+06	884653	1.37435e+06	1.39816e+06	1.39752e+06	320802	306807	335163	333703	348726	307429	356489	374438	379723	340458	394007	383637	511353	470420	430836	404999
Com_55474_pos	Warfarin Sodium	--	C19 H15 O4	307.098	8.141	--	--	HMDB0001935	--	Phenylpropanoids and polyketides	Coumarins and derivatives	Hydroxycoumarins	--	--	--	No results	No results	Full match	252699	300943	256691	366419	283979	394470	607161	300361	361769	485199	358718	396501	418424	430982	413922	433431	429390	417532	379616	364044	383751	329504	371718	382624	324742	349698	330274	311178
Com_8448_pos	1-(9-ethyl-9H-carbazol-3-yl)-2,5-dihydro-1H-pyrrole-2,5-dione	--	C18 H14 N2 O2	290.105	5.386	--	--	--	--	--	--	--	--	--	--	Full match	No results	No results	2.04978e+06	3.37589e+06	2.53816e+06	2.38754e+06	2.72856e+06	3.29328e+06	1.03855e+07	6.70201e+06	7.14973e+06	1.20232e+06	9.22139e+06	7.31508e+06	8.7006e+06	7.11457e+06	7.10869e+06	8.37158e+06	7.79511e+06	7.04109e+06	1.7444e+07	1.9312e+07	1.92403e+07	1.74371e+07	1.86279e+07	2.16928e+07	8.12584e+06	1.03033e+07	1.00095e+07	8.59586e+06
Com_3924_pos	Taurodeoxycholic Acid	Taurodeoxycholate; Taurodeoxycholic acid	C26 H45 N O6 S	499.306	16.449	cpd:C05463	--	HMDB0000896	LMST05040013	Lipids and lipid-like molecules	Steroids and steroid derivatives	Bile acids, alcohols and derivatives	Sterol Lipids [ST]	Steroid conjugates [ST05]	Taurine conjugates [ST0504]	Invalid mass	No results	No results	4.94147e+07	5.74745e+07	6.94675e+07	5.01393e+07	4.52658e+07	3.58577e+07	9.1597e+07	1.33149e+08	7.04429e+07	1.07885e+08	9.63988e+07	6.28278e+07	4.83771e+07	5.1518e+07	7.43475e+07	5.52601e+07	7.71407e+07	8.11369e+07	8.24282e+07	8.48592e+07	7.33953e+07	6.42176e+07	7.77688e+07	9.61497e+07	7.18492e+07	7.08471e+07	8.19918e+07	6.19631e+07
Com_40849_pos	Vaccarin	--	C32 H38 O19	726.202	10.724	--	--	--	LMPK12110321	--	--	--	Polyketides [PK]	Flavonoids [PK12]	Flavones and Flavonols [PK1211]	No results	No results	Full match	1.72652e+06	2.29174e+06	3.12377e+06	2.59549e+06	2.60233e+06	2.47557e+06	653942	674566	539373	541066	560175	690989	1.35113e+06	822900	695628	821027	1.15213e+06	855628	491297	503662	539160	460092	494582	500438	654474	882023	1.09199e+06	1.04992e+06
Com_28409_pos	Notoginsenoside R2	--	C41 H70 O13	770.48	16.705	--	--	HMDB0035362	--	Lipids and lipid-like molecules	Prenol lipids	Terpene glycosides	--	--	--	No results	No results	Full match	1.25828e+06	1.10044e+06	1.21659e+06	1.24807e+06	1.27191e+06	1.29011e+06	7.31802e+06	1.08421e+06	1.16393e+06	1.1527e+06	1.25909e+06	1.2698e+06	1.19705e+06	1.11793e+06	1.20872e+06	1.12993e+06	1.13847e+06	1.21074e+06	1.14384e+06	1.10699e+06	1.2283e+06	1.06611e+06	1.18055e+06	1.06083e+06	1.2517e+06	1.41665e+06	1.15492e+06	1.10177e+06
Com_37483_pos	diethyl 2-(3-chloroanilino)malonate	--	C13 H16 Cl N O4	307.062	6.105	--	--	--	--	--	--	--	--	--	--	Invalid mass	No results	No results	486632	180472	698879	731162	343398	372898	179722	261515	169726	168484	173923	172421	430125	375629	571193	402785	562751	300935	697815	1.22469e+06	749281	646577	379240	853335	707140	764400	849049	832072
Com_17501_pos	(2S)-2-(2-hydroxypropan-2-yl)-2H,3H,7H-furo[3,2-g]chromen-7-one	--	C14 H14 O4	246.089	9.937	--	--	--	--	--	--	--	--	--	--	Full match	No results	Full match	1.15168e+07	9.26809e+06	4.90997e+06	1.29788e+07	1.10701e+07	1.16167e+07	4.85159e+06	4.04419e+06	4.80043e+06	5.55297e+06	5.50957e+06	5.06825e+06	1.12276e+07	1.21347e+07	1.63475e+07	1.10007e+07	1.07507e+07	7.74113e+06	6.45904e+06	4.29347e+06	5.68843e+06	5.28859e+06	7.0424e+06	4.94603e+06	8.36006e+06	6.9716e+06	7.63482e+06	5.94267e+06
Com_22315_pos	5,7-dihydroxy-3,8-dimethoxy-2-phenyl-4H-chromen-4-one	--	C17 H14 O6	336.064	6.699	--	--	--	--	--	--	--	--	--	--	Invalid mass	No results	No results	2.78323e+06	2.92442e+06	3.8977e+06	2.90308e+06	3.19766e+06	3.70025e+06	8.90876e+06	7.09823e+06	8.26319e+06	8.9693e+06	9.31309e+06	8.37963e+06	4.38443e+06	5.09914e+06	4.85978e+06	5.22623e+06	4.28908e+06	4.52974e+06	5.65651e+06	7.76962e+06	6.79903e+06	5.46417e+06	6.42715e+06	7.98341e+06	3.67632e+06	4.53682e+06	5.58678e+06	5.72702e+06
Com_9349_pos	Butylphthalide	Butylphthalide	C12 H14 O2	190.099	9.142	cpd:C17854	--	--	--	--	--	--	--	--	--	No results	No results	Full match	1.22148e+07	1.0799e+07	1.38412e+07	1.42152e+07	1.09234e+07	1.33276e+07	1.66912e+07	1.69782e+07	1.80908e+07	1.87677e+07	1.67899e+07	1.9157e+07	1.61255e+07	1.5256e+07	1.35224e+07	1.62442e+07	1.30614e+07	1.60769e+07	2.52582e+07	3.55696e+07	2.54251e+07	1.75361e+07	2.43154e+07	2.43954e+07	2.04098e+07	2.23105e+07	1.64097e+07	1.84403e+07
Com_37856_pos	PC (18:0e/25:0)	--	C51 H104 N O7 P	873.755	13.323	--	--	--	--	--	--	--	--	--	--	No results	Full match	No results	559847	406131	223432	257372	223212	880783	367615	173486	546245	386508	216286	195071	439626	181098	210340	200591	185703	750596	584827	207898	1.05279e+06	3.01848e+06	211951	161430	181749	182645	249340	174997
Com_45477_pos	PC (14:0e/19:0)	--	C41 H84 N O7 P	733.587	15.918	--	--	--	--	--	--	--	--	--	--	No results	Invalid mass	No results	211390	231054	217544	225409	188410	190757	189204	213766	238471	233491	2.08841e+06	234222	228110	219239	215958	207894	228265	245545	224145	212686	224059	291843	219063	220417	208845	225912	211866	209722
Com_35113_pos	L-Hyoscyamine	L-Hyoscyamine; L-Tropine tropate; Daturine; Duboisine	C17 H23 N O3	289.168	7.566	cpd:C02046	map00960 Tropane, piperidine and pyridine alkaloid biosynthesis;map01100 Metabolic pathways;map01110 Biosynthesis of secondary metabolites	--	--	--	--	--	--	--	--	No results	No results	Full match	3.73896e+06	2.98149e+06	2.31589e+06	2.57765e+06	3.50338e+06	2.5524e+06	954738	865593	860067	901704	894449	847601	3.46918e+06	3.59413e+06	2.54496e+06	4.40809e+06	3.61673e+06	3.48252e+06	859223	881764	1.12088e+06	736439	858700	1.05978e+06	2.59517e+06	1.72599e+06	1.16009e+06	1.77312e+06
Com_2885_pos	¦´-L-Glutamyl-L-glutamic acid	--	C10 H16 N2 O7	276.095	1.618	--	--	--	--	--	--	--	--	--	--	Full match	No results	No results	2.1413e+08	1.46245e+08	1.2277e+08	1.78052e+08	132089178	1.61681e+08	3.92236e+07	6.72031e+07	4.22106e+07	6.04868e+07	1.82666e+08	4.0813e+07	7.6956e+07	9.98012e+07	1.01929e+08	7.17981e+07	1.07595e+08	9.83683e+07	7.50101e+07	7.91752e+07	8.7197e+07	7.98088e+07	5.63681e+07	8.0722e+07	7.4414e+07	8.24143e+07	8.60309e+07	63740364
Com_20087_pos	PC (17:0/18:1)	--	C43 H84 N O8 P	773.592	15.449	--	--	--	LMGP01010711	--	--	--	Glycerophospholipids [GP]	Glycerophosphocholines [GP01]	Diacylglycerophosphocholines [GP0101]	No results	Full match	No results	1.30148e+07	2.88068e+06	4.73943e+06	2.55403e+06	3.61534e+06	2.76634e+06	2.57306e+06	1.75118e+06	1.88001e+06	3.45807e+06	4.53758e+06	7.89463e+06	3.88123e+06	5.41976e+06	7.10215e+06	4.40943e+06	3.9446e+06	5.0475e+06	5.28924e+06	3.94989e+06	7.65281e+06	7.34285e+06	5.48944e+06	3.30396e+06	4.60354e+06	3.3505e+06	6.0252e+06	5.95476e+06
Com_25636_pos	6-[(3-pyridylcarbonyl)oxy]hexa-2,4-diynyl nicotinate	--	C18 H12 N2 O4	320.079	10.638	--	--	--	--	--	--	--	--	--	--	Full match	No results	No results	958923	1.15317e+06	1.23939e+06	1.07966e+06	1.17009e+06	1.38344e+06	679708	636138	627223	599341	648652	623474	7.54929e+06	5.65727e+06	8.56774e+06	7.56485e+06	7.45136e+06	5.84245e+06	1.74181e+06	1.24606e+06	1.24244e+06	1.0075e+06	1.28893e+06	1.45956e+06	1.75105e+06	1.86393e+06	1.60494e+06	1.88064e+06
Com_42638_pos	2-[2-(2-pyridyloxy)ethoxy]pyridine	--	C12 H12 N2 O2	254.046	1.592	--	--	--	--	--	--	--	--	--	--	Invalid mass	No results	No results	434518	543679	622876	448928	739166	547151	911906	1.03471e+06	873485	1.1736e+06	837071	974666	379321	475890	747079	444653	363397	333589	1.94162e+06	1.94187e+06	1.35772e+06	1.32042e+06	1.73121e+06	1.95805e+06	1.06002e+06	1.24519e+06	1.21733e+06	1.16039e+06
Com_38682_pos	Panaxydol	--	C17 H24 O2	260.177	14.208	--	--	HMDB0034000	LMFA05000028	Lipids and lipid-like molecules	Fatty Acyls	Fatty alcohols	Fatty Acyls [FA]	Fatty alcohols [FA05]	_	No results	No results	Full match	2.847e+06	1.9081e+06	2.42753e+06	3.01663e+06	3.50739e+06	1.68859e+06	1.17957e+06	1.80756e+06	1.34342e+06	1.58615e+06	1.49949e+06	1.46443e+06	1.57819e+06	1.24822e+06	1.79216e+06	1.22802e+06	1.44224e+06	1.31475e+06	1.09069e+06	912099	1.2922e+06	1.10561e+06	1.29731e+06	1.38145e+06	1.82295e+06	1.64279e+06	1.51085e+06	1.64804e+06
Com_21227_pos	Cyclopropyl fentanyl-d5	--	C23 H23 [2]H5 N2 O	353.256	9.003	--	--	--	--	--	--	--	--	--	--	Invalid mass	No results	No results	2.09637e+06	1.82033e+06	3.17341e+06	2.38752e+06	2.03601e+06	2.69347e+06	4.35845e+06	9.7197e+06	6.6621e+06	1.06065e+07	4.36286e+06	3.62925e+06	2.19352e+06	2.33425e+06	2.12043e+06	2.31922e+06	2.33462e+06	2.13061e+06	3.35767e+06	3.14186e+06	2.44689e+06	1.87786e+06	2.57633e+06	4.45679e+06	3.08551e+06	2.92342e+06	2.55205e+06	2.27479e+06
Com_19296_pos	Bicuculline	Bicuculline	C20 H17 N O6	367.105	10.634	cpd:C09364	--	--	--	--	--	--	--	--	--	No results	No results	Full match	1.3871e+07	8.61379e+06	7.30069e+06	1.0898e+07	8.04435e+06	1.28279e+07	1.56451e+06	1.52996e+06	1.58045e+06	1.4391e+06	1.55741e+06	1.41924e+06	4.36209e+06	3.73615e+06	5.55031e+06	7.42163e+06	3.41711e+06	4.05472e+06	2.15971e+06	2.04954e+06	2.19049e+06	2.03846e+06	2.41819e+06	2.10077e+06	2.86129e+06	3.48357e+06	3.36358e+06	3.51913e+06
Com_3522_pos	PE (16:1/18:5)	--	C39 H66 N O8 P	707.451	16.242	--	--	--	--	--	--	--	--	--	--	No results	Full match	No results	6.9455e+07	1.00845e+08	77861611	4.74742e+07	7.25841e+07	5.01576e+07	1.71365e+08	119887948	8.61492e+07	1.00714e+08	8.6858e+07	6.70245e+07	4.84756e+07	7.12271e+07	9.3711e+07	6.88878e+07	6.66649e+07	1.15385e+08	8.13946e+07	8.20639e+07	5.39482e+07	1.0067e+08	5.97522e+07	5.69802e+07	8.67415e+07	1.04036e+08	7.14114e+07	6.43302e+07
Com_3438_pos	8(9)-EET Ethanolamide	--	C22 H37 N O3	385.258	14.369	--	--	--	--	--	--	--	--	--	--	Invalid mass	No results	No results	1.56871e+08	1.37958e+08	1.34325e+08	1.67909e+08	8.60047e+07	1.39153e+08	5.12413e+06	1.24158e+07	2.0328e+07	1.83328e+07	7.84977e+06	4.84639e+06	2.17266e+07	4.15187e+07	3.34102e+07	3.85265e+07	3.08263e+07	1.9064e+07	2.09734e+07	2.12588e+07	2.933e+07	2.96466e+07	1.38988e+07	1.26048e+07	4.00281e+07	4.60584e+07	4.42636e+07	4.49408e+07
Com_21010_pos	Schisandrin A	--	C24 H32 O6	416.218	7.778	--	--	--	--	--	--	--	--	--	--	No results	No results	Full match	4.83274e+06	4.88894e+06	5.69064e+06	4.95092e+06	5.9634e+06	5.46235e+06	1.08836e+07	1.12458e+07	1.07897e+07	8.71336e+06	1.07957e+07	7.94583e+06	3.04989e+06	2.62532e+06	3.52862e+06	2.49018e+06	2.52915e+06	2.01065e+06	3.45591e+06	4.25813e+06	4.55584e+06	3.52954e+06	2.84687e+06	4.92352e+06	5.6236e+06	5.92712e+06	5.91555e+06	5.30208e+06
Com_5200_pos	5-OxoETE	5-OxoETE; (6E,8Z,11Z,14Z)-5-Oxoicosa-6,8,11,14-tetraenoic acid; 5-Oxoeicosatetraenoic acid; 5-Oxoicosatetraenoic acid	C20 H30 O3	318.216	13.681	cpd:C14732	map00590 Arachidonic acid metabolism	HMDB0010217	--	Lipids and lipid-like molecules	Fatty Acyls	Fatty acids and conjugates	--	--	--	Invalid mass	Invalid mass	No results	8.87835e+07	7.15549e+07	9.55427e+07	8.12732e+07	7.94977e+07	9.16362e+07	2.13029e+07	3.17854e+07	3.19892e+07	2.35475e+07	2.81287e+07	5.29803e+07	4.96485e+07	6.11118e+07	7.29685e+07	7.19082e+07	7.0087e+07	5.64335e+07	3.85451e+07	4.79827e+07	5.1656e+07	3.69212e+07	3.44763e+07	3.26735e+07	4.95481e+07	5.29565e+07	6.01895e+07	6.05025e+07
Com_6312_pos	Oxoamide	--	C10 H12 N2 O2	384.178	5.877	--	--	HMDB0001004	--	Organic oxygen compounds	Organooxygen compounds	Carbonyl compounds	--	--	--	Invalid mass	No results	No results	2.06567e+07	1.95204e+07	2.07346e+07	2.00162e+07	2.27857e+07	3.35447e+07	9.86289e+06	8.50314e+06	8.23667e+06	6.7042e+06	8.27547e+06	7.02652e+06	4.33801e+07	4.85361e+07	4.86208e+07	6.9481e+07	5.26544e+07	4.6426e+07	2.0705e+07	2.03864e+07	2.11712e+07	1.66607e+07	19361994	1.9316e+07	2.10159e+07	2.31124e+07	2.2814e+07	2.04516e+07
Com_647_pos	N1-(2,3-dihydro-1,4-benzodioxin-2-ylmethyl)-2,2-dimethylpropanamide	--	C14 H19 N O3	249.136	6.965	--	--	--	--	--	--	--	--	--	--	Full match	No results	No results	1.16097e+08	1.31614e+08	2.1792e+08	1.20222e+08	1.28412e+08	8.90718e+07	1.39741e+08	1.02785e+08	5.37359e+08	9.55649e+08	3.20306e+08	2.7381e+08	3.18678e+08	2.74807e+08	394821287	285731908	4.51539e+08	3.21575e+08	8.60406e+08	5.87111e+08	1041682247	8.61709e+08	7.84823e+08	5.31642e+08	4.73963e+08	5.07795e+08	4.82129e+08	4.40377e+08
Com_26130_pos	Camptothecin	Camptothecin	C20 H16 N2 O4	718.207	9.206	cpd:C01897	map01110 Biosynthesis of secondary metabolites	--	--	--	--	--	--	--	--	Invalid mass	No results	No results	1.61767e+06	2.0445e+06	1.84306e+06	2.13932e+06	1.94953e+06	1.4139e+06	2.61129e+06	1.72357e+06	2.2756e+06	1.38133e+06	1.38064e+06	1.3638e+06	2.61161e+06	5.05365e+06	2.82865e+06	3.26176e+06	2.53304e+06	3.69174e+06	6.0863e+06	4.13582e+06	5.60825e+06	5.41379e+06	7.20346e+06	5.19513e+06	3.27837e+06	3.35395e+06	3.66788e+06	3.35746e+06
Com_3462_pos	Sorbic acid	--	C6 H8 O2	112.053	6.615	--	--	--	LMFA01030100	--	--	--	Fatty Acyls [FA]	Fatty Acids and Conjugates [FA01]	Unsaturated fatty acids [FA0103]	Full match	No results	Full match	2.05338e+07	2.04711e+07	2.73991e+07	2.63182e+07	2.60498e+07	2.20776e+07	1.02478e+08	8.99487e+07	9.59891e+07	1.51506e+08	1.22184e+08	9.26213e+07	1.7843e+07	1.67261e+07	2.09605e+07	1.9163e+07	1.971e+07	1.56228e+07	2.76477e+07	5.52794e+07	3.01222e+07	2.46884e+07	3.69624e+07	4.35868e+07	3.91077e+07	4.25059e+07	4.32571e+07	3.36878e+07
Com_51641_pos	Methylophiopogonone A	Methylophiopogonone A	C19 H16 O6	340.094	10.259	cpd:C17473	--	--	--	--	--	--	--	--	--	No results	No results	Full match	959003	1.12855e+06	1.06132e+06	1.03793e+06	1.14892e+06	923567	497836	457341	447359	529012	569181	506060	703111	959490	369440	1.04083e+06	731771	939092	377679	433419	622910	375916	524788	518186	507646	616286	467897	421558
Com_23291_pos	Hippuric Acid	Hippurate; Hippuric acid; N-Benzoylglycine; Benzoylaminoacetic acid	C9 H9 N O3	179.058	6.863	cpd:C01586	map00360 Phenylalanine metabolism	HMDB0000714	--	Benzenoids	Benzene and substituted derivatives	Benzoic acids and derivatives	--	--	--	No results	No results	Full match	1.74696e+06	1.68792e+06	1.88022e+06	1.70246e+06	3.65026e+06	1.86217e+06	3.41046e+06	2.57825e+06	2.3565e+06	2.64989e+06	3.1501e+06	3.19488e+06	3.02965e+06	3.14335e+06	3.77971e+06	1.88577e+06	3.21327e+06	3.83104e+06	4.23246e+06	3.92136e+06	4.39721e+06	4.2008e+06	4.3875e+06	5.45598e+06	3.86104e+06	4.67236e+06	2.74247e+06	2.9392e+06
Com_17065_pos	3-benzyl-1-butyl-4-hydroxy-1,2-dihydroquinolin-2-one	--	C20 H21 N O2	329.132	14.423	--	--	--	--	--	--	--	--	--	--	Invalid mass	No results	No results	8.21983e+06	1.07026e+07	1.53729e+07	8.49416e+06	8.70345e+06	1.7854e+07	6.36941e+06	5.2293e+06	3.65696e+06	6.12517e+06	4.33621e+06	5.31687e+06	1.02079e+07	9.20626e+06	9.94062e+06	5.12278e+06	9.22581e+06	1.19668e+07	1.03755e+07	9.08989e+06	8.13258e+06	6.47582e+06	5.13566e+06	9.76284e+06	6.16509e+06	1.18759e+07	7.68482e+06	7.79095e+06
Com_20154_pos	16(R)-HETE	16(R)-HETE; (5Z,8Z,11Z,14Z)-(16R)-16-Hydroxyeicosa-5,8,11,14-tetraenoic acid; (5Z,8Z,11Z,14Z)-(16R)-16-Hydroxyicosa-5,8,11,14-tetraenoic acid	C20 H32 O3	342.215	8.825	cpd:C14778	map00590 Arachidonic acid metabolism	HMDB0004680	--	Lipids and lipid-like molecules	Fatty Acyls	Eicosanoids	--	--	--	Invalid mass	No results	No results	4.86918e+06	4.16873e+06	5.19687e+06	5.42522e+06	4.6136e+06	5.33974e+06	4.19578e+06	4.83054e+06	3.01903e+06	4.2735e+06	4.20229e+06	5.31951e+06	7.03375e+06	1.18804e+07	7.15069e+06	6.97821e+06	6.38354e+06	9.48717e+06	5.00791e+06	4.8831e+06	5.02661e+06	5.46113e+06	5.20186e+06	5.88138e+06	4.529e+06	6.30343e+06	4.65661e+06	5.56142e+06
Com_33723_pos	Linustatin	Linustatin	C16 H27 N O11	426.186	10.974	cpd:C08333	--	--	--	--	--	--	--	--	--	Invalid mass	No results	No results	3.37683e+06	3.01248e+06	3.57225e+06	2.85513e+06	3.70515e+06	3.6092e+06	2.65532e+06	2.3514e+06	2.08827e+06	3.189e+06	2.61216e+06	3.01404e+06	2.20784e+06	1.66092e+06	1.78948e+06	2.61777e+06	3.00775e+06	2.23683e+06	914701	983751	943572	711944	1.03612e+06	954383	2.06608e+06	2.26406e+06	2.92828e+06	2.48394e+06
Com_6075_pos	Leucylproline	--	C11 H20 N2 O3	228.147	6.838	--	--	HMDB0011175	--	Organic acids and derivatives	Carboxylic acids and derivatives	Amino acids, peptides, and analogues	--	--	--	Full match	No results	No results	4.38054e+07	2.10203e+07	1.97093e+07	2.70698e+07	2.33581e+07	7.9685e+07	4.93041e+07	3.92245e+07	4.95133e+07	5.65978e+07	4.62705e+07	5.0131e+07	7.57092e+06	9.45179e+06	9.97845e+06	5.30273e+07	2.44015e+07	7.29503e+06	4.23003e+07	3.18857e+07	3.99295e+07	3.45335e+07	2.96324e+07	2.85288e+07	2.86172e+07	2.98496e+07	3.22174e+07	3.49493e+07
Com_30427_pos	PE (16:1/16:1)	--	C37 H70 N O8 P	687.476	15.58	--	--	--	LMGP02010356	--	--	--	Glycerophospholipids [GP]	Glycerophosphoethanolamines [GP02]	Diacylglycerophosphoethanolamines [GP0201]	No results	Invalid mass	No results	3.08543e+06	5.51738e+06	5.97254e+06	3.58234e+06	3.68708e+06	1.72549e+06	1.82737e+06	3.18297e+06	1.65268e+06	1.6591e+06	1.66403e+06	1.66088e+06	3.09263e+06	2.25665e+06	3.54805e+06	2.87563e+06	3.60701e+06	4.45487e+06	1.96039e+06	3.70511e+06	1.55713e+06	2.53575e+06	1.63714e+06	1.89871e+06	1.99585e+06	2.89929e+06	2.98397e+06	1.81284e+06
Com_43036_pos	Tanshindiol C	--	C18 H16 O5	312.099	9.469	--	--	--	--	--	--	--	--	--	--	No results	No results	Full match	2.08883e+06	2.12962e+06	2.50391e+06	2.09874e+06	1.70891e+06	2.04886e+06	2.37355e+06	1.64119e+06	1.94267e+06	1.89997e+06	1.70788e+06	1.82657e+06	2.47286e+06	1.4554e+06	1.83669e+06	1.93399e+06	2.06949e+06	2.46528e+06	1.8851e+06	1.11276e+06	1.65307e+06	1.95859e+06	1.54046e+06	1.42949e+06	1.35679e+06	1.89211e+06	1.93999e+06	1.46799e+06
Com_10409_pos	Phylloquinone	Phylloquinone; Vitamin K1; Phytonadione; 2-Methyl-3-phytyl-1,4-naphthoquinone	C31 H46 O2	450.349	16.774	cpd:C02059	map00130 Ubiquinone and other terpenoid-quinone biosynthesis;map01100 Metabolic pathways;map01110 Biosynthesis of secondary metabolites	HMDB0015157	LMPR02030028	Lipids and lipid-like molecules	Prenol lipids	Quinone and hydroquinone lipids	Prenol Lipids [PR]	Quinones and hydroquinones [PR02]	Vitamin K [PR0203]	No results	No results	Full match	2.76836e+07	2.43277e+07	2.3356e+07	1.64319e+07	2.09397e+07	1.6294e+07	3.6845e+07	1.42283e+07	2.75445e+07	2.74773e+07	2.46621e+07	3.20716e+07	1.30426e+07	1.14903e+07	2.53864e+07	2.3609e+07	6.69154e+06	2.52119e+07	1.65207e+07	1.04056e+07	6.22893e+06	2.76505e+07	1.01507e+07	1.43582e+07	2.17274e+07	2.32467e+07	1.40461e+07	2.43726e+07
Com_11224_pos	3-(3,4-dimethoxyphenyl)-1-(2-hydroxy-4,6-dimethoxyphenyl)propan-1-one	--	C19 H22 O6	346.143	13.925	--	--	--	--	--	--	--	--	--	--	Full match	No results	No results	3.18407e+07	2.02293e+07	2.04587e+07	2.25339e+07	1.80574e+07	2.75684e+07	2.78044e+06	8.99094e+06	5.66534e+06	5.08486e+06	5.37491e+06	3.70914e+06	2.03421e+07	2.57099e+07	2.6155e+07	2.73832e+07	2.55818e+07	2.21381e+07	1.28685e+07	1.27922e+07	2.619e+07	1.36213e+07	1.1814e+07	9.39932e+06	1.61715e+07	1.71307e+07	1.80342e+07	2.00547e+07
Com_32832_pos	N-[4-(diethylamino)phenyl]-N'-phenylurea	--	C17 H21 N3 O	321.12	5.71	--	--	--	--	--	--	--	--	--	--	Invalid mass	No results	No results	2.04726e+06	1.87276e+06	1.83878e+06	2.53483e+06	2.3192e+06	3.26081e+06	1.7077e+06	1.66278e+06	1.32826e+06	1.73794e+06	1.42501e+06	2.62118e+06	1.3728e+06	1.11351e+06	1.43154e+06	5.11588e+06	1.02616e+06	1.06785e+06	724865	788698	417760	958922	722979	996075	1.346e+06	1.43023e+06	2.4181e+06	1.87433e+06
Com_9550_pos	Cyclo(glycyltryptophylprolylglycylvalylglycyl-¦Â-hydroxytyrosyl)	--	C36 H44 N8 O9	714.32	14.099	--	--	--	--	--	--	--	--	--	--	Invalid mass	No results	No results	1.92668e+07	3.5953e+07	2.64278e+07	3.14785e+07	3.1705e+07	2.61094e+07	4.00796e+06	4.81634e+06	6.08216e+06	6.41492e+06	5.33516e+06	4.19108e+06	8.78183e+06	1.40177e+07	1.26017e+07	1.0193e+07	1.11834e+07	6.66517e+06	3.53566e+06	2.32275e+06	3.28364e+06	1.25942e+06	2.79266e+06	3.39807e+06	5.24344e+06	6.99546e+06	6.87561e+06	6.66953e+06
Com_33223_pos	Kumatakenin	--	C17 H14 O6	314.078	8.561	--	--	--	LMPK12112690	--	--	--	Polyketides [PK]	Flavonoids [PK12]	Flavones and Flavonols [PK1211]	No results	No results	Full match	2.84176e+06	3.58515e+06	2.30071e+06	2.94391e+06	3.77019e+06	2.95387e+06	3.02374e+06	3.8204e+06	3.39809e+06	3.77581e+06	4.7995e+06	3.43112e+06	1.8995e+06	2.20067e+06	2.57527e+06	2.16335e+06	2.33138e+06	1.715e+06	1.84746e+06	2.12373e+06	2.19391e+06	1.89798e+06	2.32173e+06	2.26644e+06	2.79986e+06	2.33191e+06	2.18744e+06	2.67999e+06
Com_45119_pos	(-)-Epigallocatechin gallate	--	C22 H18 O11	458.086	5.136	--	--	HMDB0003153	--	Phenylpropanoids and polyketides	Flavonoids	Flavans	--	--	--	No results	No results	Full match	537103	568209	400201	686038	469886	829291	847106	812948	697148	600712	706894	678489	1.70222e+06	950681	1.20756e+06	1.14285e+06	1.13554e+06	1.48142e+06	1.69867e+06	1.43442e+06	1.68164e+06	1.53003e+06	2.01322e+06	1.31959e+06	699401	700709	1.13358e+06	1.13316e+06
Com_26286_pos	4-methylphenyl 1-ethyl-3-methyl-1H-pyrazole-5-carbothioate	--	C14 H16 N2 O S	260.095	10.924	--	--	--	--	--	--	--	--	--	--	Invalid mass	No results	No results	2.2146e+06	2.23269e+06	2.58663e+06	2.55154e+06	1.75398e+06	4.31049e+06	2.99712e+06	2.87421e+06	1.16702e+06	2.41789e+06	2.81509e+06	2.88963e+06	1.75172e+06	1.53547e+06	6.03218e+06	3.95844e+06	1.6974e+06	1.29446e+06	2.29953e+06	2.82688e+06	2.26015e+06	6.46261e+06	2.83779e+06	3.31924e+06	2.90224e+06	3.03902e+06	2.87974e+06	2.22354e+06
Com_30103_pos	3,4-dihydroxy-4-(4-methoxyphenyl)-1,2,3,4-tetrahydroquinolin-2-one	--	C16 H15 N O4	267.089	11.098	--	--	--	--	--	--	--	--	--	--	Invalid mass	No results	No results	3.35452e+06	3.91774e+06	3.88902e+06	4.25591e+06	6.13665e+06	4.64314e+06	359951	344674	428909	360756	468464	260838	3.20498e+06	2.41922e+06	5.13865e+06	3.3442e+06	2.90977e+06	2.09788e+06	573275	759234	1.0796e+06	601266	574728	559649	1.47125e+06	1.64375e+06	1.33227e+06	1.06967e+06
Com_296_pos	D-(+)-Maltose	--	C12 H22 O11	364.097	1.794	--	--	HMDB0000163	--	Organic oxygen compounds	Organooxygen compounds	Carbohydrates and carbohydrate conjugates	--	--	--	Invalid mass	No results	No results	1770734707	1338805845	2782482602	1740270234	1800222988	1584888879	1945601513	1210819445	8.00656e+08	3.40589e+08	5.32311e+08	1654498345	2027403599	1629515943	1958398569	821697937	1906777615	2039149381	1013112542	2373590863	1765042803	1601623846	1710485127	1702173111	1883888328	1286729660	1082604934	1415653571
Com_28946_pos	5-[(1-benzothiophen-3-ylmethyl)sulfanyl]-1-methyl-4-nitro-1H-imidazole	--	C13 H11 N3 O2 S2	210.1	6.408	--	--	--	--	--	--	--	--	--	--	Invalid mass	No results	No results	2.47802e+06	3.21036e+06	2.96546e+06	4.18883e+06	2.77484e+06	7.1607e+06	1.02842e+06	695519	1.15987e+06	1.30122e+06	903614	1.03745e+06	1.01637e+06	1.55179e+06	1.77578e+06	2.84805e+06	1.55651e+06	1.19883e+06	1.08713e+06	932558	907069	771211	773330	831262	1.65085e+06	1.32445e+06	1.37597e+06	1.47235e+06
Com_13065_pos	2-{4-[(trifluoromethyl)thio]phenoxy}ethanohydrazide	--	C9 H9 F3 N2 O2 S	261.082	11.117	--	--	--	--	--	--	--	--	--	--	Invalid mass	No results	No results	2.06893e+06	1.74213e+06	1.86448e+06	1.55853e+06	1.73305e+06	1.77464e+06	1.16022e+07	4.25066e+06	9.89223e+06	7.88934e+06	1.54108e+07	2.89776e+06	1.17651e+06	1.39562e+06	1.452e+06	1.73618e+06	1.4655e+06	1.36163e+06	6.1653e+06	4.4542e+06	1.99401e+06	1.97136e+06	2.3688e+06	2.2126e+06	3.28021e+06	4.72458e+06	4.37414e+06	4.27228e+06
Com_55115_pos	Bisulfurous Acid	--	C11 H8 O2	172.053	8.261	--	--	--	--	--	--	--	--	--	--	No results	No results	Full match	442563	447138	562609	424986	410118	431142	661719	613966	539118	560032	551517	536939	426769	324585	342379	383909	399436	307500	482379	366554	322490	448983	319741	361035	432069	408335	464017	425923
Com_34746_pos	Furanodiene	Furanodiene	C15 H20 O	216.151	14.443	cpd:C16959	--	HMDB0036769	--	Lipids and lipid-like molecules	Prenol lipids	Sesquiterpenoids	--	--	--	No results	No results	Full match	1.79712e+06	1.99387e+06	1.80364e+06	2.09201e+06	1.97054e+06	1.96572e+06	3.75089e+06	1.48118e+06	1.76979e+06	1.66885e+06	1.75869e+06	1.17486e+06	1.73648e+06	4.26349e+06	2.12436e+06	1.77683e+06	1.69974e+06	2.085e+06	1.49067e+06	1.84745e+06	1.67437e+06	1.63485e+06	1.25292e+06	1.34415e+06	1.61113e+06	1.57652e+06	1.36609e+06	1.6689e+06
Com_21278_pos	Colchicoside	Colchicoside	C27 H33 N O11	547.206	7.151	cpd:C17963	--	--	--	--	--	--	--	--	--	Full match	No results	No results	5.62179e+06	4.21713e+06	5.0512e+06	5.58135e+06	6.4362e+06	6.42556e+06	531491	536180	587693	334242	483167	495926	1.06545e+07	1.0411e+07	1.18277e+07	1.05692e+07	9.30757e+06	1.15365e+07	3.87218e+06	3.08502e+06	3.84433e+06	1.91724e+06	4.1314e+06	4.76504e+06	3.11228e+06	3.08531e+06	3.41448e+06	3.18774e+06
Com_41658_pos	N1-[1-(2,4-dichlorobenzoyl)-4-piperidyl]cyclohexane-1-carboxamide	--	C19 H24 Cl2 N2 O2	382.125	9.239	--	--	--	--	--	--	--	--	--	--	Invalid mass	No results	No results	606905	400077	341733	567336	192423	417482	872484	448583	341988	499612	565441	516435	454014	628241	1.46637e+06	601532	772568	2.89009e+06	1.92061e+06	827907	817483	1.07112e+06	1.00527e+06	879596	681644	710254	791696	670888
Com_6512_pos	Dasyclamide	--	C18 H24 N2 O3	316.178	7.024	--	--	--	--	--	--	--	--	--	--	No results	No results	Full match	3.43677e+07	3.33585e+07	3.61483e+07	3.19114e+07	3.67365e+07	3.81452e+07	3.13296e+07	2.9073e+07	3.19594e+07	2.50986e+07	29780761	3.09937e+07	3.93734e+07	3.51837e+07	3.32337e+07	3.99906e+07	3.13188e+07	3.41814e+07	3.48692e+07	2.24487e+07	2.89251e+07	2.15501e+07	2.78485e+07	3.45636e+07	3.48157e+07	3.59552e+07	3.4713e+07	3.30979e+07
Com_17338_pos	PC (16:1/18:5)	--	C42 H72 N O8 P	749.496	16.013	--	--	--	--	--	--	--	--	--	--	No results	Invalid mass	No results	9.79149e+06	1.30207e+07	1.17962e+07	7.89465e+06	8.04154e+06	7.40166e+06	7.59951e+06	1.09211e+07	9.65092e+06	8.97832e+06	9.59627e+06	8447026	2.79477e+06	1.48346e+07	1.20299e+07	1.36118e+07	1.15206e+07	1.6204e+07	1.07946e+07	9.37188e+06	1.09673e+07	9.05869e+06	9.71902e+06	9.09804e+06	7.4956e+06	8.60773e+06	8.73983e+06	8.68479e+06
Com_29355_pos	N,5-Bis(3-nitrophenyl)oxazol-2-amine	--	C15 H10 N4 O5	326.061	5.841	--	--	--	--	--	--	--	--	--	--	Invalid mass	No results	No results	4.55014e+06	2.70875e+06	4.25029e+06	4.5474e+06	4.29735e+06	4.7275e+06	2.44303e+06	1.80282e+06	2.1674e+06	1.57272e+06	1.94053e+06	1.69153e+06	3.3189e+06	2.42163e+06	3.61432e+06	2.98402e+06	3.46991e+06	3.21172e+06	4.40795e+06	4.74991e+06	4.1184e+06	4.14948e+06	3.93957e+06	5.78245e+06	3.14618e+06	3.64104e+06	3.8578e+06	3.6741e+06
Com_41871_pos	1(2H)-Naphthalenone	--	C20 H22 O5	342.145	8.017	--	--	--	--	--	--	--	--	--	--	No results	No results	Full match	820187	783153	909019	797432	804848	847514	1.56965e+06	1.14371e+06	1.10205e+06	1.32353e+06	1.8048e+06	1.27643e+06	715410	2.25918e+06	1.80553e+06	1.51746e+06	1.53568e+06	1.12614e+06	2.2759e+06	2.24498e+06	2.25592e+06	1.99627e+06	2.3791e+06	2.27878e+06	1.75925e+06	1.89309e+06	1.58125e+06	1.36388e+06
Com_41118_pos	L-Arginine	L-Arginine; (S)-2-Amino-5-guanidinovaleric acid; L-Arg	C6 H14 N4 O2	174.112	5.887	cpd:C00062	map00220 Arginine biosynthesis;map00261 Monobactam biosynthesis;map00330 Arginine and proline metabolism;map00472 D-Arginine and D-ornithine metabolism;map00970 Aminoacyl-tRNA biosynthesis;map01100 Metabolic pathways;map01110 Biosynthesis of secondary metabolites;map01230 Biosynthesis of amino acids;map02010 ABC transporters	HMDB0000517	--	Organic acids and derivatives	Carboxylic acids and derivatives	Amino acids, peptides, and analogues	--	--	--	No results	No results	Full match	944350	1.47239e+06	1.20846e+06	1.87242e+06	1.70565e+06	1.64908e+06	759104	802053	771010	1.10913e+06	737590	785133	2.85483e+06	641582	1.4643e+06	1.20459e+06	792701	550087	590940	504154	644468	740007	576087	848034	868854	708885	1.00882e+06	859231
Com_195_pos	Stearamide	Octadecanamide; Stearamide; Stearic acid amide	C18 H37 N O	283.287	15.686	cpd:C13846	--	HMDB0034146	LMFA08010003	Lipids and lipid-like molecules	Fatty Acyls	Fatty amides	Fatty Acyls [FA]	Fatty amides [FA08]	Primary amides [FA0801]	Full match	No results	No results	1144536427	2062807300	8.58427e+08	1230298205	1077610830	7.7309e+08	2003259817	1638490924	1749050235	1464450989	1287982237	1808167802	1788288977	1391564090	1246388271	3.87789e+08	1902274580	2234147953	2521946610	2217216200	2024308508	4145361899	2106393925	1812328803	1865376964	2780801200	1145648390	1988786553
Com_18328_pos	2-(4-methoxyphenyl)-3-(2-phenyl-1H-imidazol-4-yl)acrylonitrile	--	C19 H15 N3 O	301.121	11.025	--	--	--	--	--	--	--	--	--	--	Full match	No results	Full match	5.38443e+06	7.24454e+06	5.38395e+06	6.87695e+06	2.81322e+06	5.99431e+06	2.6425e+06	2.12063e+06	3.0055e+06	2.16306e+06	2.60864e+06	2.32024e+06	4.04697e+06	4.03431e+06	1.40235e+06	4.36647e+06	3.89222e+06	2.94099e+06	3.60769e+06	3.00861e+06	2.04164e+06	2.4938e+06	2.41821e+06	3.33167e+06	2.98758e+06	3.60023e+06	3.66912e+06	4.01144e+06
Com_3543_pos	11-Deoxy prostaglandin F1¦Á	--	C20 H36 O4	362.243	13.706	--	--	--	--	--	--	--	--	--	--	Invalid mass	No results	No results	9.20025e+07	3.05351e+07	5.06886e+07	6.46457e+07	4.11173e+07	1.72204e+08	1.22988e+06	5.30738e+06	9.27177e+06	1.11614e+07	9.40302e+06	1.78104e+07	2.53012e+07	3.29703e+07	4.10288e+07	1.44196e+08	27075664	2.27262e+07	2.52789e+07	2.57276e+07	4.98834e+07	2.83511e+07	2.32014e+07	5.40274e+07	3.91632e+07	3.36475e+07	4.67818e+07	4.75961e+07
Com_10334_pos	4-[2-(trifluoromethyl)phenyl]-5-undecyl-4H-1,2,4-triazole-3-thiol	--	C20 H28 F3 N3 S	399.199	15.509	--	--	--	--	--	--	--	--	--	--	Invalid mass	No results	No results	1.29021e+07	1.8525e+07	1.62045e+07	1.01281e+07	1.0292e+07	8.15625e+06	3.71717e+07	1.55749e+07	1.64043e+07	1.32473e+07	9.44188e+06	7.62945e+06	6.63314e+06	1.15078e+07	1.15458e+07	1.14251e+07	1.47437e+07	1.70792e+07	1.33289e+07	1.30541e+07	1.14111e+07	9.91003e+06	8.53452e+06	1.04599e+07	2.03069e+07	2.59574e+07	1.36088e+07	1.49853e+07
Com_31310_pos	Astilbin	Astilbin	C21 H22 O11	450.116	7.146	cpd:C17449	--	HMDB0033850	--	Phenylpropanoids and polyketides	Flavonoids	Flavonoid glycosides	--	--	--	No results	No results	Full match	850401	1.38495e+06	1.12609e+06	696962	976232	2.13011e+06	1.63352e+06	2.53332e+06	4.50474e+06	1.64052e+06	2.66475e+06	2.30027e+06	640977	557746	738724	558082	631947	490665	3.69843e+06	1.59727e+06	3.16354e+06	1.12911e+06	3.80102e+06	4.9648e+06	741003	704765	689328	615806
Com_2713_pos	trans-9-Octadecenoic acid	(9E)-Octadecenoic acid; 9-Octadecenoic acid, (E)-; (E)-Oleic acid; D9-trans-Octadecenoic acid; 9-trans-Octadecenoic acid; trans-D9-Octadecenoic acid; trans-9-Octadecenoic acid; trans-Elaidic acid; trans-Oleic acid; Elaidic acid; Acide elaidique; Elaidinsaure	C18 H34 O2	282.255	14.845	cpd:C01712	--	--	LMFA01030073	--	--	--	Fatty Acyls [FA]	Fatty Acids and Conjugates [FA01]	Unsaturated fatty acids [FA0103]	No results	No results	Full match	2.12789e+08	2.0717e+08	1.71237e+08	1.8179e+08	1.33188e+08	1.59757e+08	5.37293e+07	7.15521e+07	6.90525e+07	6.06934e+07	7.46843e+07	6.0857e+07	9.67407e+07	114170851	1.19706e+08	1.1604e+08	1.18467e+08	1.16927e+08	5.27012e+07	6.10344e+07	4.95508e+07	4.59572e+07	5.48553e+07	4.44295e+07	9.11963e+07	1.02174e+08	8.48625e+07	8.10977e+07
Com_7542_pos	Ethyl Gallate	--	C9 H10 O5	198.053	8.192	--	--	HMDB0033836	--	Benzenoids	Benzene and substituted derivatives	Benzoic acids and derivatives	--	--	--	No results	No results	Full match	3.30988e+07	2.33957e+07	3.29676e+07	3.39257e+07	3.51039e+07	4.80504e+07	1.00074e+07	1.06777e+07	1.11925e+07	9.79697e+06	1.07757e+07	9.60293e+06	4.06369e+07	4.77158e+07	4.88874e+07	5.44201e+07	4.34824e+07	4.19617e+07	2.01419e+07	3.87258e+07	4.43739e+07	3.11113e+07	3.78867e+07	2.43533e+07	1.93616e+07	2.75316e+07	2.37268e+07	3.37686e+07
Com_38881_pos	ENK	--	C15 H27 N5 O7	389.191	6.004	--	--	--	--	--	--	--	--	--	--	Full match	No results	No results	2.64657e+06	2.29673e+06	2.52545e+06	3.38785e+06	3.46299e+06	2.24785e+06	999411	1.37167e+06	1.5711e+06	960467	1.68542e+06	1.37868e+06	788599	932487	1.27894e+06	1.28616e+06	1.01489e+06	808812	858732	942794	678340	485704	756427	587363	1.34149e+06	1.64758e+06	1.42781e+06	1.88378e+06
Com_2299_pos	Aloesin	Aloesin	C19 H22 O9	810.233	10.36	cpd:C08994	--	--	--	--	--	--	--	--	--	Invalid mass	No results	No results	7.16279e+06	6.70598e+06	7.4629e+06	9.84722e+06	6.14903e+06	8.00485e+06	1.72934e+07	2.30055e+07	2.23373e+07	7.80414e+06	2.49428e+07	1.83763e+07	6.72064e+07	5.9971e+07	5.7834e+07	7.77007e+07	6.58701e+07	6.98674e+07	1.73897e+08	1.15211e+08	1.43869e+08	1.5308e+08	2.49729e+08	1.61446e+08	7.60606e+07	7.54853e+07	8.01975e+07	8.6644e+07
Com_12888_pos	Histidine	Histidine; alpha-Amino-1H-imidazole-4-propionic acid	C6 H9 N3 O2	155.07	5.799	cpd:C00768	--	HMDB0000177	--	Organic acids and derivatives	Carboxylic acids and derivatives	Amino acids, peptides, and analogues	--	--	--	No results	No results	Full match	2.31732e+07	1.74242e+07	2.27351e+07	2.26439e+07	2.53881e+07	2.65105e+07	1.98001e+06	2.06697e+06	1.96854e+06	1.85458e+06	1.75105e+06	1.95089e+06	6.26135e+06	6.61168e+06	7.82287e+06	7.36854e+06	7.46953e+06	6.64367e+06	1.74588e+06	2.27067e+06	2.14742e+06	1.52767e+06	1.75501e+06	1.67062e+06	6.96189e+06	7.04457e+06	7.25972e+06	6.21451e+06
Com_21266_pos	Arachidonic acid methyl ester	--	C21 H34 O2	318.255	14.338	--	--	HMDB0062594	--	Lipids and lipid-like molecules	Fatty Acyls	Fatty acid esters	--	--	--	Full match	No results	Full match	9.08841e+06	7.4513e+06	7.54946e+06	1.1594e+07	7.32672e+06	7.41593e+06	5.86897e+06	5.58317e+06	4.42654e+06	4.81239e+06	6.01035e+06	5.03423e+06	7.97758e+06	1.01171e+07	8.62849e+06	8.33916e+06	1.07334e+07	9.78511e+06	4.62754e+06	3.92027e+06	3.5818e+06	4.92854e+06	6.25783e+06	3.16436e+06	6.60059e+06	6.19538e+06	6.83282e+06	4.30322e+06
Com_4800_pos	2-(tert-butyl)-6,7-dimethoxy-4H-3,1-benzoxazin-4-one	--	C14 H17 N O4	526.231	5.863	--	--	--	--	--	--	--	--	--	--	Invalid mass	No results	No results	9.6457e+06	9.15928e+06	9.03921e+06	1.18829e+07	1.10146e+07	1.77128e+07	3.31551e+07	2.314e+07	1.96684e+07	2.5937e+07	2.40651e+07	9.85302e+07	1.55805e+07	7.82519e+06	1.07784e+07	9.24961e+06	1.47243e+07	1.07579e+07	1.58719e+07	1.89771e+07	1.49708e+07	1.42004e+07	1.92048e+07	1.74819e+07	1.8008e+07	1.8855e+07	1.76199e+07	1.76854e+07
Com_46302_pos	Methylophiopogonanone B	--	C19 H20 O5	328.131	10.221	--	--	--	--	--	--	--	--	--	--	No results	No results	Full match	854241	1.23714e+06	1.04752e+06	997363	939281	1.55901e+06	1.13556e+06	1.52361e+06	1.27509e+06	1.3219e+06	1.19951e+06	1.16014e+06	958813	885187	1.07248e+06	1.23118e+06	1.09985e+06	1.14068e+06	1.70742e+06	1.21688e+06	1.61646e+06	1.18516e+06	1.68821e+06	1.22536e+06	1.15801e+06	1.52845e+06	1.58402e+06	1.2648e+06
Com_19791_pos	DDMS	1-Chloro-2,2-bis(4'-chlorophenyl)ethane; DDMS	C13 H23 Br2 N O3 S	448.012	10.843	cpd:C06638	map01100 Metabolic pathways	--	--	--	--	--	--	--	--	Invalid mass	No results	No results	500592	503424	534555	539518	517218	608573	481472	483387	432503	432306	455929	432351	536488	542867	538181	552779	509131	502938	498536	424290	431383	417698	451684	436538	449410	503238	443420	412812
Com_4059_pos	D-(+)-Glucose	--	C6 H12 O6	197.09	1.401	--	--	--	--	--	--	--	--	--	--	Invalid mass	Invalid mass	No results	115188586	1.20874e+08	131748101	9.66802e+07	1.1658e+08	8.64642e+07	7.39666e+07	6.0813e+07	7.30896e+07	7.85205e+07	6.3736e+07	4.73438e+07	8.22788e+07	68362496	7.99205e+07	6.67806e+07	6.01667e+07	6.13016e+07	4.97094e+07	5.68803e+07	6.25087e+07	4.12125e+07	5.5159e+07	6.19184e+07	1.1562e+08	8.00551e+07	8.73729e+07	4.78852e+07
Com_1893_pos	8,8-dimethyl-2-phenyl-4H,8H-pyrano[2,3-h]chromen-4-one	--	C20 H16 O3	304.112	14.37	--	--	--	--	--	--	--	--	--	--	Invalid mass	No results	No results	3.30821e+08	3.28549e+08	3.59891e+08	3.26149e+08	343317054	3.39797e+08	2.02606e+08	2.00667e+08	1.81943e+08	1.64897e+08	1.88927e+08	1.40908e+08	2.75422e+08	2.79556e+08	3.41266e+08	3.26053e+08	3.11137e+08	2.45771e+08	1.57879e+08	1.57409e+08	1.72875e+08	1.21178e+08	1.31248e+08	1.27569e+08	2.13902e+08	2.52905e+08	2.32643e+08	239036220
Com_23746_pos	2-phenyl-1-(2-pyridylmethyl)-1,4,5,6,7,8-hexahydroquinazoline-4-thione	--	C20 H19 N3 S	316.105	6.677	--	--	--	--	--	--	--	--	--	--	Invalid mass	No results	No results	7.1968e+06	6.28623e+06	5.08581e+06	7.19218e+06	7.22184e+06	4.84938e+06	8.86946e+06	8.05574e+06	8.02668e+06	7.95659e+06	9.12517e+06	7.15737e+06	6.51559e+06	6.33679e+06	7.76362e+06	7.58514e+06	6.60738e+06	5.64225e+06	4.55759e+06	4.82075e+06	3.87299e+06	3.58422e+06	4.06799e+06	4.74395e+06	4.7865e+06	5.22884e+06	6.40176e+06	6.26999e+06
Com_418_pos	Tanespimycin	--	C31 H43 N3 O8	626.326	14.411	--	--	--	--	--	--	--	--	--	--	Invalid mass	No results	No results	1531520111	1423486477	1337235074	1263024503	1405597883	1512888735	7.21231e+08	8.27182e+08	5.9129e+08	523983881	4.83571e+08	488278539	1585866293	1598288019	1603426341	1846438392	1656396023	2051794508	8.65688e+08	7.4888e+08	6.3464e+08	7.4624e+08	7.9344e+08	7.79849e+08	1061427466	1533991289	1142161154	9.99572e+08
Com_43444_pos	ethyl 4-methyl-2-(1H-pyrrol-1-yl)-1,3-thiazole-5-carboxylate	--	C11 H12 N2 O2 S	214.08	1.194	--	--	--	--	--	--	--	--	--	--	Invalid mass	No results	No results	1.46714e+06	1.09396e+06	2.17254e+06	1.84445e+06	2.54103e+06	1.35225e+06	1.28403e+06	1.6876e+06	1.37189e+06	1.24646e+06	2.17051e+06	1.74866e+06	1.96172e+06	1.06052e+06	1.78814e+06	1.41472e+06	1.22823e+06	1.2298e+06	1.3977e+06	1.19889e+06	1.45831e+06	1.65483e+06	1.56288e+06	1.28111e+06	1.70064e+06	1.3567e+06	1.39579e+06	1.17306e+06
Com_9700_pos	2-Oxo-2H-chromen-7-yl 6-O-¦Â-D-xylopyranosyl-¦Â-D-glucopyranoside	--	C20 H24 O12	473.154	8.595	--	--	--	--	--	--	--	--	--	--	Invalid mass	No results	No results	3.53577e+06	2.77047e+06	2.47647e+06	2.0362e+06	3.36569e+06	2.83838e+06	494345	514173	749014	676017	565353	495776	5.3831e+06	6.03982e+06	5.06767e+06	5.45263e+06	5.5322e+06	6.4959e+06	4.45765e+06	3.08669e+06	4.97702e+06	4.5857e+06	3.5621e+06	2.80387e+06	3.80127e+06	4.23789e+06	4.79888e+06	4.99722e+06
Com_6363_pos	N-Acetyl-L-asparagine	--	C6 H10 N2 O4	174.064	1.531	--	--	HMDB0006028	--	Organic acids and derivatives	Carboxylic acids and derivatives	Amino acids, peptides, and analogues	--	--	--	No results	Full match	No results	5.67077e+07	2.25038e+07	5.50357e+07	6.52011e+07	6.23792e+07	6.56511e+07	8.294e+06	1.97964e+07	9.52345e+06	2.54916e+07	8.90618e+06	9.61943e+06	4.61715e+07	4.73355e+07	7.10501e+07	3.92812e+07	4.02855e+07	3.8615e+07	1.83813e+07	1.79344e+07	1.60225e+07	2.36888e+07	1.12666e+07	1.12664e+07	2.11237e+07	2.05503e+07	2.32243e+07	1.89566e+07
Com_13140_pos	Ciprostene	--	C22 H36 O4	346.25	12.328	--	--	--	--	--	--	--	--	--	--	Invalid mass	No results	No match	3.55747e+06	2.90306e+06	3.38211e+06	3.81668e+06	3.10575e+06	3.57251e+06	2.51866e+06	2.28871e+06	2.39328e+06	2.12933e+06	2.16319e+06	6.3211e+06	2.21439e+06	2.53734e+06	2.55768e+06	2.3296e+06	2.74411e+06	2.17386e+06	2.03752e+06	2.03948e+06	2.14792e+06	1.70609e+06	1.76833e+06	1.86423e+06	3.64895e+06	3.50623e+06	4.04985e+06	3.04971e+06
Com_15204_pos	Polydatin	Piceid; Polydatin; 3,4,5-Trihydroxystilbene-3-beta-monoglucoside	C20 H22 O8	390.131	9.804	cpd:C10275	--	HMDB0030564	LMPK13090012	Phenylpropanoids and polyketides	Stilbenes	Stilbene glycosides	Polyketides [PK]	Aromatic polyketides [PK13]	Diphenyl ethers, biphenyls, dibenzyls and stilbenes [PK1309]	No results	Full match	No results	9.82614e+06	1.18987e+07	9.73458e+06	1.52092e+07	9.89502e+06	1.10564e+07	7.31959e+06	6.36783e+06	7.24915e+06	8.43038e+06	1.00757e+07	7.772e+06	1.23015e+07	1.85791e+07	1.07516e+07	1.3737e+07	1.40009e+07	1.10532e+07	1.16794e+07	1.2782e+07	1.1728e+07	9.43449e+06	1.30547e+07	1.06987e+07	9.05243e+06	9.26788e+06	9.31311e+06	9.85893e+06
Com_39734_pos	Melatonine	--	C13 H16 N2 O2	232.121	6.393	--	--	HMDB0001389	--	Organoheterocyclic compounds	Indoles and derivatives	Indoles	--	--	--	No results	Full match	Full match	665958	857019	903212	1.10079e+06	1.02025e+06	1.6265e+06	1.28266e+06	1.33903e+06	1.77939e+06	1.07268e+06	923726	1.43572e+06	1.46007e+06	1.60637e+06	1.76163e+06	2.06726e+06	1.42734e+06	1.39669e+06	1.86538e+06	1.58407e+06	1.57617e+06	1.45009e+06	2.70539e+06	2.21376e+06	1.54267e+06	2.64187e+06	1.85869e+06	1.45892e+06
Com_16801_pos	Sennoside C	Sennoside C	C42 H40 O19	848.217	1.417	cpd:C16797	--	--	--	--	--	--	--	--	--	No results	No results	Full match	7.31265e+06	7.74753e+06	6.91819e+06	8.47406e+06	9.18443e+06	8.30093e+06	7.86842e+06	6.23203e+06	7.57762e+06	7.94474e+06	4.89626e+06	7.60203e+06	3.02382e+06	5.42638e+06	4.92456e+06	6.28972e+06	5.37707e+06	5.98046e+06	3.46558e+06	4.23188e+06	4.61553e+06	4.51681e+06	4.81308e+06	6.31627e+06	6.28601e+06	8.97796e+06	4.3957e+06	6.04437e+06
Com_11805_pos	(9cis)-Retinal	--	C20 H28 O	284.213	13.187	--	--	--	--	--	--	--	--	--	--	Full match	No results	No results	1.35947e+07	1.38768e+07	1.75231e+07	1.52809e+07	2.88745e+07	1.62239e+07	1.58329e+07	1.68921e+07	1.82344e+07	1.34961e+07	1.67035e+07	1.54677e+07	1.09402e+07	9.9093e+06	1.21645e+07	9.74287e+06	1.23899e+07	7.05218e+06	1.70553e+07	9.72504e+06	2.27102e+07	1.57073e+07	9.10721e+06	9.79112e+06	1.50941e+07	1.46061e+07	1.42192e+07	1.2306e+07
Com_25515_pos	Shionone	Shionone; Shionon	C30 H50 O	426.385	14.423	cpd:C17966	--	--	--	--	--	--	--	--	--	No results	No results	Full match	3.40328e+06	2.93745e+06	3.19856e+06	2.97658e+06	3.09452e+06	3.11226e+06	2.03234e+06	4.02161e+06	4.82614e+06	5.25432e+06	4.89211e+06	5.28614e+06	4.95661e+06	2.83878e+06	3.43064e+06	4.49917e+06	2.99483e+06	2.97755e+06	4.79282e+06	2.98701e+06	3.54034e+06	2.23302e+06	7.52999e+06	5.40341e+06	3.56775e+06	2.60818e+06	2.42685e+06	3.25753e+06
Com_22979_pos	Heptadecanoic Acid	--	C17 H34 O2	292.238	14.066	--	--	HMDB0006497	LMFA01010017	Lipids and lipid-like molecules	Fatty Acyls	Fatty acyl thioesters	Fatty Acyls [FA]	Fatty Acids and Conjugates [FA01]	Straight chain fatty acids [FA0101]	Invalid mass	No results	No results	5.52783e+06	6.97515e+06	7.21357e+06	5.83176e+06	7.22286e+06	6.97514e+06	2.76397e+06	5.12445e+06	3.67095e+06	3.61475e+06	4.58556e+06	9.64198e+06	4.35595e+06	5.03792e+06	2.53762e+06	4.11979e+06	5.61413e+06	4.92532e+06	2.62192e+06	4.16744e+06	3.90721e+06	1.40554e+06	1.51103e+06	3.8798e+06	4.40812e+06	5.17114e+06	4.60846e+06	2.87603e+06
Com_29347_pos	Shikonin	Shikonin	C16 H16 O5	310.084	10.902	cpd:C17412	map00130 Ubiquinone and other terpenoid-quinone biosynthesis;map01110 Biosynthesis of secondary metabolites	--	--	--	--	--	--	--	--	Invalid mass	No results	No results	1.98926e+06	1.85001e+06	1.32624e+06	1.67227e+06	1.94453e+06	2.63039e+06	2.39484e+06	2.19905e+06	1.68213e+06	1.73699e+06	1.90976e+06	1.74141e+06	3.622e+06	4.9445e+06	3.50585e+06	3.02706e+06	2.66325e+06	3.70364e+06	5.70715e+06	4.43635e+06	5.21947e+06	4.89281e+06	5.59696e+06	5.21452e+06	3.00396e+06	2.64631e+06	3.01435e+06	2.45623e+06
Com_1457_pos	Sedanolide	--	C12 H18 O2	194.131	12.158	--	--	HMDB0034450	--	Organoheterocyclic compounds	Lactones	Gamma butyrolactones	--	--	--	Full match	No results	Full match	4.36839e+07	4.29679e+07	5.19009e+07	4.57687e+07	4.52583e+07	1.46716e+08	4.35039e+07	7.04762e+07	3.75519e+07	4.69085e+07	5.52195e+07	474998531	2.49597e+07	2.65199e+07	3.80451e+07	4.88546e+07	3.00224e+07	2.34416e+07	2.50847e+07	3.80421e+07	1.14268e+08	4.69943e+07	6.20096e+07	2.84942e+07	4.89284e+07	5.29018e+07	5.02408e+07	4.75893e+07
Com_13367_pos	bicyclo[2.2.2]oct-2-en-1-yl 4-methylbenzene-1-sulfonate	--	C15 H18 O3 S	278.096	10.441	--	--	--	--	--	--	--	--	--	--	Invalid mass	No results	No results	9.79746e+06	1.30356e+07	1.07487e+07	1.18634e+07	1.01845e+07	9.40062e+06	3.98214e+06	3.4756e+06	3.4734e+06	3.68881e+06	3.68675e+06	3.81161e+06	2.15407e+07	2.26021e+07	2.23529e+07	2.32307e+07	2.18188e+07	1.52006e+07	1.09822e+07	1.08998e+07	9.84536e+06	1.12844e+07	8.56973e+06	1.10335e+07	8.00189e+06	1.08983e+07	1.10034e+07	1.18796e+07
Com_4219_pos	Cytidine 5'-diphosphocholine	CDP-choline; Cytidine 5'-diphosphocholine; Citicoline	C14 H26 N4 O11 P2	488.107	1.315	cpd:C00307	map00564 Glycerophospholipid metabolism;map01100 Metabolic pathways	HMDB0001413	--	Nucleosides, nucleotides, and analogues	Pyrimidine nucleotides	Pyrimidine ribonucleotides	--	--	--	Full match	No results	No results	3.78744e+07	2.48222e+07	3.77436e+07	2.77377e+07	3.02301e+07	2.95848e+07	1.09155e+08	9.90102e+07	1.21454e+08	1.13377e+08	1.1327e+08	1.04368e+08	1.30616e+07	1.4098e+07	1.85369e+07	1.67307e+07	2.15096e+07	1.45596e+07	5.82061e+07	7.2169e+07	5.93335e+07	5.62156e+07	5.50742e+07	7.83597e+07	4.36164e+07	5.07435e+07	5.04816e+07	4.55671e+07
Com_51468_pos	2-imino-5-[4-(trifluoromethoxy)benzyl]-1,3-thiazolan-4-one	--	C11 H9 F3 N2 O2 S	327.994	4.34	--	--	--	--	--	--	--	--	--	--	Invalid mass	No results	No results	644150	697747	758704	784202	905859	967907	844787	748997	1.22658e+06	831957	887271	733035	694426	685197	859821	873559	947666	715517	805556	795250	820714	835688	784108	611457	767841	814220	975929	975035
Com_10878_pos	5-Methylcytosine	5-Methylcytosine	C5 H7 N3 O	125.059	6.68	cpd:C02376	map00240 Pyrimidine metabolism	HMDB0002894	--	Organoheterocyclic compounds	Diazines	Pyrimidines and pyrimidine derivatives	--	--	--	No results	No results	Full match	2.11962e+07	2.46556e+07	2.48659e+07	2.96368e+07	2.5583e+07	2.73734e+07	2.02237e+07	2.26965e+07	2.47946e+07	2.99687e+07	3.10956e+07	2.4328e+07	1.73856e+07	1.80035e+07	1.94437e+07	1.71075e+07	1.96411e+07	1.38945e+07	1.57776e+07	1.79614e+07	1.61374e+07	1.49393e+07	1.44628e+07	2.10665e+07	1.7868e+07	1.91065e+07	1.95147e+07	1.90823e+07
Com_6775_pos	2-methyl-1H-benzimidazole-5-carboxylic acid	--	C9 H8 N2 O2	176.059	7.646	--	--	--	--	--	--	--	--	--	--	Full match	No results	No results	2.61243e+07	1.1212e+07	6.53992e+07	4.78775e+07	3.94426e+07	4.35337e+07	5.24815e+06	1.13854e+06	979570	1.89898e+06	1.03221e+06	1.07659e+07	8.9572e+06	1.10312e+07	6.69853e+06	1.07332e+07	9.54251e+06	6.42973e+06	1.23168e+07	7.27121e+06	5.91834e+06	5.73041e+06	3.98152e+06	8.0738e+06	1.25049e+07	1.41791e+07	1.69128e+07	1.63174e+07
Com_17842_pos	Ginkgolic Acid (C15:1)	--	C22 H34 O3	346.25	13.192	--	--	--	--	--	--	--	--	--	--	No results	No results	Full match	1.12277e+07	7.63362e+06	1.5829e+07	1.09706e+07	1.27735e+07	8.92265e+06	5.79973e+06	6.55362e+06	5.45776e+06	5.79613e+06	5.25284e+06	6.95394e+06	3.35969e+06	3.15855e+06	3.60402e+06	4.94632e+06	3.7464e+06	3.02109e+06	2.30245e+06	2.25734e+06	3.74031e+06	2.00304e+06	2.41914e+06	2.81666e+06	5.46041e+06	4.54915e+06	5.82117e+06	4.71782e+06
Com_17471_pos	7,8-Dihydroxycoumarin	7,8-Dihydroxycoumarin; Daphnetin	C9 H6 O4	178.027	9.038	cpd:C03093	--	--	--	--	--	--	--	--	--	No results	Full match	Full match	3.35127e+06	2.74612e+06	2.89012e+06	2.95744e+06	2.87265e+06	3.23653e+06	3.43547e+06	3.76952e+06	3.30681e+06	2.70065e+06	3.58776e+06	2.24813e+06	1.20874e+07	6.94587e+06	9.98975e+06	1.55081e+07	5.92139e+06	8.16202e+06	1.36858e+07	9.55658e+06	6.2977e+06	1.1301e+07	8.25997e+06	1.12416e+07	3.35784e+06	4.91089e+06	6.3337e+06	6.19519e+06
Com_1954_pos	Citramalate	Citramalate; Citramalic acid; alpha-Hydroxypyrotartaric acid; 2-Methylmalic acid	C5 H8 O5	148.037	1.994	cpd:C00815	--	HMDB0000426	--	Lipids and lipid-like molecules	Fatty Acyls	Fatty acids and conjugates	--	--	--	No results	No results	Full match	2.1586e+08	262535659	2.06753e+08	3.45025e+08	1.94469e+08	1.98107e+08	9.96726e+07	9.58299e+07	9.4912e+07	4.81796e+07	1.79423e+08	1.30796e+08	1.63718e+08	1.54684e+08	1.56381e+08	2.05508e+08	1.78751e+08	2.29394e+08	7.03321e+07	4.93227e+07	5.23991e+07	1.29819e+08	1.51331e+08	7.70227e+07	8.1222e+07	1.19053e+08	1.16237e+08	1.78465e+08
Com_42224_pos	Nicotinate ribonucleoside	--	C11 H13 N O6	255.074	5.794	--	--	HMDB0006809	--	Organic oxygen compounds	Organooxygen compounds	Carbohydrates and carbohydrate conjugates	--	--	--	No results	No results	Full match	1.47999e+06	1.3887e+06	1.24672e+06	1.61147e+06	1.12218e+06	2.99142e+06	277497	1.76239e+06	411063	931463	943703	579401	485375	850381	1.02234e+06	1.46719e+06	1.34479e+06	766771	301573	262362	345873	275073	255656	267183	665503	740205	785026	841310
Com_788_pos	Carbendazim	Carbendazim; Mecarzole	C9 H9 N3 O2	191.069	7.224	cpd:C10897	--	HMDB0031769	--	Organoheterocyclic compounds	Benzimidazoles	2-benzimidazolylcarbamic acid esters	--	--	--	Full match	No results	No results	1.45396e+07	775278	319874	1.44596e+07	1.48495e+07	1.56933e+07	560905	1.53916e+07	1.58271e+07	741405	1.57508e+07	1.51872e+07	1.57162e+07	1.58739e+07	298892	1.67219e+07	1.65097e+07	1.57438e+07	1.54019e+07	1.52195e+07	1.54775e+07	1.34671e+07	1.53719e+07	1.57963e+07	1.36901e+08	1.22395e+08	1.23253e+08	120680788
Com_33500_pos	6-[2-(2H-1,3-benzodioxol-5-yl)ethyl]-4-methoxy-2H-pyran-2-one	--	C15 H14 O5	314.079	10.123	--	--	--	--	--	--	--	--	--	--	Invalid mass	No results	No match	3.06665e+06	2.65665e+06	2.70854e+06	2.53201e+06	2.99782e+06	2.79043e+06	1.44364e+06	2.15493e+06	1.27741e+06	2.09265e+06	1.51996e+06	2.16619e+06	2.60884e+06	2.80671e+06	2.9865e+06	3.01813e+06	2.73482e+06	3.13819e+06	3.64862e+06	3.30115e+06	4.07431e+06	3.27315e+06	3.97682e+06	3.97201e+06	3.18669e+06	3.43377e+06	3.17509e+06	1.87729e+06
Com_39159_pos	Ajugol	--	C15 H24 O9	348.142	9.266	--	--	--	--	--	--	--	--	--	--	No results	No results	Full match	616393	1.0185e+06	596154	1.36104e+06	1.05754e+06	625108	392862	366066	408596	416674	478449	501856	2.74988e+06	2.30116e+06	3.24878e+06	2.51107e+06	2.94138e+06	3.413e+06	1.22566e+06	1.0668e+06	1.06933e+06	987477	1.29126e+06	1.12196e+06	1.30907e+06	1.12692e+06	1.22697e+06	669474
Com_18414_pos	PC (18:4/18:5)	--	C44 H70 N O8 P	771.5	15.779	--	--	--	--	--	--	--	--	--	--	No results	Invalid mass	No results	6.95288e+06	1.33889e+07	8.13841e+06	6.85847e+06	7.99398e+06	6.99574e+06	6.93918e+06	1.1052e+07	5.25452e+06	5.28101e+06	4.68624e+06	3.97179e+06	8.36173e+06	8.31995e+06	7.98378e+06	1.96397e+06	9.02974e+06	9.92026e+06	2.87266e+06	5.30844e+06	3.73957e+06	3.21942e+06	7.57487e+06	3.79701e+06	6.41132e+06	8.97953e+06	6.78665e+06	4.5178e+06
Com_10634_pos	2-morpholinophenyl 2-thiophenecarboxylate	--	C15 H15 N O3 S	289.078	2.877	--	--	--	--	--	--	--	--	--	--	Full match	No results	No results	2.4633e+07	2.77823e+07	3.19466e+07	3.39666e+07	3.15947e+07	3.0106e+07	1.91262e+07	1.55517e+07	1.69214e+07	1.70856e+07	2.22972e+07	1.63745e+07	1.94122e+07	2.39125e+07	2.88281e+07	2.66685e+07	2.57368e+07	2.53039e+07	1.49055e+07	1.76403e+07	1.56897e+07	1.80756e+07	1.56143e+07	1.74214e+07	2.03669e+07	2.58728e+07	1.44575e+07	1.76755e+07
Com_46413_pos	Cistanoside D+NH3	--	C31 H43 N O15	669.266	6.289	--	--	--	--	--	--	--	--	--	--	No results	No results	Full match	1.49445e+06	1.57386e+06	1.61315e+06	2.04595e+06	1.0727e+06	1.75104e+06	1.30557e+06	488129	794682	681818	578888	626749	768334	582642	667139	708134	909611	754879	891166	459118	559312	509003	343638	916237	941022	766847	702701	691284
Com_32759_pos	Polygalaxanthone¢ö	--	C23 H26 O12	494.141	9.908	--	--	--	--	--	--	--	--	--	--	No results	No results	Full match	1.26855e+06	2.01463e+06	1.50124e+06	2.13752e+06	1.53943e+06	1.74615e+06	2.92091e+06	4.23812e+06	3.06677e+06	3.96137e+06	4.94223e+06	3.23658e+06	1.72455e+06	1.97372e+06	1.70335e+06	1.89132e+06	1.68558e+06	1.70016e+06	2.15328e+06	1.60832e+06	2.28199e+06	1.3131e+06	2.37647e+06	1.8036e+06	1.8721e+06	1.84493e+06	1.85926e+06	891871
Com_1307_pos	Isophorone	Isophorone; 1,1,3-Trimethyl-3-cyclohexene-5-one	C9 H14 O	138.104	15.029	cpd:C14743	--	HMDB0031195	--	Organooxygen compounds	Carbonyl compounds	Ketones	--	--	--	Full match	No results	No results	4.54382e+08	4.58107e+08	4.18692e+08	4.53063e+08	4.17787e+08	3.45674e+08	5.21131e+08	4.59067e+08	5.01009e+08	4.46197e+08	4.16177e+08	4.05238e+08	4.06741e+08	4.21678e+08	4.42749e+08	3.64382e+08	4.41155e+08	5.3069e+08	4.44147e+08	4.70028e+08	4.50875e+08	4.27172e+08	4.22655e+08	5.19354e+08	4.46835e+08	5.26278e+08	4.19714e+08	5.14996e+08
Com_23231_pos	Prostaglandin A3	--	C20 H28 O4	332.195	12.222	--	--	--	LMFA03010140	--	--	--	Fatty Acyls [FA]	Eicosanoids [FA03]	Prostaglandins [FA0301]	Invalid mass	Invalid mass	No results	3.76354e+06	3.72952e+06	4.16091e+06	5.77682e+06	9.91113e+06	5.37695e+06	954987	1.04399e+06	1.2818e+06	1.35934e+06	1.32196e+06	4.72073e+06	3.09176e+06	4.75785e+06	4.98282e+06	5.82968e+06	4.94512e+06	2.77112e+06	1.54214e+06	2.11749e+06	2.56275e+06	2.49836e+06	2.62211e+06	1.53232e+06	2.12655e+06	2.4202e+06	3.1077e+06	3.4988e+06
Com_46541_pos	diethyl 2-[(4-benzhydrylpiperidino)methylidene]malonate	--	C26 H31 N O4	437.194	11.06	--	--	--	--	--	--	--	--	--	--	Invalid mass	No results	No results	853252	1.371e+06	1.06866e+06	2.02211e+06	987383	1.12463e+06	741111	1.10071e+06	465632	539382	524048	848640	816166	805511	879461	1.14376e+06	1.1841e+06	699003	922589	813141	1.08433e+06	791929	941660	1.06531e+06	933346	994008	847154	1.1674e+06
Com_1608_pos	D-Gluconic acid	D-Gluconic acid; D-Gluconate; D-gluco-Hexonic acid	C6 H12 O7	196.058	1.333	cpd:C00257	map00030 Pentose phosphate pathway;map01100 Metabolic pathways;map01110 Biosynthesis of secondary metabolites;map01200 Carbon metabolism	HMDB0000625	--	Organic oxygen compounds	Organooxygen compounds	Carbohydrates and carbohydrate conjugates	--	--	--	No results	No results	Full match	3.61572e+08	243490149	2.95239e+08	2.94342e+08	2.00668e+08	3.18358e+08	4.65357e+07	8.27807e+07	6.39326e+07	5.53456e+07	4.98711e+07	7.52766e+07	1.34403e+08	1.48209e+08	1.80192e+08	2.60195e+08	1.95475e+08	1.42685e+08	1.10966e+08	7.37977e+07	114694327	1.34193e+08	7.72512e+07	7.22891e+07	1.70443e+08	1.7187e+08	9.49569e+07	1.24559e+08
Com_33859_pos	RKK	--	C18 H38 N8 O4	412.294	10.55	--	--	--	--	--	--	--	--	--	--	Invalid mass	No results	No results	1.56822e+06	1.58622e+06	1.10079e+06	2.2275e+06	2.12741e+06	1.80519e+06	2.49485e+06	1.86936e+06	1.82895e+06	1.75281e+06	1.79754e+06	1.99317e+06	1.33136e+06	1.60029e+06	1.22875e+06	1.25458e+06	943122	1.12043e+06	2.95436e+06	2.10422e+06	1.16222e+06	1.77174e+06	1.73982e+06	2.31675e+06	1778391	2.35656e+06	2.13252e+06	1.77844e+06
Com_25022_pos	Normorphine	Normorphine	C16 H17 N O3	271.118	11.123	cpd:C11785	--	HMDB0041959	--	Alkaloids and derivatives	Morphinans	_	--	--	--	Invalid mass	No results	No results	2.87642e+06	7.53931e+06	7.49797e+06	8.7541e+06	6.10688e+06	5.44139e+06	1.8197e+06	1.43408e+06	1.25025e+06	1.51732e+06	1.60316e+06	2.00388e+06	1.78583e+06	939818	1.95828e+06	1.87342e+06	1.35239e+06	1.25598e+06	806222	1.02849e+06	480611	279922	474683	816107	1.32094e+06	1.46269e+06	1.61577e+06	2.06899e+06
Com_18523_pos	LSD-d3	--	C20 H22 [2]H3 N3 O	326.219	15.463	--	--	--	--	--	--	--	--	--	--	Full match	No results	No results	9.43144e+06	1.05638e+07	1.06787e+07	8.5891e+06	9.2495e+06	1.06474e+07	8.47715e+06	7.02492e+06	7.8286e+06	5.19592e+06	4.48713e+06	3.91602e+06	7.71462e+06	8.06844e+06	8.39323e+06	1.44062e+07	8.97296e+06	6.0362e+06	7.97806e+06	7.21791e+06	6.94249e+06	6.09912e+06	6.74336e+06	5.50861e+06	9.22084e+06	1.13115e+07	7.78798e+06	5.68818e+06
Com_839_pos	4-[1-(acetyloxy)prop-2-en-1-yl]-2-methoxyphenyl 2-methylpropanoate	--	C16 H20 O5	618.313	6.801	--	--	--	--	--	--	--	--	--	--	Invalid mass	No results	No results	3.97881e+08	5.9002e+08	3.58495e+08	3.33257e+08	428171234	4.37126e+08	8.73814e+07	6.97311e+07	8.99776e+07	7.5479e+07	7.55363e+07	7.07557e+07	6.76347e+08	8.82734e+08	6.69418e+08	8.89777e+08	7.78584e+08	7.80994e+08	1.11186e+08	1.13209e+08	1.12269e+08	9.05653e+07	1.12013e+08	1.0602e+08	2.95158e+08	2.73957e+08	2.67329e+08	2.5918e+08
Com_36210_pos	Topotecan	Topotecan	C23 H23 N3 O5	421.162	7.103	cpd:C11158	--	--	--	--	--	--	--	--	--	No results	No results	Full match	1.35293e+06	458412	1.20007e+06	1.5572e+06	1.49726e+06	1.29811e+06	3.99211e+06	3.00214e+06	2.67841e+06	2.8048e+06	3.94115e+06	2.0394e+06	493161	566170	542107	522944	517568	546081	820918	3.51952e+06	1.60226e+06	714832	534100	2.32901e+06	1.5989e+06	2.10888e+06	1.61311e+06	2.75083e+06
Com_26910_pos	8-(1,2-dihydroxy-3-methylbut-3-en-1-yl)-7-methoxy-2H-chromen-2-one	--	C15 H16 O5	298.083	11.29	--	--	HMDB0132703	--	Phenylpropanoids and polyketides	Coumarins and derivatives	_	--	--	--	Invalid mass	No results	No match	5.88985e+06	5.24052e+06	5.03304e+06	7.65812e+06	6.47437e+06	5.99615e+06	2.19772e+06	2.17896e+06	2.60289e+06	3.75496e+06	2.72171e+06	2.50667e+06	2.01843e+06	4.03985e+06	4.96216e+06	3.82433e+06	4.90229e+06	3.18891e+06	1.79227e+06	2.09625e+06	1.58452e+06	1.50715e+06	1.62508e+06	1.71036e+06	2.67466e+06	3.8875e+06	3.32342e+06	2.11996e+06
Com_14339_pos	Ganoderic acid	--	C31 H42 O9	558.282	9.186	--	--	--	--	--	--	--	--	--	--	No results	No results	Full match	1.77123e+06	2.35176e+06	2.05493e+06	2.46047e+06	2.06446e+06	2.43932e+06	1.01266e+07	7.5248e+06	8.65494e+06	1.1359e+07	9.28484e+06	8.97202e+06	2.72313e+06	2.7699e+06	3.27347e+06	2.49713e+06	2.74678e+06	2.00066e+06	1.53231e+07	1.47063e+07	1.35561e+07	1.11693e+07	1.49901e+07	1.69642e+07	7.93718e+06	8.26822e+06	8.25506e+06	8.36958e+06
Com_26375_pos	1-(2'-fluoro[1,1'-biphenyl]-4-yl)propan-1-one	--	C15 H13 F O	228.093	7.733	--	--	--	--	--	--	--	--	--	--	Invalid mass	No results	No results	1.09644e+06	1.0048e+06	630391	1.17039e+06	989970	1.11417e+06	754870	633581	685613	645579	697751	634283	817413	878309	899297	7.85556e+06	884889	789845	925938	898384	923834	819488	939051	914642	823381	841608	831257	756597
Com_4280_pos	DL-5-Methoxytryptophan	--	C12 H14 N2 O3	234.1	8.982	--	--	--	--	--	--	--	--	--	--	Full match	No results	Full match	6.09601e+07	5.0949e+07	1.05419e+08	7.97811e+07	1.04545e+08	3.82044e+07	3.8115e+07	2.11427e+07	9.03766e+07	1.02891e+08	3.6149e+07	4.00621e+07	1.39226e+07	2.0388e+07	2.40317e+07	1.49267e+07	1.77991e+07	1.86831e+07	1.0663e+07	3.93986e+06	3.33247e+06	1.09644e+07	1.39701e+07	1.56641e+07	3.47427e+07	3.73431e+07	3.28437e+07	2.99377e+07
Com_15931_pos	Dl-2-Aminooctanoic Acid	--	C8 H17 N O2	159.126	9.054	--	--	HMDB0000991	--	Organic acids and derivatives	Carboxylic acids and derivatives	Amino acids, peptides, and analogues	--	--	--	No results	No results	Full match	1.85904e+07	9.23034e+06	8.24322e+06	1.16697e+07	9.27842e+06	1.41626e+07	1.10475e+07	1.76269e+07	1.20528e+07	1.15373e+07	1.02022e+07	1.17057e+07	4.67053e+06	3.81502e+06	3.94905e+06	4.54861e+06	5.11543e+06	3.56049e+06	5.18202e+06	5.21702e+06	4.17737e+06	5.594e+06	6.59638e+06	5.91003e+06	7.23797e+06	8.85145e+06	8.18552e+06	7.30898e+06
Com_23425_pos	Tetracycline	Tetracycline	C22 H24 N2 O8	426.146	7.796	cpd:C06570	--	HMDB0014897	--	Phenylpropanoids and polyketides	Tetracyclines	_	--	--	--	Invalid mass	No results	No results	1.79332e+06	1.3803e+06	1.71469e+06	1.67271e+06	1.4653e+06	1.58428e+06	1.40555e+06	1.41798e+06	1.3979e+06	1.44933e+06	1.26298e+06	610736	2.08907e+06	1.92166e+06	1.37782e+06	1.78265e+06	2.05296e+06	2.46306e+06	6.83917e+06	7.27887e+06	7.01062e+06	5.79676e+06	6.96888e+06	8.73785e+06	2.56142e+06	2.94079e+06	2.69727e+06	2.19019e+06
Com_16608_pos	Aurantio-Obtusin	Aurantio-obtusin	C17 H14 O7	330.074	8.55	cpd:C17670	--	--	--	--	--	--	--	--	--	No results	No results	Full match	4.1188e+06	3.63862e+06	4.07094e+06	3.34136e+06	3.6492e+06	3.71808e+06	7.00144e+06	5.30995e+06	4.55468e+06	5.09452e+06	5.0033e+06	5.35485e+06	1.39377e+07	1.60924e+07	1.34675e+07	1.42325e+07	1.44454e+07	7.01196e+06	1.52496e+07	1.25735e+07	1.40679e+07	1.34306e+07	1.46192e+07	1.34009e+07	7.85925e+06	9.49376e+06	8.36841e+06	9.10123e+06
Com_3280_pos	4-Acetamidobutyric acid	--	C6 H11 N O3	145.074	3.35	--	--	HMDB0003681	--	Organic acids and derivatives	Carboxylic acids and derivatives	Amino acids, peptides, and analogues	--	--	--	No results	Full match	Full match	5.40255e+07	4.08998e+07	5.41745e+07	5.15972e+07	5.23564e+07	5.8469e+07	2.1383e+07	2.5684e+07	3.03502e+07	4.0006e+07	2.56357e+07	3.06837e+07	2.15981e+07	2.42093e+07	2.08854e+07	3.26016e+07	2.28562e+07	1.94664e+07	2.26497e+07	2.44553e+07	6.25301e+07	2.51767e+07	3.63557e+07	1.87503e+07	3.69555e+07	4.3058e+07	4.53081e+07	4.28629e+07
Com_4986_pos	MF498	--	C32 H33 N3 O7 S	603.21	6.428	--	--	--	--	--	--	--	--	--	--	Invalid mass	No results	No results	1.87259e+07	1.44947e+07	1.61455e+07	1.32332e+07	1.13381e+07	1.42877e+07	3.2875e+07	1.96127e+07	2.31385e+07	1.7511e+07	2.30132e+07	1.69242e+07	1.96978e+07	2.44692e+07	1.68297e+07	1.81044e+07	1.48613e+07	1.79592e+07	7.61717e+07	6.84618e+07	7.89326e+07	5.5002e+07	7.98267e+07	6.35324e+07	4.9939e+07	4.84639e+07	4.69384e+07	4.01782e+07
Com_56120_pos	dGDP	dGDP; 2'-Deoxyguanosine 5'-diphosphate	C10 H15 N5 O10 P2	427.029	2.96	cpd:C00361	map00230 Purine metabolism;map01100 Metabolic pathways	HMDB0000960	--	Nucleosides, nucleotides, and analogues	Purine nucleotides	Purine deoxyribonucleotides	--	--	--	No results	No results	Full match	90484.2	79698.8	77582.1	140650	72498.1	44452.8	95569.2	38387.7	72458	37177.2	66728.5	37645.7	88751.7	35153.8	408276	72711	75835	38290.3	46373.3	54548.8	83566.9	88481.9	49777.9	63668.5	31938.9	33286.6	58668.8	53369.2
Com_36013_pos	N-(4-chlorophenethyl)-1-adamantanecarboxamide	--	C19 H24 Cl N O	634.31	5.958	--	--	--	--	--	--	--	--	--	--	Invalid mass	No results	No results	1.86323e+06	2.12302e+06	2.20893e+06	1.91968e+06	3.40601e+06	2.18799e+06	153264	140876	450872	147456	153485	161066	2.30614e+06	2.83762e+06	2.32926e+06	2.68585e+06	1.97994e+06	1.88306e+06	1.34652e+06	1.19101e+06	1.58042e+06	889769	1.32784e+06	935317	1.84964e+06	2.1023e+06	1.10106e+06	1.65344e+06
Com_8865_pos	Isosakuranin	--	C22 H24 O10	448.13	9.38	--	--	HMDB0029481	LMPK12140336	Phenylpropanoids and polyketides	Flavonoids	Flavonoid glycosides	Polyketides [PK]	Flavonoids [PK12]	Flavanones [PK1214]	No results	Invalid mass	No results	7.45749e+06	4.84908e+06	8.21586e+06	6.04442e+06	6.23628e+06	6.77986e+06	2.87479e+06	962335	3.56872e+06	3.02451e+06	3.86888e+06	3.25526e+06	1.20505e+07	1.53274e+07	1.35653e+07	1.40091e+07	1.10322e+07	1.21561e+07	2.63632e+07	1.708e+07	2.52734e+07	1.21509e+07	2.00073e+07	1.63491e+07	1.06042e+07	1.21002e+07	1.18373e+07	9.97738e+06
Com_11396_pos	Tricin O-malonylhexoside	--	C26 H26 O15	578.127	10.532	--	--	--	--	--	--	--	--	--	--	No results	No results	Full match	5.55545e+06	5.31582e+06	5.82149e+06	7.05065e+06	7.09854e+06	4.84116e+06	2.48271e+07	2.5232e+07	2.50832e+07	2.58917e+07	2.63234e+07	2.90615e+07	977422	1.46593e+06	1.17772e+06	1.78307e+06	1.93521e+06	1.15227e+06	2.37555e+06	2.24169e+06	2.42017e+06	1.96856e+06	2.65309e+06	2.95426e+06	5.91684e+06	6.26114e+06	6.58298e+06	6.73109e+06
Com_23562_pos	UR144 N-(5-hydroxypentyl) metabolite	--	C21 H29 N O2	327.223	6.723	--	--	--	--	--	--	--	--	--	--	Invalid mass	No results	No results	4.36319e+06	4.39478e+06	4.12579e+06	5.81582e+06	4.40468e+06	4.56325e+06	6.65906e+06	9.22654e+06	6.01626e+06	7.47273e+06	6.28189e+06	6.16397e+06	5.262e+06	8.86077e+06	5.72431e+06	7.399e+06	5.2378e+06	6.58009e+06	6.11083e+06	5.82947e+06	7.06087e+06	7.08235e+06	7.90228e+06	6.68568e+06	5.54217e+06	5.10304e+06	6.52852e+06	5.59477e+06
Com_9812_pos	Geranylacetone	--	C13 H22 O	194.167	12.884	--	--	HMDB0031846	--	Lipids and lipid-like molecules	Prenol lipids	Monoterpenoids	--	--	--	No results	No results	Full match	1.05649e+07	7.24095e+06	8.51671e+06	1.54922e+07	7.97024e+06	1.00248e+07	5.95372e+06	7.21603e+06	1.11642e+07	5.36832e+06	5.83323e+06	1.5474e+07	7.85192e+06	5.39926e+06	6.18146e+06	5.62585e+06	5.91871e+06	5.38315e+06	8.21971e+06	8.77108e+06	2.01093e+07	2.33729e+07	8.32799e+06	1.27356e+07	1.05759e+07	1.19265e+07	1.23957e+07	1.20179e+07
Com_2755_pos	PC (16:1/18:3)	--	C42 H76 N O8 P	753.532	16.617	--	--	--	--	--	--	--	--	--	--	No results	Full match	No results	4.30509e+07	1.11721e+08	1.07958e+08	70391349	7.03125e+07	6.26855e+07	1.03065e+08	2.12359e+08	1.27246e+08	1.16857e+08	6.90875e+07	1.04858e+08	5.06451e+07	5.68049e+07	7.2326e+07	9.18037e+07	7.54383e+07	8.81837e+07	1.13059e+08	8.0426e+07	5.87322e+07	7.24922e+07	1.10569e+08	1.21573e+08	8.7582e+07	4.85603e+07	7.46749e+07	9.81917e+07
Com_3086_pos	2-{[methyl(2,3,4,5,6-pentahydroxyhexyl)amino]methylidene}malononitrile	--	C11 H17 N3 O5	288.147	10.461	--	--	--	--	--	--	--	--	--	--	Invalid mass	No results	No results	1.19168e+08	4.06616e+07	8.66073e+07	1.08184e+08	6.43465e+07	2.05017e+08	3.77579e+06	1.18583e+07	5.11127e+06	1.15043e+07	1.26465e+07	2.71976e+07	1.2466e+08	9.02171e+07	129402649	6.07096e+07	1.56934e+08	7.53693e+07	4.06547e+07	3.58139e+07	5.75215e+07	2.66529e+07	2.19192e+07	2.72365e+07	4.65663e+07	5.11489e+07	4.87902e+07	4.89841e+07
Com_2101_pos	Acetylcholine	Acetylcholine; O-Acetylcholine	C7 H15 N O2	145.11	1.359	cpd:C01996	map00564 Glycerophospholipid metabolism	--	--	--	--	--	--	--	--	Full match	No results	No results	1.15581e+08	1.08452e+08	1.00672e+08	1.08559e+08	1.09069e+08	1.10744e+08	1.26037e+08	1.03341e+08	1.07413e+08	7.59113e+07	1.23055e+08	8.26085e+07	1.13019e+08	1.90167e+07	1.0062e+08	109507228	1.04556e+08	3.63836e+07	7.89456e+07	8.79245e+07	7.76389e+07	5.90824e+07	7.19925e+07	8.69478e+07	1.15909e+08	1.24543e+08	1.21692e+08	1.18345e+08
Com_28467_pos	Coumalic acid	--	C6 H4 O4	140.011	10.357	--	--	--	--	--	--	--	--	--	--	No results	No results	Full match	898276	1.21291e+06	1.15797e+06	1.28023e+06	1.50583e+06	998183	4.73125e+06	4.30918e+06	4.29054e+06	6.2883e+06	5.93123e+06	4.73711e+06	647297	636765	853996	765073	721766	618795	929130	983432	930708	928930	1.10847e+06	932687	972684	1.59193e+06	1.29607e+06	1.54242e+06
Com_4783_pos	3-(propan-2-yl)-octahydropyrrolo[1,2-a]pyrazine-1,4-dione	--	C10 H16 N2 O2	196.121	7.766	--	--	--	--	--	--	--	--	--	--	Full match	No results	No results	5.98915e+07	4.87263e+07	5.19058e+07	5.67249e+07	5.40007e+07	1.12022e+08	1.20379e+07	8.45825e+06	1.45689e+07	1.35271e+07	1.08045e+07	1.58512e+07	1.29104e+07	1.17188e+07	1.28884e+07	3.47137e+07	1.47501e+07	1.04284e+07	1.08347e+07	1.11467e+07	1.21844e+07	1.26893e+07	9.75899e+06	9.30271e+06	1.74608e+07	1.89336e+07	1.87544e+07	1.97241e+07
Com_13406_pos	PharmaGSID_48506	--	C19 H22 Cl N3 O3 S	407.104	5.614	--	--	--	--	--	--	--	--	--	--	Invalid mass	No results	No results	1.11867e+07	9.92997e+06	8.94817e+06	1.37549e+07	1.55393e+07	1.18524e+07	4.48997e+06	6.9313e+06	5.78904e+06	6.94818e+06	6.50738e+06	7.83622e+06	7.2031e+06	7.97664e+06	6.31787e+06	8.68445e+06	7.33516e+06	5.43351e+06	6.21106e+06	3.37113e+06	6.48748e+06	1.81239e+06	4.87931e+06	3.253e+06	6.23151e+06	8.47145e+06	7.70418e+06	7.67272e+06
Com_17310_pos	4-oxo-4-(5,6,7,8-tetrahydronaphthalen-1-ylamino)but-2-enoic acid	--	C14 H15 N O3	227.09	1.458	--	--	--	--	--	--	--	--	--	--	Invalid mass	No results	No match	6.80696e+06	4.35234e+06	7.48039e+06	6.3219e+06	6.77233e+06	1.36525e+07	3.59914e+06	4.50634e+06	4.85046e+06	3.11753e+06	4.89277e+06	3.57336e+06	2.76262e+06	3.17363e+06	4.42536e+06	2.42591e+06	3.70699e+06	2.2168e+06	7.89833e+06	9.38865e+06	1.30506e+07	4.5409e+06	4.11863e+06	1.17432e+06	5.18696e+06	5.51771e+06	7.7006e+06	6.50771e+06
Com_18262_pos	Polypodine B	Polypodine B	C27 H44 O8	496.302	13.983	cpd:C08834	--	--	LMST01010198	--	--	--	Sterol Lipids [ST]	Sterols [ST01]	Cholesterol and derivatives [ST0101]	No results	No results	Full match	8.51273e+06	1.35634e+07	9.31349e+06	9.24887e+06	1.16271e+07	1.02486e+07	1.24624e+06	1.80416e+06	1.47564e+06	1.50731e+06	1.77766e+06	1.45448e+06	3.96406e+06	5.69934e+06	7.03999e+06	6.16042e+06	5.54364e+06	3.62968e+06	2.56473e+06	2.13582e+06	5.11796e+06	1.58461e+06	1.41957e+06	2.42128e+06	2.27268e+06	4.53162e+06	2.96729e+06	3.75194e+06
Com_6530_pos	2-(4,4-diphenyl-1-piperidinobuta-1,3-dienyl)phenyl acetate	--	C29 H29 N O2	423.216	9.485	--	--	--	--	--	--	--	--	--	--	Invalid mass	No results	No results	1.76352e+06	1.57992e+06	1.80422e+06	1.73081e+06	1.74367e+06	2.35447e+06	6.23611e+07	5.4897e+07	4.46207e+07	6.12179e+07	5.80507e+07	4.48347e+07	1.15671e+06	1.11002e+06	1.18845e+06	1.36922e+06	1.59633e+06	1.2947e+06	8.58488e+06	1.15807e+07	9.4297e+06	1.0504e+07	1.03811e+07	1.29944e+07	1.77341e+07	1.6737e+07	1.71612e+07	1.49642e+07
Com_1894_pos	Rauwolscine	--	C21 H26 N2 O3	354.193	14.033	--	--	--	--	--	--	--	--	--	--	Full match	No results	No results	6.84823e+07	6.71704e+07	5.35552e+07	7.31392e+07	6.93144e+07	8.25563e+07	8.60235e+06	1.48954e+07	1.29655e+07	7.13944e+06	5.94067e+06	1.05116e+07	3.452e+07	2.0215e+07	4.16167e+07	5.27533e+07	3.3403e+07	2.38913e+07	1.717e+07	3.05506e+07	2.65457e+07	1.33144e+07	2.29889e+07	1.64649e+07	3.80829e+07	4.79583e+07	4.84731e+07	4.87426e+07
Com_7070_pos	T-2 Toxin	T-2 Toxin	C24 H34 O9	483.247	6.43	cpd:C09738	--	HMDB0036600	--	Lipids and lipid-like molecules	Prenol lipids	Sesquiterpenoids	--	--	--	Invalid mass	No results	No results	1.38107e+07	6.39826e+06	5.37302e+06	1.15522e+07	6.92929e+06	3.77177e+07	1.51829e+06	1.54607e+07	3.84366e+06	6.72321e+06	5.68137e+06	5.19266e+06	1.03082e+06	1.9154e+06	2.08371e+06	5.94707e+07	4.19505e+06	1.06521e+06	325416	473938	332467	417403	423196	397052	5.03226e+06	5.7865e+06	5.45854e+06	4.11924e+06
Com_34368_pos	2,3,5,4'-Tetrahydroxystilbene-2-O-b-D-glucoside	--	C20 H22 O9	406.126	10.011	--	--	--	--	--	--	--	--	--	--	No results	No results	Full match	1.71295e+06	1.54548e+06	1.47781e+06	1.49897e+06	1.31323e+06	1.7967e+06	1.25521e+06	1.34152e+06	1.35038e+06	1.56857e+06	1.66935e+06	1.4475e+06	2.43357e+06	3.51327e+06	2.22473e+06	2.26829e+06	2.48318e+06	4.67458e+06	2.44968e+06	2.71084e+06	1.8757e+06	1.35331e+06	1.90503e+06	1.96612e+06	1.59219e+06	2.11481e+06	1.71112e+06	1.81867e+06
Com_25380_pos	HKK	--	C18 H33 N7 O4	393.252	13.715	--	--	--	--	--	--	--	--	--	--	Invalid mass	No results	No results	4.86719e+06	2.68127e+06	6.58059e+06	8.46199e+06	4.03082e+06	9.12891e+06	1.1864e+06	1.099e+06	1.19532e+06	1.24329e+06	1.21877e+06	2.86508e+06	1.29037e+06	1.31153e+06	1.39486e+06	1.7569e+06	1.34995e+06	1.26884e+06	1.01999e+06	1.05012e+06	1.54938e+06	1.0142e+06	1.06934e+06	1.09021e+06	1.58207e+06	1.23558e+06	1.33039e+06	1.19415e+06
Com_29798_pos	PC (18:4e/16:4)	--	C42 H70 N O7 P	731.481	14.342	--	--	--	--	--	--	--	--	--	--	No results	Invalid mass	No results	1.08594e+06	1.09268e+06	1.15245e+06	1.24009e+06	1.11456e+06	1.30288e+06	555872	564600	570498	625977	667397	5.96485e+06	1.1721e+06	1.29472e+06	1.3281e+06	1.49852e+06	1.32356e+06	1.34458e+06	634027	671000	700651	743471	648049	780752	822736	767811	952707	736613
Com_7728_pos	2,4-dihydroxyheptadec-16-en-1-yl acetate	--	C19 H36 O4	350.245	12.83	--	--	--	LMFA05000640	--	--	--	Fatty Acyls [FA]	Fatty alcohols [FA05]	_	Invalid mass	No results	No match	2.59809e+07	2.43428e+07	1.8646e+07	2.22874e+07	1.99862e+07	5.70613e+07	2.14294e+06	5.94044e+06	3.13263e+06	3.61566e+06	2.57054e+06	6.68419e+06	8.76245e+06	9.24708e+06	1.29526e+07	2.04818e+07	1.08145e+07	8.52769e+06	7.19474e+06	7.61489e+06	1.69269e+07	7.28903e+06	7.47865e+06	5.11087e+06	1.09624e+07	1.25364e+07	1.03037e+07	1.00411e+07
Com_1108_pos	¦Á-Linolenoyl ethanolamide	--	C20 H35 N O2	321.266	14.371	--	--	--	--	--	--	--	--	--	--	Full match	No results	No results	7.02278e+08	5.71978e+08	507310314	4.66573e+08	3.94075e+08	4.24335e+08	5.54596e+07	1.01242e+08	9.52713e+07	8.6419e+07	1.23708e+08	6.68166e+07	1.66796e+08	225497898	1.95678e+08	2.24001e+08	2.03239e+08	1.81091e+08	7.53257e+07	1.01745e+08	9.17532e+07	1.10471e+08	7.4168e+07	8.02811e+07	1.73637e+08	1.9477e+08	1.81574e+08	1.66328e+08
Com_46267_pos	Farrerol	Farrerol	C17 H16 O5	300.099	10.84	cpd:C09734	--	--	LMPK12140302	--	--	--	Polyketides [PK]	Flavonoids [PK12]	Flavanones [PK1214]	No results	No results	Full match	960610	870621	623506	860255	956123	1.2398e+06	1.00752e+06	1.04457e+06	833021	941431	746318	751486	1.03087e+06	1.00291e+06	907099	1.38507e+06	1.66282e+06	1.00723e+06	1.70103e+06	1.46253e+06	1.56565e+06	1.03124e+06	1.51424e+06	1.68919e+06	568044	1.21075e+06	1.18933e+06	1.45463e+06
Com_13652_pos	S-Adenosyl-L-methionine	S-Adenosyl-L-methionine; S-Adenosylmethionine; AdoMet; SAM	C15 H24 N6 O5 S	400.152	8.411	cpd:C00019	map00261 Monobactam biosynthesis;map00270 Cysteine and methionine metabolism;map00330 Arginine and proline metabolism;map00908 Zeatin biosynthesis;map01100 Metabolic pathways;map01110 Biosynthesis of secondary metabolites;map01230 Biosynthesis of amino acids;map04122 Sulfur relay system	HMDB0001185	--	Nucleosides, nucleotides, and analogues	5'-deoxyribonucleosides	5'-deoxy-5'-thionucleosides	--	--	--	No results	No results	Full match	7.26502e+06	7.4301e+06	2.89868e+06	7.84601e+06	6.37901e+06	9.75046e+06	1.34989e+07	1.22021e+07	1.16387e+07	1.00618e+07	1.08473e+07	1.21837e+07	1.45109e+07	1.67021e+07	1.37516e+07	1.45552e+07	1.43593e+07	1.11126e+07	1.63666e+07	1.58525e+07	1.90836e+07	1.67723e+07	1.6708e+07	1.63228e+07	1.24448e+07	2.27714e+07	1.80972e+07	1.32424e+07
Com_26643_pos	Harmine	Harmine	C13 H12 N2 O	212.095	8.617	cpd:C06538	--	HMDB0030311	--	Alkaloids and derivatives	Harmala alkaloids	_	--	--	--	No results	No results	Full match	4.39098e+06	4.34379e+06	3.1487e+06	5.05992e+06	2.80924e+06	7.784e+06	625773	3.10425e+06	500493	2.21879e+06	1.29661e+06	1.15602e+06	1.11593e+06	1.94795e+06	1.82708e+06	7.71191e+06	1.39727e+06	1.24716e+06	378684	627718	673212	548717	478637	710460	1.15104e+06	2.13826e+06	1.74272e+06	1.91207e+06
Com_4933_pos	17¦Á-Hydroxyprogesterone	--	C21 H30 O3	330.219	13.878	--	--	--	--	--	--	--	--	--	--	Full match	No results	No results	4.18337e+06	3.20927e+06	3.56383e+06	3.56341e+06	3.51263e+06	3.77903e+06	1.63389e+06	2.26109e+06	2.05713e+06	1.9466e+06	2.04773e+06	2.09292e+06	2.79053e+06	2.98649e+06	3.19921e+06	3.08802e+06	3.18512e+06	3.0391e+06	1.98145e+06	8.72973e+07	1.16048e+07	2.18604e+06	1.57988e+07	4.70519e+06	4.61179e+06	4.82072e+06	4.98911e+06	3.34438e+06
Com_316_pos	PC (14:1e/8:0)	--	C30 H60 N O7 P	577.41	15.968	--	--	--	--	--	--	--	--	--	--	No results	Full match	No results	1441782431	2591989278	2212387737	1480618151	1666641972	1041870512	3.64889e+08	6.61299e+08	4.6364e+08	4.71046e+08	4.44008e+08	4.3689e+08	1843864229	1962948095	2028972559	2203150091	1751799756	2599207647	6.02204e+08	6.54421e+08	3.37183e+08	8.59667e+08	6.47146e+08	7.03304e+08	9.09827e+08	9.5023e+08	8.8221e+08	7.8134e+08
Com_6203_pos	(¡À)8(9)-EET	--	C20 H32 O3	301.225	12.42	--	--	--	--	--	--	--	--	--	--	Invalid mass	No results	No results	6.93094e+07	5.26818e+07	5.68729e+07	5.83972e+07	5.35906e+07	7.7194e+07	2.89559e+06	2.95309e+06	3.30922e+06	2.72666e+06	2.60774e+06	2.35761e+06	1.5351e+07	1.81046e+07	2.01301e+07	4.0846e+07	2.05306e+07	1.35129e+07	2.12795e+06	1.85754e+06	3.5721e+06	1.4113e+06	1.72509e+06	1.33871e+06	1.68178e+07	1.47568e+07	1.32614e+07	1.03085e+07
Com_27081_pos	4-Dimethylaminobenzaldehyde	--	C9 H11 N O	149.084	6.743	--	--	--	--	--	--	--	--	--	--	No results	No results	Full match	2.70944e+06	1.91495e+06	2.07203e+06	2.83381e+06	1.97644e+06	7.5125e+06	2.52472e+06	1.58236e+06	3.51319e+06	3.84228e+06	4.647e+06	7.15813e+06	1.5756e+06	1.30388e+06	1.71572e+06	3.27715e+06	1.37782e+06	1.50146e+06	1.21859e+06	1.46938e+06	2.17095e+06	1.21701e+06	1.43462e+06	1.30775e+06	1.8303e+06	2.10606e+06	1.90631e+06	1.92892e+06
Com_3092_pos	4-Hydroxyisoleucine	--	C6 H13 N O3	147.09	2.154	--	--	--	--	--	--	--	--	--	--	No results	Full match	No results	6.9522e+07	7.50378e+07	9.08052e+07	8.9316e+07	9.34533e+07	8.45039e+07	1.59268e+08	1.6434e+08	1.41534e+08	1.7443e+08	1.76658e+08	1.70679e+08	3.55894e+07	4.44539e+07	4.43721e+07	3.09655e+07	4.74627e+07	2.84836e+07	3.12562e+07	5.50382e+07	3.34597e+07	3.58069e+07	3.8202e+07	4.63974e+07	7.35769e+07	7.83014e+07	7.66347e+07	7.58515e+07
Com_13835_pos	PC (19:2/20:5)	--	C47 H80 N O8 P	1635.16	16.643	--	--	--	--	--	--	--	--	--	--	No results	Invalid mass	No results	1.23789e+07	9.5087e+06	4.35032e+06	3.3986e+06	2.90694e+06	7.01174e+06	8.26969e+06	1.24603e+07	1.02034e+07	1.34537e+07	1.42998e+07	1.67554e+07	1.55151e+07	2.14311e+07	6.00635e+06	8.96451e+06	3.22111e+06	7.30637e+06	1.35364e+07	1.33176e+07	1.14037e+07	1.26986e+07	9.44933e+06	1.19201e+07	9.69259e+06	6.13487e+06	1.38678e+07	1.09562e+07
Com_1777_pos	6-Methoxyquinoline N-oxide	--	C10 H9 N O2	175.063	10.78	--	--	--	--	--	--	--	--	--	--	Full match	No results	Full match	1.72018e+08	1.80584e+08	1.50753e+08	2.04772e+08	1.40525e+08	2.06809e+08	2.7529e+07	9.88303e+07	2.55754e+07	4.1902e+07	1.97234e+07	2.13184e+07	3.73945e+08	1.88006e+08	2.72645e+08	190142647	2.83043e+08	187881131	9.63662e+07	1.14437e+08	1.2499e+08	9.84495e+07	1.16447e+08	1.18173e+08	1.27888e+08	1.318e+08	1.213e+08	117820353
Com_8335_pos	LPE 15:1	--	C20 H40 N O7 P	437.254	14.227	--	--	--	LMGP02050015	--	--	--	Glycerophospholipids [GP]	Glycerophosphoethanolamines [GP02]	Monoacylglycerophosphoethanolamines [GP0205]	No results	Full match	No results	3.64005e+07	4.37837e+07	4.47324e+07	3.96983e+07	4.64729e+07	4.2455e+07	8.85819e+06	1.75765e+07	1.27087e+07	1.2908e+07	1.01258e+07	1.16513e+07	2.83125e+07	2.40638e+07	2.76099e+07	2.62586e+07	2.20887e+07	3.2156e+07	6.16364e+06	5.91377e+06	5.04047e+06	7.63175e+06	7.25506e+06	8.12735e+06	1.71901e+07	2.03049e+07	1.50132e+07	1.90337e+07
Com_5353_pos	Palmatine	Palmatine; 5,6-Dihydro-2,3,9,10-tetramethoxydibenzo[a,g]quinolizinium	C21 H22 N O4	352.154	13.887	cpd:C05315	map00950 Isoquinoline alkaloid biosynthesis	--	--	--	--	--	--	--	--	No results	No results	Full match	7.56476e+07	5.5236e+07	6.53833e+07	7.01962e+07	7.99344e+07	9.48064e+07	2.62791e+07	3.86275e+07	3.22665e+07	4.03215e+07	3.223e+07	4.92352e+07	6.76564e+07	6.59742e+07	8.7992e+07	7.65194e+07	5.66289e+07	5.1296e+07	4.45132e+07	5.30148e+07	4.67038e+07	4.90532e+07	4.92524e+07	4.61968e+07	4.37395e+07	7.21697e+07	6.91899e+07	6.04871e+07
Com_24587_pos	N,N'-di[4-(2,6-dimethylmorpholino)phenyl]thiourea	--	C25 H34 N4 O2 S	454.243	6.136	--	--	--	--	--	--	--	--	--	--	Invalid mass	No results	No results	6.89199e+06	6.9842e+06	6.91881e+06	7.832e+06	8.95901e+06	8.4346e+06	6.45119e+06	5.52549e+06	7.38387e+06	6.09166e+06	6.60284e+06	6.85064e+06	4.39554e+06	4.32972e+06	4.48509e+06	6.00798e+06	3.69078e+06	3.50491e+06	2.82101e+06	3.25444e+06	1.79619e+06	2.47262e+06	2.7627e+06	2.60401e+06	3.50796e+06	5.04586e+06	4.91931e+06	3.59439e+06
Com_19549_pos	Methyl linolenate	--	C19 H32 O2	292.239	14.853	--	--	--	--	--	--	--	--	--	--	No results	No results	Full match	1.35833e+07	8.69204e+06	1.05962e+07	6.39039e+06	9.72822e+06	8.48239e+06	8.97736e+06	5.91953e+06	8.19396e+06	4.01776e+06	3.76635e+06	5.54763e+06	4.04907e+06	4.99309e+06	8.4332e+06	5.34482e+06	4.88528e+06	2.44309e+06	5.96685e+06	5.0334e+06	7.5698e+06	8.03292e+06	5.73114e+06	6.21439e+06	7.18871e+06	7.04029e+06	7.50192e+06	6.06118e+06
Com_56033_pos	4-{2-[(2-chlorophenoxy)methyl]-1,3-thiazol-4-yl}benzonitrile	--	C17 H11 Cl N2 O S	348.014	5.098	--	--	--	--	--	--	--	--	--	--	Invalid mass	No results	No results	65806.6	80507.2	437067	283756	106374	53321.9	49084.7	72967.2	73059.8	84931.6	202872	47164.7	136943	69028.9	80782.4	161531	43755.7	79816	37042.3	139374	82235.6	67287.9	276076	38812.3	107211	97088.4	56754.2	56428.1
Com_5210_pos	2-Arachidonoyl glycerol	--	C23 H38 O4	360.263	15.159	--	--	--	LMGL01010023	--	--	--	Glycerolipids [GL]	Monoradylglycerols [GL01]	Monoacylglycerols [GL0101]	Invalid mass	No results	No results	3.52058e+07	8.14916e+07	8.86781e+07	9.31317e+07	8.59047e+07	8.56279e+07	1.68846e+07	6.41004e+07	1.7704e+07	2.13569e+07	1.41365e+07	1.62084e+07	3.89927e+07	3.63497e+07	5.127e+07	5.00461e+07	5.89329e+07	4.64436e+07	1.05395e+07	8.42132e+06	4.69082e+06	7.64463e+06	6.04673e+06	8.70343e+06	2.7727e+07	4.26984e+07	3.23086e+07	2.45503e+07
Com_25404_pos	Perillartine	--	C10 H15 N O	165.116	9.192	--	--	HMDB0035652	--	Lipids and lipid-like molecules	Prenol lipids	Monoterpenoids	--	--	--	No results	No results	Full match	4.94656e+06	2.61877e+06	5.01249e+06	5.79911e+06	4.16459e+06	5.57966e+06	1.25123e+06	1.18794e+06	1.29716e+06	1.23237e+06	517549	2.64444e+06	6.82085e+06	5.47882e+06	6.71192e+06	7.07362e+06	8.48355e+06	6.78833e+06	4.16073e+06	4.60652e+06	5.33477e+06	4.42978e+06	3.02045e+06	4.30164e+06	3.6885e+06	3.35638e+06	3.26401e+06	3.05392e+06
Com_33818_pos	Tenuifolin	--	C36 H56 O12	680.377	8.445	--	--	--	--	--	--	--	--	--	--	No results	No results	Full match	629611	647278	727218	760150	734552	788569	4.24534e+06	3.23388e+06	3.79293e+06	4.41953e+06	3.29718e+06	2.96087e+06	977791	581768	944413	898963	968735	818219	2.04025e+06	3.03807e+06	2.26095e+06	2.18426e+06	2.202e+06	3.124e+06	1.60289e+06	1.98122e+06	1.64301e+06	1.71494e+06
Com_22296_pos	PC (14:0e/3:0)	--	C25 H52 N O7 P	509.346	14.96	--	--	--	--	--	--	--	--	--	--	No results	Full match	No results	4.46964e+06	7.7991e+06	8.71431e+06	6.37808e+06	7.29505e+06	7.41198e+06	3.77752e+06	6.50159e+06	2.99235e+06	3.415e+06	6.02874e+06	3.42893e+06	6.39826e+06	6.65834e+06	1.00177e+07	9.92905e+06	1.07002e+07	1.02355e+07	2.39899e+06	8.18872e+06	3.46981e+06	6.13315e+06	7.33289e+06	6.11621e+06	6.70275e+06	4.00984e+06	6.89913e+06	4.34702e+06
Com_899_pos	Esculin hydrate	--	C15 H16 O9	340.079	9.03	--	--	--	--	--	--	--	--	--	--	No results	No results	Full match	1.09362e+08	1.32036e+08	1.06827e+08	9.33561e+07	1.24947e+08	1.09798e+08	2.81201e+08	2.5566e+08	2.58654e+08	2.373e+08	2.1379e+08	2.00475e+08	6.03397e+08	5.31826e+08	5.0102e+08	7.51443e+08	4.58667e+08	7.20207e+08	7.0587e+08	5.09196e+08	5.53603e+08	5.5493e+08	7.61042e+08	5.81783e+08	3.10951e+08	3.73485e+08	3.91886e+08	3.8142e+08
Com_12843_pos	4-D-Hydroxysphinganine	Phytosphingosine; 4-D-Hydroxysphinganine	C18 H39 N O3	317.292	14.388	cpd:C12144	map00600 Sphingolipid metabolism;map01100 Metabolic pathways	HMDB0004610	--	Organic nitrogen compounds	Organonitrogen compounds	Amines	--	--	--	No results	No results	Full match	7.62234e+06	4.81594e+06	5.29624e+06	4.84628e+06	3.99201e+06	4.16328e+06	4.21608e+06	5.84173e+06	6.21625e+06	3.4248e+06	4.72082e+06	5.14933e+06	3.18447e+06	3.29624e+06	3.34613e+06	4.90028e+06	2.99288e+06	4.36202e+06	6.53469e+06	5.93656e+06	6.62278e+06	5.18511e+06	5.42476e+06	4.27189e+06	6.20212e+06	6.047e+06	4.59405e+06	3.11697e+06
Com_13531_pos	2-hydroxy-3,6-diphenylcyclohexyl acetate	--	C20 H22 O3	332.143	15.237	--	--	--	--	--	--	--	--	--	--	Invalid mass	No results	No results	1.81226e+07	2.06674e+07	1.54259e+07	1.54162e+07	1.36891e+07	1.82071e+07	4.34549e+06	1.09045e+07	6.74022e+06	5.40596e+06	6.76147e+06	3.66713e+06	2.00421e+07	1.12573e+07	1.72607e+07	2.16991e+07	2.36889e+07	2.3213e+07	1.27919e+07	1.36176e+07	1.63111e+07	1.71788e+07	1.3416e+07	6.97949e+06	1.22108e+07	1.88465e+07	1.20117e+07	1.21146e+07
Com_37798_pos	T-2 Triol	--	C20 H30 O7	382.196	5.181	--	--	HMDB0035396	--	Lipids and lipid-like molecules	Prenol lipids	Sesquiterpenoids	--	--	--	Invalid mass	No results	No results	3.19174e+06	3.13347e+06	2.51935e+06	3.75191e+06	3.36045e+06	3.1787e+06	1.37969e+06	1.01728e+06	1.6104e+06	1.15059e+06	1.82278e+06	1.02137e+06	849886	1.12992e+06	1.69748e+06	1.83469e+06	1.55958e+06	866920	428406	871656	639922	784257	502904	805263	1.43072e+06	1.54599e+06	1.34888e+06	722727
Com_25995_pos	RNH	--	C16 H27 N9 O5	425.214	5.774	--	--	--	--	--	--	--	--	--	--	Full match	No results	No results	2.36246e+06	3.26806e+06	2.91713e+06	3.27884e+06	2.95642e+06	3.66082e+06	7.71925e+06	6.19438e+06	7.39543e+06	6.92317e+06	7.75825e+06	6.49159e+06	1.84543e+06	2.38913e+06	1.55937e+06	2.29292e+06	2.24122e+06	1.92151e+06	3.59506e+06	3.47097e+06	2.60474e+06	3.4197e+06	3.45507e+06	3.74355e+06	3.3657e+06	3.50139e+06	3.71221e+06	4.21723e+06
Com_29025_pos	15-Deoxy-¦¤12,14-prostaglandin J2-2-glycerol ester	--	C23 H34 O5	412.221	7.671	--	--	--	--	--	--	--	--	--	--	Invalid mass	No results	No results	5.57522e+06	4.24634e+06	5.01289e+06	4.73976e+06	3.86588e+06	3.73612e+06	1.99825e+06	2.06953e+06	2.56456e+06	1.83518e+06	1.58255e+06	1.46657e+06	2.7078e+06	1.76714e+06	3.13565e+06	2.80141e+06	3.26241e+06	2.35155e+06	1.29909e+06	1.79769e+06	1.79735e+06	1.64787e+06	1.3824e+06	1.73282e+06	2.94782e+06	3.39011e+06	2.96524e+06	3.18312e+06
Com_3404_pos	Hexanoylcarnitine	--	C13 H25 N O4	259.178	7.51	--	--	HMDB0000705	LMFA07070070	Lipids and lipid-like molecules	Fatty Acyls	Fatty acid esters	Fatty Acyls [FA]	Fatty esters [FA07]	Fatty acyl carnitines [FA0707]	Full match	No results	No results	1.87844e+07	2.44685e+07	2.53212e+07	2.06012e+07	2.41356e+07	2.27115e+07	1.34775e+08	1.17411e+08	1.34003e+08	1.2719e+08	161293724	136319913	6.39214e+06	6.23709e+06	6.52473e+06	5.87404e+06	9.33418e+06	4.50055e+06	1.02767e+07	2.37564e+07	1.90441e+07	1.14313e+07	1.07014e+07	1.73309e+07	3.98927e+07	4.02426e+07	3.83857e+07	3.58397e+07
Com_3429_pos	PC (16:2e/6:0)	--	C30 H58 N O7 P	575.394	15.557	--	--	--	--	--	--	--	--	--	--	No results	Full match	No results	6.98697e+07	1.53175e+08	1.05189e+08	9.22122e+07	9.20523e+07	7.07848e+07	2.02565e+07	3.04312e+07	2.07915e+07	1.71023e+07	1.94711e+07	2.09808e+07	9.06492e+07	7.44781e+07	8.21936e+07	1.06703e+08	7.73316e+07	1.17665e+08	1.73911e+07	1.99536e+07	8.83115e+06	2.55537e+07	1.95165e+07	2.19721e+07	3.03808e+07	4.10193e+07	2.68278e+07	3.07987e+07
Com_4278_pos	HNH	--	C16 H22 N8 O5	428.155	9.654	--	--	--	--	--	--	--	--	--	--	Invalid mass	No results	No results	1.24367e+08	4.41117e+07	6.45764e+07	6.01793e+07	4.57872e+07	8.35623e+07	636917	496426	1.61352e+06	921744	1.4178e+06	1.80171e+06	9.06829e+06	1.16727e+07	1.18113e+07	4.7418e+06	1.52353e+07	7.20183e+06	3.55687e+07	2.99874e+07	4.35083e+07	4.41458e+07	3.03782e+07	1.55798e+07	3.08363e+07	3.35522e+07	3.64109e+07	3.52926e+07
Com_16881_pos	6 ¦Â-Hydroxycortisol	--	C21 H30 O6	378.2	5.763	--	--	--	--	--	--	--	--	--	--	Invalid mass	No results	No results	1.06439e+06	936630	1.39781e+06	1.48439e+06	1.27714e+06	162218	1.47804e+06	3.23251e+06	1.56592e+06	3.58535e+06	2.58189e+06	1.60485e+07	679503	657675	673967	1.14284e+06	898510	624206	1.35124e+06	1.5908e+06	1.05921e+06	1.56067e+06	965445	991644	2.30663e+06	1.75669e+06	1.42738e+06	1.96703e+06
Com_7884_pos	methyl 2-[(2-acetyl-3-oxo-1-butenyl)amino]acetate	--	C9 H13 N O4	199.085	6.092	--	--	--	--	--	--	--	--	--	--	Full match	No results	No results	4.68004e+07	3.5464e+07	4.37689e+07	5.18994e+07	4.97073e+07	4.90776e+07	1.75641e+07	2.14063e+07	2.66747e+07	3.18593e+07	2.07559e+07	2.41845e+07	2.49982e+07	4.02405e+07	3.82432e+07	2.86064e+07	2.74936e+07	2.11754e+07	1.42253e+07	1.77524e+07	1.67243e+07	1.15174e+07	1.85896e+07	1.49229e+07	2.39357e+07	2.96205e+07	2.89918e+07	2.69547e+07
Com_24438_pos	Erdosteine	--	C8 H11 N O4 S2	270.996	5.761	--	--	--	--	--	--	--	--	--	--	Invalid mass	No results	No results	1.37973e+06	1.82722e+06	1.61379e+06	2.00615e+06	1.79171e+06	2.3357e+06	219437	211436	207211	227625	214509	236503	8.61914e+06	6.81333e+06	8.18297e+06	9.02583e+06	8.86193e+06	6.37915e+06	556124	782280	773819	563074	707248	710370	1.63196e+06	1.55894e+06	1.76847e+06	1.72923e+06
Com_53338_pos	Artemtherin +Na	--	C16 H26 O5	298.177	9.268	--	--	--	--	--	--	--	--	--	--	No results	No results	Full match	586593	489985	774910	734478	715377	918782	480486	371882	388866	394400	688461	707104	527154	478664	491935	443679	445855	430102	413818	556716	449649	353540	397382	666729	446976	655491	688807	546089
Com_1005_pos	LysoPC 20:4	--	C28 H50 N O7 P	543.33	14.8	--	--	--	--	--	--	--	--	--	--	No results	No results	Full match	5.88711e+08	4.99395e+08	7.94488e+08	4.93601e+08	5.4699e+08	6.26778e+08	2.56197e+08	3.17247e+08	2.54197e+08	2.39839e+08	2.36705e+08	1.87929e+08	3.95041e+08	5.19134e+08	7.16104e+08	5.9923e+08	3.2091e+08	5.4205e+08	5.05987e+08	2.3204e+08	3.85832e+08	2.06498e+08	2.95046e+08	2.4837e+08	4.51806e+08	4.90968e+08	4.27902e+08	3.91437e+08
Com_21382_pos	3-hydroxy-6-methoxy-2-phenyl-4H-chromen-4-one	--	C16 H12 O4	290.051	10.323	--	--	--	--	--	--	--	--	--	--	Invalid mass	No results	No results	527483	542819	548464	641460	799707	675994	1.22677e+06	1.2393e+06	1.0951e+06	1.38884e+06	1.39573e+06	1.23675e+06	356872	358850	407364	410472	398793	354740	465526	1.44613e+06	600270	460072	523346	564219	633803	669569	693403	646520
Com_18413_pos	all-cis-4,7,10,13,16-Docosapentaenoic acid	--	C22 H34 O2	312.245	14.496	--	--	--	--	--	--	--	--	--	--	Invalid mass	No results	No results	6.35235e+06	6.06458e+06	8.83539e+06	7.12435e+06	7.13943e+06	8.75084e+06	6.10596e+06	9.69241e+06	6.96975e+06	6.82571e+06	9.0529e+06	8.88704e+06	6.80016e+06	5.80805e+06	7.82518e+06	5.23509e+06	6.82298e+06	6.03954e+06	1.19727e+07	1.09981e+07	8.31177e+06	8.84082e+06	1.19834e+07	8.48493e+06	1.32407e+07	8.96744e+06	7.33632e+06	6.71445e+06
Com_14560_pos	Methyl 4-hydroxy-3-methoxycinnamate	--	C11 H12 O4	208.073	7.938	--	--	--	--	--	--	--	--	--	--	No results	Full match	Full match	1.9439e+07	1.64962e+07	1.47768e+07	1.6534e+07	1.85366e+07	1.72357e+07	2.14476e+07	1.78237e+07	1.69212e+07	1.43596e+07	2.02237e+07	1.19815e+07	1.51499e+07	1.36962e+07	1.59402e+07	1.45287e+07	1.88059e+07	1.24348e+07	8.65024e+06	9.86366e+06	8.47982e+06	8.90744e+06	8.8365e+06	1.29256e+07	1.14555e+07	1.23708e+07	1.29756e+07	1.34202e+07
Com_19949_pos	5-[(dimethylamino)methylidene]-3-phenyl-1,3-thiazolane-2,4-dione	--	C12 H12 N2 O2 S	270.046	1.587	--	--	--	--	--	--	--	--	--	--	Invalid mass	No results	No results	5.00045e+06	8.08297e+06	6.46036e+06	7.57357e+06	8.13645e+06	6.25104e+06	1.71835e+06	1.68058e+06	1.32372e+06	3.17267e+06	2.4226e+06	859991	1.1377e+07	1.01099e+07	1.21248e+07	9.54702e+06	1.05743e+07	1.10669e+07	2.77932e+06	1.99813e+06	2.5423e+06	1.85451e+06	1.57408e+06	1.67134e+06	5.41175e+06	7.45534e+06	6.42191e+06	6.44259e+06
Com_53377_pos	methyl 3-amino-5-(4-chlorophenyl)thiophene-2-carboxylate	--	C12 H10 Cl N O2 S	288.992	2.767	--	--	--	--	--	--	--	--	--	--	Invalid mass	No results	No results	523425	398841	471150	554931	575421	526773	388718	427450	475719	417985	381444	405229	460569	417560	444991	414145	414593	439460	368041	300314	368779	331356	389530	349095	590782	603404	447224	484523
Com_12832_pos	YNH	--	C19 H24 N6 O6	432.178	10.308	--	--	--	--	--	--	--	--	--	--	Full match	No results	No match	9.75898e+06	1.05668e+07	1.29081e+07	1.19421e+07	9.93489e+06	8.10165e+06	3.76714e+06	1.90706e+06	4.77184e+06	4.9521e+06	3.84153e+06	1.62901e+06	2.04883e+07	2.26704e+07	2.27392e+07	2.54369e+07	2.23504e+07	1.8935e+07	8.60807e+06	9.16941e+06	6.31521e+06	5.44748e+06	6.08093e+06	7.719e+06	8.45559e+06	8.62892e+06	1.03577e+07	9.81218e+06
Com_1512_pos	Prostaglandin E2-1-glyceryl ester	--	C23 H38 O7	408.248	13.601	--	--	--	--	--	--	--	--	--	--	Invalid mass	No results	No results	4.4735e+08	3.01784e+08	282396186	399236431	2.65611e+08	5.13551e+08	4.91395e+07	9.8742e+07	7.48564e+07	7.66402e+07	7.06763e+07	1.2555e+08	2.1423e+08	2.51921e+08	2.48826e+08	3.56442e+08	2.72074e+08	2.02799e+08	3.12229e+07	1.38084e+08	2.04791e+08	1.94479e+08	1.31183e+08	1.27992e+08	143563730	1.64667e+08	1.65589e+08	2.04116e+08
Com_7331_pos	PC (18:1e/6:0)	--	C32 H64 N O7 P	605.442	16.607	--	--	--	--	--	--	--	--	--	--	No results	Full match	No results	2.13231e+07	5.2225e+07	3.03421e+07	1.49823e+07	1.81887e+07	12366407	6.07507e+06	1.07223e+07	7.87592e+06	7.10724e+06	7.17334e+06	5.48159e+06	2.15253e+07	2.11847e+07	1.70715e+07	1.69467e+07	1.96249e+07	3.24486e+07	7.00983e+06	8.36614e+06	4.80933e+06	1.12018e+07	8.39223e+06	7.43228e+06	1.31944e+07	1.33433e+07	1.17601e+07	1.07446e+07
Com_6782_pos	Radicinin	--	C12 H12 O5	236.066	5.775	--	--	--	--	--	--	--	--	--	--	Invalid mass	No results	No results	4.52668e+07	3.98521e+07	4.84967e+07	4.36201e+07	4.48259e+07	5.38669e+07	673971	1.14191e+06	907570	975512	922791	673575	4.98183e+07	5.74144e+07	5.2903e+07	5.36786e+07	5.22513e+07	6.35969e+07	7.55632e+06	6.43466e+06	9.76721e+06	7.35348e+06	7.79644e+06	7.06203e+06	1.50418e+07	2.3074e+07	2.77339e+07	2.99096e+07
Com_19713_pos	1-morpholino-3-(4-nitrophenoxy)propan-2-ol	--	C13 H18 N2 O5	282.121	4.817	--	--	--	--	--	--	--	--	--	--	Full match	No results	No results	9.53248e+06	9.70193e+06	9.5343e+06	1.0065e+07	9.66235e+06	8.81292e+06	1.12682e+07	9.04646e+06	1.27986e+07	1.20501e+07	1.1568e+07	9.17911e+06	3.1991e+06	2.72194e+06	2.78452e+06	3.5039e+06	2.75542e+06	2.00146e+06	7.02182e+06	4.70738e+06	4.28483e+06	4.13237e+06	4.12553e+06	4.44974e+06	5.59438e+06	6.41392e+06	6.77049e+06	5.31934e+06
Com_28737_pos	N-(cyclopropylmethyl)-N'-phenylurea	--	C11 H14 N2 O	106.045	1.139	--	--	--	--	--	--	--	--	--	--	Invalid mass	No results	No results	4.18305e+06	4.46152e+06	1.70136e+06	3.1461e+06	5.08718e+06	1.9627e+06	3.01802e+06	2.29704e+06	5.02628e+06	3.29208e+06	3.59223e+06	3.98923e+06	504095	1.84339e+06	864192	1.51539e+06	1.22723e+06	939378	2.37298e+06	2.20044e+06	1.72446e+06	1.69042e+06	1.62973e+06	1.82217e+06	2.19369e+06	2.53569e+06	2.84953e+06	2.19325e+06
Com_5300_pos	4-(isopropylsulfonyl)-3-(1H-pyrrol-1-yl)-2-thiophenecarbohydrazide	--	C12 H15 N3 O3 S2	351.009	2.062	--	--	--	--	--	--	--	--	--	--	Invalid mass	No results	No results	6.46864e+07	6.39341e+07	5.91466e+07	1.63716e+07	6.47288e+07	6.3457e+07	9.36058e+07	8.26875e+07	7.66236e+07	7.41098e+07	8.56586e+07	7.30117e+07	6.62366e+07	6.68757e+07	8.15183e+07	5.86874e+07	6.8349e+07	5.77219e+07	5.86489e+07	5.85495e+07	6.57245e+07	5.3117e+07	6.18766e+07	1.44594e+07	6.95725e+07	7.65327e+07	7.04577e+07	6.60981e+07
Com_16381_pos	N-(9-oxodecyl)acetamide	--	C12 H23 N O2	502.258	10.36	--	--	--	--	--	--	--	--	--	--	Invalid mass	No results	No results	1.85682e+06	3.03884e+06	4.16284e+06	4.81466e+06	4.47062e+06	3.63926e+06	1.39477e+07	1.05724e+07	11100157	1.60831e+07	1.68793e+07	1.30469e+07	596681	873007	1.24729e+06	944932	1.0603e+06	822565	1.45347e+06	3.21196e+06	2.97688e+06	2.11447e+06	2.05375e+06	3.53366e+06	3.75812e+06	3.00036e+06	3.60694e+06	3.99967e+06
Com_17538_pos	PC (16:1/16:2)	--	C40 H74 N O8 P	727.512	14.912	--	--	--	--	--	--	--	--	--	--	No results	Full match	No results	5.17596e+06	4.15378e+06	4.24795e+06	2.92007e+06	1.78622e+06	5.66813e+06	2.00673e+06	6.17668e+06	8.56936e+06	8.29344e+06	8.10056e+06	1.30099e+07	1.18856e+07	4.16945e+06	3.51879e+06	1.07014e+07	4.05719e+06	2.03794e+06	7.75773e+06	3.59123e+06	5.35294e+06	3.30083e+06	1.08072e+07	1.41619e+07	3.6974e+06	2.59941e+06	3.56239e+06	5.51602e+06
Com_883_pos	6-(3-hydroxybutan-2-yl)-5-(hydroxymethyl)-4-methoxy-2H-pyran-2-one	--	C11 H16 O5	210.088	10.238	--	--	--	--	--	--	--	--	--	--	Invalid mass	No results	No results	1.82063e+06	1.7799e+06	2.32967e+06	1.80157e+06	2.09423e+06	2.46502e+06	2.32035e+06	2.35436e+06	2.47327e+06	1.78547e+06	2.23523e+06	3.04931e+06	2.67788e+08	1.40341e+06	5.85696e+08	3.80399e+08	3.70263e+08	3.0171e+08	3.57596e+08	4.11566e+08	2.60596e+06	2.05769e+06	4.5479e+08	2.54558e+06	2.05081e+06	1.68689e+06	1.90192e+06	2.35479e+06
Com_514_pos	Eicosapentaenoic acid	(5Z,8Z,11Z,14Z,17Z)-Icosapentaenoic acid; (5Z,8Z,11Z,14Z,17Z)-Eicosapentaenoic acid; Eicosapentaenoic acid; 5,8,11,14,17-Icosapentaenoic acid; (5Z,8Z,11Z,14Z,17Z)-Eicosapentaenoate	C20 H30 O2	308.234	13.906	cpd:C06428	map01040 Biosynthesis of unsaturated fatty acids	HMDB0001999	--	Lipids and lipid-like molecules	Fatty Acyls	Fatty acids and conjugates	--	--	--	Invalid mass	No results	No results	1647748199	1233376754	1201425073	6.09663e+08	1210334700	1750555263	2.24907e+08	6.91505e+08	4.73692e+08	4.96135e+08	4.90811e+08	581796149	8.30982e+08	946502023	1141997656	1136879642	1016857706	8.81797e+08	3.77597e+08	4.59386e+08	7.93478e+08	5.93836e+08	3.97782e+08	3.40169e+08	7.84964e+08	8.07783e+08	688582153	6.34668e+08
Com_26485_pos	2,6-dimethyl-4-(3-thienyl)pyridine-3,5-dicarboxylic acid	--	C13 H11 N O4 S	277.041	7.994	--	--	--	--	--	--	--	--	--	--	Full match	No results	No results	924575	913880	957955	895985	909083	1.01839e+06	1.40814e+06	1.26373e+06	1.10954e+06	1.27105e+06	1.44408e+06	1.05437e+06	6.42661e+06	6.467e+06	5.23971e+06	5.43411e+06	5.74388e+06	6.39716e+06	5.27759e+06	3.25718e+06	4.96644e+06	2.5267e+06	5.16808e+06	7.01726e+06	3.26404e+06	2.8375e+06	3.93151e+06	2.38679e+06
Com_1950_pos	Kanosamine	Kanosamine; D-Kanosamine; 3-Amino-3-deoxy-D-glucose	C6 H13 N O5	161.069	1.218	cpd:C12212	--	--	--	--	--	--	--	--	--	Invalid mass	No results	No match	2.92786e+07	1.58232e+07	2.51526e+07	2.94653e+07	1.57887e+07	1.08613e+08	6.58637e+06	2.50085e+08	6.58754e+06	2.72084e+07	5.32615e+07	7.09014e+07	1.32652e+07	1.83569e+07	2.00863e+07	3.41506e+08	4.04717e+07	2.4084e+07	1.42703e+07	9.42473e+06	1.56892e+07	4.61583e+07	1.06303e+07	1.18509e+07	3.95045e+07	3.97608e+07	4.7895e+07	5.41832e+07
Com_2493_pos	3-(2-Hydroxyethyl)indole	--	C10 H11 N O	161.084	9.654	--	--	HMDB0003447	--	Organoheterocyclic compounds	Indoles and derivatives	Indoles	--	--	--	Full match	No results	Full match	1.68214e+08	2.30571e+08	1.80473e+08	2.31649e+08	2.06854e+08	1.95667e+08	5.50673e+07	6.29671e+07	7.12649e+07	9.82473e+07	8.53894e+07	7.44488e+07	1.11385e+08	9.50772e+07	1.28966e+08	1.18679e+08	1.24759e+08	1.06754e+08	2.64605e+07	3.747e+07	2.82772e+07	3.00629e+07	2.29189e+07	3.33549e+07	8.33422e+07	8.35886e+07	7.5398e+07	7.65481e+07
Com_23818_pos	trans-Zeatin-O-glucoside	O-beta-D-Glucosylzeatin; O-beta-D-Glucosyl-trans-zeatin; trans-Zeatin-O-glucoside	C16 H23 N5 O6	381.163	6.379	cpd:C03423	map00908 Zeatin biosynthesis;map01110 Biosynthesis of secondary metabolites	--	--	--	--	--	--	--	--	No results	No results	Full match	6.08331e+06	6.42869e+06	8.44949e+06	6.57244e+06	7.36797e+06	8.00514e+06	3.3373e+06	7.8786e+06	4.753e+06	3.8917e+06	9.07474e+06	2.96662e+06	6.42223e+06	6.83571e+06	6.47813e+06	5.45767e+06	8.94511e+06	4.35913e+06	3.94064e+06	3.39299e+06	3.44292e+06	4.15451e+06	2.498e+06	3.50886e+06	3.54083e+06	3.78604e+06	5.58486e+06	4.77034e+06
Com_16514_pos	Decanoylcarnitine	--	C17 H33 N O4	315.24	10.39	--	--	HMDB0000651	LMFA07070059	Lipids and lipid-like molecules	Fatty Acyls	Fatty acid esters	Fatty Acyls [FA]	Fatty esters [FA07]	Fatty acyl carnitines [FA0707]	Full match	No results	No results	834790	1.5706e+06	1.48354e+06	1.01239e+06	1.51078e+06	1.0505e+06	6.43162e+06	6.84405e+06	1.28277e+07	1.59873e+07	8.488e+06	7.44683e+06	412135	445278	484905	456604	449192	405248	620730	906989	609145	1.05136e+06	623590	662409	1.75493e+06	2.22935e+06	2.11943e+06	2.18467e+06
Com_50_pos	trans-3-Indoleacrylic acid	--	C11 H9 N O2	187.063	6.911	--	--	--	--	--	--	--	--	--	--	Full match	No results	Full match	10841091438	13636295838	11523391197	13582938393	13422452416	13080081636	15891791686	14703943294	14206832972	16791993898	16195533261	16753589051	7371810841	9535940090	9840317783	9033048045	7590207035	7833801089	8850170813	11719874653	9712211273	8411582783	11236801588	10654502144	9319165543	10447233763	11153631812	10772876669
Com_17428_pos	(6E,10E)-3,7,11,15-tetramethylhexadeca-1,6,10,14-tetraene-3,5,9-triol	--	C20 H34 O3	339.277	13.154	--	--	--	--	--	--	--	--	--	--	Invalid mass	No results	No results	5.40959e+06	3.40036e+06	3.46139e+06	1.26215e+07	4.45538e+06	5.08614e+06	782076	879707	879923	1.38228e+06	929072	1.14436e+06	1.80958e+06	1.83973e+06	2.14876e+06	2.14741e+06	1.67033e+06	1.74446e+06	4.60456e+06	3.92664e+06	4.36884e+06	3.45971e+06	2.87477e+06	1.51322e+06	2.0875e+06	1.90879e+06	3.15273e+06	2.20576e+06
Com_28011_pos	N', N''-p-Coumaroyl, Feruloylspermidine	--	C26 H33 N3 O5	467.24	8.548	--	--	--	--	--	--	--	--	--	--	No results	No results	Full match	1.53686e+06	1.58883e+06	1.32146e+06	903166	918264	755503	378751	396063	381088	408381	561720	393475	380223	377409	388365	393403	396711	370508	349186	345190	486434	295738	322277	366226	1.12554e+06	1.55094e+06	1.58228e+06	954769
Com_14658_pos	JWH 412 N-(5-hydroxypentyl) metabolite	--	C24 H22 F N O2	750.338	9.719	--	--	--	--	--	--	--	--	--	--	Invalid mass	No results	No results	1.46e+07	1.57041e+07	1.5072e+07	1.4966e+07	1.74592e+07	1.58383e+07	1.42454e+07	1.20536e+07	1.36328e+07	1.92108e+07	1.71537e+07	1.87791e+07	4.18163e+06	3.27484e+06	5.61763e+06	4.16224e+06	5.94464e+06	3.97909e+06	2.17532e+06	3.49348e+06	4.32139e+06	2.83467e+06	4.47747e+06	3.21599e+06	7.60163e+06	7.70428e+06	8.26985e+06	8.83293e+06
Com_14790_pos	Lithosprmoside	--	C14 H19 N O8	329.111	1.429	--	--	--	--	--	--	--	--	--	--	No results	Full match	No results	1.70691e+06	2.73649e+06	1.79232e+06	2.2952e+06	2.67758e+06	2.72276e+06	7.94513e+06	5.26798e+06	4.73099e+06	5.53644e+06	6.73748e+06	5.85168e+06	7.13786e+06	5.41391e+06	5.92818e+06	3.27846e+06	5.54701e+06	7.35634e+06	1.44171e+07	1.35026e+07	1.34843e+07	1.22271e+07	1.49953e+07	1.35828e+07	6.04028e+06	7.07042e+06	6.32076e+06	6.47603e+06
Com_15265_pos	Vitamin C	Ascorbate; Ascorbic acid; L-Ascorbate; L-Ascorbic acid; Vitamin C	C6 H8 O6	176.032	1.719	cpd:C00072	map00053 Ascorbate and aldarate metabolism;map00480 Glutathione metabolism;map01100 Metabolic pathways;map01110 Biosynthesis of secondary metabolites	HMDB0000044	--	Organoheterocyclic compounds	Dihydrofurans	Furanones	--	--	--	No results	No results	Full match	1.2045e+07	8.57964e+06	1.13491e+07	9.80228e+06	1.30501e+07	1.0119e+07	2.00886e+07	1.58214e+07	1.88638e+07	1.80457e+07	1.68349e+07	1.5455e+07	6.56385e+06	8.04113e+06	6.89938e+06	7.29801e+06	6754833	5.94697e+06	1.10952e+07	1.03957e+07	1.118e+07	8.68865e+06	1.04492e+07	1.10005e+07	1.22187e+07	1.24808e+07	1.2104e+07	1.21289e+07
Com_54647_pos	Protostemonine	--	C25 H31 N O6	441.213	9.261	--	--	--	--	--	--	--	--	--	--	No results	No results	Full match	208949	176810	765850	235730	645693	236671	337488	403296	459483	349621	331939	426858	145977	128457	146212	159488	184287	140557	219698	351719	217985	173825	264422	267352	271107	208824	203961	245538
Com_21190_pos	PC (18:2e/22:5)	--	C48 H84 N O7 P	817.584	16.614	--	--	--	--	--	--	--	--	--	--	No results	Invalid mass	No results	2.27335e+06	2.28967e+06	706564	679450	674320	1.95814e+06	2.1836e+06	1.14293e+06	3.08706e+06	1.0644e+07	2.50568e+06	5.66218e+06	2.349e+06	3.53904e+06	2.11902e+06	2.18813e+06	911884	2.3155e+06	6.46284e+06	2.3281e+06	2.39232e+06	2.75593e+06	2.18993e+06	2.19725e+06	2.1209e+06	1.40998e+06	2.80645e+06	2.99123e+06
Com_38071_pos	N-morpholino-N'-[(5-nitro-3-thienyl)carbonyl]urea	--	C10 H12 N4 O5 S	338.011	2.575	--	--	--	--	--	--	--	--	--	--	Invalid mass	No results	No results	2.85992e+06	3.32962e+06	2.40094e+06	2.41447e+06	2.45409e+06	3.07468e+06	1.01812e+06	2.98352e+06	590741	979055	958918	1.16307e+06	2.60209e+06	2.13618e+06	1.58433e+06	3.63727e+06	2.17752e+06	3.41193e+06	1.24019e+06	1.46084e+06	1.39784e+06	1.10525e+06	907839	1.28327e+06	1.43992e+06	814847	1551450	1.35335e+06
Com_13816_pos	D-Ribulose 5-phosphate	D-Ribulose 5-phosphate	C5 H11 O8 P	230.019	1.49	cpd:C00199	map00030 Pentose phosphate pathway;map00040 Pentose and glucuronate interconversions;map00710 Carbon fixation in photosynthetic organisms;map00740 Riboflavin metabolism;map00750 Vitamin B6 metabolism;map01100 Metabolic pathways;map01110 Biosynthesis of secondary metabolites;map01200 Carbon metabolism;map01230 Biosynthesis of amino acids	HMDB0000618	--	Organooxygen compounds	Carbohydrates and carbohydrate conjugates	Monosaccharides	--	--	--	No results	No results	Full match	1.96898e+07	1.57051e+07	1.14951e+07	1.17899e+07	1.35063e+07	1.46608e+07	5.85662e+06	5.95284e+06	4.59625e+06	5.71689e+06	6.56797e+06	4.12653e+06	4.54982e+06	5.30738e+06	5.38398e+06	4.91675e+06	5.74364e+06	3.73637e+06	2.04358e+06	2.61011e+06	2.13592e+06	1.53927e+06	1.94822e+06	2.70694e+06	6.34907e+06	7.4172e+06	5.40492e+06	5.88615e+06
Com_23742_pos	Oleic acid	(9Z)-Octadecenoic acid; (Z)-Octadec-9-enoic acid; Oleate; Oleic acid	C18 H34 O2	282.256	15.14	cpd:C00712	map00061 Fatty acid biosynthesis;map00073 Cutin, suberine and wax biosynthesis;map01040 Biosynthesis of unsaturated fatty acids	HMDB0000207	LMFA01030002	Lipids and lipid-like molecules	Fatty Acyls	Fatty acids and conjugates	Fatty Acyls [FA]	Fatty Acids and Conjugates [FA01]	Unsaturated fatty acids [FA0103]	Full match	No results	Full match	1.45225e+06	770741	9.83438e+06	582377	518559	6.15465e+06	471187	540642	598071	526043	563177	543394	675091	636485	651174	760256	629401	674301	629793	567709	619057	597899	570061	538309	592843	762834	529446	547649
Com_4123_pos	11-Deoxy prostaglandin F1¦Â	--	C20 H36 O4	322.249	13.637	--	--	--	--	--	--	--	--	--	--	Invalid mass	No results	No results	3.62322e+07	1.8982e+07	2.48449e+07	2.60736e+07	2.50898e+07	2.47544e+07	8.91334e+06	1.3707e+07	1.38866e+07	2.09951e+07	1.70635e+07	2.22876e+07	1.21891e+07	1.24634e+07	1.79376e+07	1.84412e+07	1.5074e+07	1.27151e+07	2.19128e+07	2.19066e+07	9.87536e+07	4.03091e+07	2.23303e+07	1.15154e+08	3.49713e+07	2.41376e+07	2.66902e+07	2.36273e+07
Com_12605_pos	LPE 20:2	--	C25 H48 N O7 P	505.317	14.956	--	--	--	LMGP02050047	--	--	--	Glycerophospholipids [GP]	Glycerophosphoethanolamines [GP02]	Monoacylglycerophosphoethanolamines [GP0205]	No results	Full match	No results	1.80342e+07	2.22769e+07	1.97777e+07	2.57044e+06	20053300	1.32477e+07	4.98658e+06	7.88926e+06	5.03864e+06	5.74307e+06	4.16349e+06	5.59158e+06	1.75084e+07	1.26373e+07	2.03786e+07	2.25106e+07	1.80667e+07	2.64128e+07	4299086	5.63129e+06	2.49305e+06	8.0784e+06	5.57135e+06	6.62794e+06	1.12339e+07	1.37861e+07	1.12184e+07	6.36252e+06
Com_9015_pos	Flavone	Flavone	C15 H10 O2	222.067	1.297	cpd:C15608	--	HMDB0003075	LMPK12110097	Phenylpropanoids and polyketides	Flavonoids	Flavones	Polyketides [PK]	Flavonoids [PK12]	Flavones and Flavonols [PK1211]	No results	No results	Full match	2.69756e+07	2.94892e+07	4.39455e+07	3.8824e+07	3.67407e+07	2.61462e+07	2.26604e+07	2.63819e+07	3.48579e+07	2.87531e+07	2.74019e+07	2.28831e+07	1.94516e+07	1.59198e+07	2.25425e+07	2.0037e+07	1.59528e+07	1.75246e+07	1.60615e+07	1.27459e+06	1.66063e+07	1.37656e+07	1.55795e+07	1.90468e+07	2.60282e+07	2.15162e+07	2.09888e+07	2.22795e+07
Com_3128_pos	5-(2,5-dihydroxyhexyl)oxolan-2-one	--	C10 H18 O4	224.102	11.107	--	--	--	--	--	--	--	--	--	--	Invalid mass	No results	No results	1.85365e+07	4.40209e+07	5.06348e+07	7.36128e+07	5.40738e+07	8.68144e+07	2.72088e+07	2.80428e+07	3.28653e+07	3.22125e+07	3.14559e+07	7.05159e+07	3.38835e+07	4.40204e+07	6.97805e+07	4.94315e+07	4.68499e+07	3.54555e+07	6.32883e+07	6.76221e+07	1.71191e+08	1.2522e+08	7.11133e+07	1.63005e+08	4.19079e+07	6.35469e+07	6.98141e+07	6.94099e+07
Com_7252_pos	Andrographolide	Andrographolide	C20 H30 O5	350.206	13.217	cpd:C20214	--	--	--	--	--	--	--	--	--	Invalid mass	No results	No results	3.94842e+07	2.66805e+07	3.85743e+07	4.18767e+07	3.29671e+07	6.21301e+07	1.37754e+07	2.06358e+07	1.79726e+07	2.08702e+07	2.07772e+07	3.51274e+07	2.7448e+07	2.47828e+07	3.76446e+07	3.96612e+07	3.12122e+07	2.25878e+07	2.19333e+07	2.56646e+07	4.16164e+07	2.57681e+07	2.26866e+07	2.54948e+07	2.18066e+07	2.766e+07	2.96777e+07	3.09518e+07
Com_49562_pos	D-Glutamic acid	D-Glutamate; D-Glutamic acid; D-Glutaminic acid; D-2-Aminoglutaric acid	C5 H9 N O4	147.053	0.026	cpd:C00217	map01100 Metabolic pathways	HMDB0003339	--	Organic acids and derivatives	Carboxylic acids and derivatives	Amino acids, peptides, and analogues	--	--	--	No results	No results	Full match	140349	110985	123948	94973.4	51236.3	89153.4	75822.5	148204	45347.3	122396	117008	185735	202933	893986	179023	60233.7	56386	55365.3	75776.4	41971.3	37973.7	1.24368e+06	52689.1	41764.1	66095.7	118288	132299	143911
Com_234_pos	¦Á-Eleostearic acid	--	C18 H30 O2	128.121	13.994	--	--	--	--	--	--	--	--	--	--	Invalid mass	Invalid mass	No results	1615284901	1381169659	1578526292	1506137584	1494503954	1880409856	2.89377e+08	5.99486e+08	4.60772e+08	4.35334e+08	4.70563e+08	1446831507	7.3424e+08	7.53063e+08	1077385432	1035472958	9.88483e+08	8.00435e+08	4.63143e+08	3655794596	7.87245e+08	6.42667e+08	2880843357	5.20954e+08	8.97607e+08	9.42833e+08	7.94382e+08	768452354
Com_32919_pos	Linderalactone	Linderalactone	C15 H16 O3	244.107	10.02	cpd:C17425	--	--	--	--	--	--	--	--	--	No results	Invalid mass	No results	475591	397868	259146	455599	327784	675123	5.25702e+06	4.88761e+06	3.09759e+06	3.19224e+06	775535	3.16916e+06	705309	490029	874417	779082	858640	760687	2.29618e+06	1.94724e+06	1.67556e+06	1.55809e+06	1.47563e+06	2.0958e+06	871847	1.38299e+06	1.54964e+06	1.98584e+06
Com_45691_pos	Neoeriocitrin	Neoeriocitrin; Eriodictyol 7-O-neohesperidoside	C27 H32 O15	596.173	8.439	cpd:C09805	--	--	LMPK12140359	--	--	--	Polyketides [PK]	Flavonoids [PK12]	Flavanones [PK1214]	No results	No results	Full match	839760	1.04336e+06	1.03383e+06	947786	1.01469e+06	879758	1.8228e+06	1.83323e+06	1.48985e+06	1.57762e+06	2.05538e+06	1.48252e+06	493422	882371	1.4838e+06	984496	748034	907361	691499	706731	774196	692049	874911	851860	807650	996527	842244	888270
Com_33288_pos	Methional	--	C4 H8 O S	104.03	1.956	--	--	HMDB0031857	--	Organic oxygen compounds	Organooxygen compounds	Carbonyl compounds	--	--	--	No results	No results	Full match	4.35628e+06	4.15022e+06	3.35751e+06	4.29564e+06	3.69574e+06	2.50858e+06	2.62257e+06	2.73781e+06	3.20068e+06	4.36791e+06	2.9904e+06	3.29135e+06	2.10903e+06	2.32916e+06	2.7075e+06	2.42423e+06	2.60568e+06	1.8007e+06	2.26433e+06	2.25646e+06	1.98952e+06	2.14246e+06	1.18813e+06	2.41574e+06	2.5342e+06	2.94288e+06	2.85811e+06	2.84154e+06
Com_4688_pos	3-Hydroxypicolinic acid	3-Hydroxypicolinic acid	C6 H5 N O3	139.027	3.391	cpd:C18620	--	--	--	--	--	--	--	--	--	Full match	No results	Full match	4.21471e+07	4.51419e+07	4.96705e+07	5.44448e+07	5.00249e+07	6.05321e+07	4.53582e+07	4.61437e+07	4.55821e+07	4.01783e+07	4.12063e+07	3.87859e+07	5.21222e+07	4.77568e+07	5.04042e+07	5.11219e+07	5.0194e+07	4.55949e+07	5.93296e+07	9.39744e+07	8.55176e+07	4.93956e+07	6.71573e+07	7.02253e+07	5.13025e+07	5.72103e+07	5.55075e+07	5.65315e+07
Com_6819_pos	4-cyclopropyl-6-methoxy-1,3,5-triazin-2-amine	--	C7 H10 N4 O	166.085	1.432	--	--	--	--	--	--	--	--	--	--	Full match	No results	No results	4.96389e+07	4.53664e+07	6.4541e+07	5.18177e+07	4.93004e+07	4.82773e+07	1.58671e+07	1.4724e+07	1.48994e+07	1.73062e+07	1.6228e+07	1.33969e+07	3.55999e+07	4.86063e+07	4.7175e+07	2.72493e+07	3.79574e+07	3.25344e+07	1.40448e+07	1.6066e+07	1.43327e+07	1.23016e+07	1.39489e+07	1.60144e+07	2.22905e+07	2.26459e+07	2.30921e+07	2.12022e+07
Com_56161_pos	Cucurbitacin I	Cucurbitacin I	C30 H42 O7	514.295	11.234	cpd:C08800	--	--	LMST01010110	--	--	--	Sterol Lipids [ST]	Sterols [ST01]	Cholesterol and derivatives [ST0101]	No results	No results	Full match	393567	105032	172942	190662	155270	255285	107688	102095	99443	104576	109579	104958	125967	159826	91892.9	228663	87334.2	82270.4	89336.8	89006.9	86005.9	79625.1	79224	87641.3	101030	102781	116372	89613.8
Com_2439_pos	Lawsone	Lawsone	C10 H6 O3	174.032	8.843	cpd:C10368	--	HMDB0030773	--	Benzenoids	Naphthalenes	Naphthoquinones	--	--	--	No results	Full match	No results	2.27635e+08	2.20333e+08	2.37856e+08	254994175	2.30502e+08	2.5326e+08	2.29493e+08	2.10411e+08	2.10204e+08	2.23648e+08	2.46666e+08	2.17435e+08	5.63448e+07	6.96649e+07	5.02728e+07	5.67545e+07	4.66645e+07	4.67533e+07	5.92479e+07	5.00088e+07	6.6647e+07	4.94476e+07	6.93295e+07	4.96199e+07	1.32605e+08	1.43175e+08	1.46723e+08	1.38852e+08
Com_37468_pos	4-(tert-butyl)-3-(4-chlorophenethyl)-2,3-dihydro-1,3-thiazole-2-thione	--	C15 H18 Cl N S2	311.057	5.164	--	--	--	--	--	--	--	--	--	--	Full match	No results	No results	3.07878e+06	3.10364e+06	3.91637e+06	2.98568e+06	3.29947e+06	3.26861e+06	3.74212e+06	2.77821e+06	2.93945e+06	3.31242e+06	2.92719e+06	2.6447e+06	2.96216e+06	2.95666e+06	2.66141e+06	2.46285e+06	3.09784e+06	2.28053e+06	2.07074e+06	2.61915e+06	2.53e+06	1.62374e+06	2.28424e+06	2.00107e+06	3.1512e+06	3.32177e+06	3.02557e+06	2.554e+06
Com_13363_pos	N-(2-morpholinophenyl)-1,3-benzothiazole-2-carboxamide	--	C18 H17 N3 O2 S	339.11	11.046	--	--	--	--	--	--	--	--	--	--	Invalid mass	No results	No results	2.65693e+06	3.55491e+06	3.65046e+06	3.64041e+06	4.92047e+06	7.10957e+06	1.53267e+06	856830	1.5397e+06	736807	1.2922e+06	1.03773e+06	7.33383e+06	1.83018e+07	2.47896e+07	1.39515e+07	1.26213e+07	1.49889e+07	6.19205e+06	4.91474e+06	8.10311e+06	6.06478e+06	6.32207e+06	3.87918e+06	5.79333e+06	4.59683e+06	4.68786e+06	4.12519e+06
Com_5642_pos	NVP-231	--	C25 H25 N3 O2 S	431.161	6.453	--	--	--	--	--	--	--	--	--	--	Invalid mass	No results	No results	4.82052e+07	4.33393e+07	4.29594e+07	4.10737e+07	4.50398e+07	4.78434e+07	6.46338e+07	5.45821e+07	6.63335e+07	6.69367e+07	6.59649e+07	6.50268e+07	4.13315e+07	3.96024e+07	2.98264e+07	3.75829e+07	4.29421e+07	3.65287e+07	6.71233e+07	6.82552e+07	6.60277e+07	5.94887e+07	6.10946e+07	7.30607e+07	5.49397e+07	6.10892e+07	5.88981e+07	5.50396e+07
Com_29013_pos	N-[1-(4-methoxy-2-oxo-2H-pyran-6-yl)-2-methylbutyl]acetamide	--	C13 H19 N O4	291.085	6.737	--	--	--	--	--	--	--	--	--	--	Invalid mass	No results	No results	1.56625e+06	1.68282e+06	2.18493e+06	1.82289e+06	2.0334e+06	2.25576e+06	2.91047e+06	3.37101e+06	3.46295e+06	3.17871e+06	3.72663e+06	3.08617e+06	4.27252e+06	3.0893e+06	6.81358e+06	4.36466e+06	4.58313e+06	2.72335e+06	517351	535036	583530	558009	495870	647327	1.38648e+06	1.50108e+06	1.64774e+06	1.60787e+06
Com_3145_pos	5-(tert-butyl)-2-methyl-N-(4-nitrophenyl)-3-furamide	--	C16 H18 N2 O4	302.126	8.607	--	--	--	--	--	--	--	--	--	--	Full match	No results	No results	1.48513e+08	1.54807e+08	1.8364e+08	1.7645e+08	1.86071e+08	1.65096e+08	4.94361e+07	5.37256e+07	4.57196e+07	5.6601e+07	6.57265e+07	5.49533e+07	9.55188e+07	101156819	1.1037e+08	1.05827e+08	9.5413e+07	8.47824e+07	3.77558e+07	5.81208e+07	5.09298e+07	4.28004e+07	5.14026e+07	5.78877e+07	7.58095e+07	8.42604e+07	8.4035e+07	8.09352e+07
Com_14031_pos	3-(5,7-dimethoxy-4-oxo-4H-chromen-2-yl)propanoic acid	--	C14 H14 O6	278.079	7.749	--	--	--	--	--	--	--	--	--	--	Full match	No results	No results	1.32563e+06	1.74332e+06	1.70819e+06	1.6549e+06	1.41349e+06	1.79483e+06	8.33163e+06	6.65586e+06	5.93677e+06	9.97283e+06	7.54427e+06	8.05483e+06	9.81504e+06	1.07462e+07	1.05227e+07	1.32132e+07	1.08818e+07	1.25013e+07	1.26757e+07	1.20007e+07	1.29426e+07	1.4871e+07	1.5186e+07	1.44989e+07	7.57055e+06	9.25368e+06	8.79629e+06	8.51785e+06
Com_18130_pos	lactucopicrin	--	C23 H22 O7	410.136	8.561	--	--	HMDB0035828	--	Lipids and lipid-like molecules	Prenol lipids	Terpene lactones	--	--	--	No results	No results	Full match	3.66729e+06	4.69161e+06	3.92632e+06	3.71045e+06	4.14933e+06	3.9177e+06	2.79405e+06	2.95744e+06	3.08822e+06	3.18041e+06	3.54603e+06	3.1932e+06	8.00086e+06	1.08041e+07	8.68483e+06	8.64289e+06	7.44611e+06	8.7244e+06	1.13827e+07	1.38897e+06	10428315	8.20741e+06	1.34397e+07	1.10332e+07	8.53286e+06	9.06167e+06	7.31161e+06	6.12528e+06
Com_9059_pos	L-Methionine sulfone	--	C5 H11 N O4 S	181.041	1.334	--	--	--	--	--	--	--	--	--	--	No results	No results	Full match	2.92248e+07	3.88391e+07	3.33232e+07	3.48652e+07	3.69515e+07	3.51982e+07	2.20437e+07	1.8604e+07	2.42067e+07	1.75994e+07	1.81223e+07	2.04593e+07	2.31136e+07	2.29278e+07	2.69887e+07	2.78636e+07	2.56087e+07	2.27189e+07	2.34897e+07	2.79147e+07	2.68652e+07	2.38282e+07	2.67633e+07	2.7451e+07	2.19134e+07	2.47788e+07	2.60425e+07	2.36009e+07
Com_15763_pos	5,8-dihydroxy-10-methyl-5,8,9,10-tetrahydro-2H-oxecin-2-one	--	C10 H14 O4	220.074	8.556	--	--	--	--	--	--	--	--	--	--	Invalid mass	No results	No match	1.18138e+07	1.23524e+07	1.19509e+07	1.39212e+07	1.26855e+07	1.42442e+07	1.61149e+07	1.39085e+07	1.49082e+07	1.71273e+07	1.70915e+07	1.54593e+07	9.90631e+06	1.03203e+07	1.12806e+07	1.10286e+07	1.10599e+07	8.60199e+06	1.14997e+07	1.14925e+07	9.94389e+06	9.24981e+06	1.12383e+07	1.33408e+07	1.10435e+07	1.2156e+07	1.00668e+07	1.2453e+07
Com_1255_pos	N6-Succinyl Adenosine	--	C14 H17 N5 O8	383.107	6.515	--	--	--	--	--	--	--	--	--	--	No results	No results	Full match	6.25117e+08	4.13955e+08	5.54673e+08	4.94628e+08	4.99508e+08	5.53752e+08	1.73198e+08	1.76008e+08	1.85492e+08	1.60638e+08	1.94597e+08	1.45006e+08	8.23744e+07	1.12994e+08	8.65017e+07	9.71696e+07	9.19171e+07	9.49344e+07	9.18012e+07	9.99333e+07	1.31542e+08	1.2515e+08	7.5796e+07	8.76295e+07	2.46762e+08	2.51066e+08	2.3063e+08	2.05077e+08
Com_2516_pos	PC (18:5e/18:5)	--	C44 H70 N O7 P	755.505	15.845	--	--	--	--	--	--	--	--	--	--	No results	Invalid mass	No results	1.99356e+07	3.47945e+07	2.85994e+07	1.92416e+07	1.71062e+07	2.52254e+08	1.00649e+07	2.38089e+08	7.19317e+06	6.26782e+07	9.15743e+06	1.51261e+08	1.73388e+07	5.09635e+07	2.445e+07	1.94331e+07	1.92113e+07	4.4658e+07	1.29255e+08	3.75554e+07	1.06058e+07	1.33313e+07	1.13449e+07	1.49176e+07	1.34874e+07	2.38209e+07	1.85632e+07	1.33052e+07
Com_11003_pos	Arachidonoyl amide	--	C20 H33 N O	303.255	14.245	--	--	--	LMFA08010007	--	--	--	Fatty Acyls [FA]	Fatty amides [FA08]	Primary amides [FA0801]	Full match	No results	No results	2.42746e+07	2.77571e+07	2.87836e+07	2.57581e+07	2.53495e+07	2.2227e+07	1.091e+07	1.07743e+07	1.00497e+07	8.18236e+06	7.72832e+06	7.60542e+06	2.83354e+07	2.63597e+07	2.49589e+07	3.19324e+07	2.63838e+07	3.14733e+07	1.15423e+07	1.27987e+07	1.03263e+07	1.04815e+07	1.22135e+07	1.36776e+07	1.29766e+07	2.06213e+07	1.31964e+07	1.63726e+07
Com_28280_pos	Lupulin A	--	C30 H46 O11	582.305	8.683	--	--	--	--	--	--	--	--	--	--	No results	No results	Full match	5.66315e+06	6.02589e+06	5.28111e+06	6.99302e+06	6.67338e+06	5.93285e+06	3.72042e+06	2.7396e+06	2.67734e+06	3.05926e+06	2.50736e+06	2.48942e+06	1.80015e+06	1.73281e+06	1.53979e+06	1.50302e+06	1.54327e+06	969702	1.38616e+06	1.47053e+06	1.46884e+06	1.34589e+06	1.52905e+06	1.55249e+06	2.96526e+06	2.10609e+06	3.05346e+06	2.59167e+06
Com_2165_pos	Targinine	--	C7 H16 N4 O2	188.127	1.263	--	--	HMDB0029416	--	Organic acids and derivatives	Carboxylic acids and derivatives	Amino acids, peptides, and analogues	--	--	--	No results	Full match	Full match	1.6137e+08	2.06126e+08	2.29535e+08	2.24367e+08	2.18668e+08	1.92736e+08	1.84162e+08	181802826	228226623	224975957	230600777	2.23535e+08	1.0498e+08	1.01829e+08	1.46734e+08	1.30271e+08	159205845	9.10401e+07	7.36486e+07	9.53003e+07	8.3475e+07	74383050	6.40518e+07	100129564	1.60498e+08	1.75723e+08	1.70842e+08	1.56736e+08
Com_37393_pos	N1-pyrazin-2-yl-4-chlorobenzamide	--	C11 H8 Cl N3 O	255.022	2.641	--	--	--	--	--	--	--	--	--	--	Invalid mass	No results	No results	2.09472e+06	2.34704e+06	2.40843e+06	2.77864e+06	2.64474e+06	3.68015e+06	3.29451e+06	2.66667e+06	3.29077e+06	3.09876e+06	2.59022e+06	2.61271e+06	2.71672e+06	2.59457e+06	2.58496e+06	3.00108e+06	2.22601e+06	2.32613e+06	3.37257e+06	2.68042e+06	2.87769e+06	2.36135e+06	3.0024e+06	2.51786e+06	2.08282e+06	2.2792e+06	3.03274e+06	2.84436e+06
Com_15402_pos	Vitamin D3	Vitamin D3; Cholecalciferol; Calciol	C27 H44 O	384.339	15.298	cpd:C05443	map00100 Steroid biosynthesis;map01100 Metabolic pathways	HMDB0000876	LMST03020001	Lipids and lipid-like molecules	Steroids and steroid derivatives	Vitamin D and derivatives	Sterol Lipids [ST]	Secosteroids [ST03]	Vitamin D3 and derivatives [ST0302]	No results	Full match	Full match	3.37788e+06	2.66838e+06	3.92191e+06	3.27185e+06	1.57609e+06	2.07068e+06	3.79981e+06	5.75656e+06	2.54207e+06	4.42718e+06	1.62762e+06	2.12756e+06	2.3165e+06	3.7354e+06	2.47569e+06	3.51514e+06	6.07562e+06	3.56997e+06	9.01078e+06	7.80254e+06	1.37798e+07	1.2924e+07	8.69054e+06	1.50151e+07	6.519e+06	8.64324e+06	8.57903e+06	4.47576e+06
Com_15125_pos	Praeruptorin E	--	C24 H28 O7	428.183	8.699	--	--	--	--	--	--	--	--	--	--	No results	No results	Full match	9.5885e+06	8.59868e+06	1.0088e+07	1.15695e+07	1.10243e+07	1.07243e+07	8.35227e+06	16498128	1.09327e+07	1.8306e+07	1.81822e+07	1.41414e+07	2.4906e+06	3.66135e+06	3.86956e+06	3.87606e+06	3.98399e+06	3.17316e+06	2.32186e+06	2.68783e+06	1.42641e+06	3.00309e+06	2.81095e+06	8.67497e+06	5.22417e+06	6.08123e+06	5.9018e+06	6.11177e+06
Com_4477_pos	PC (16:3/16:3)	--	C40 H68 N O8 P	721.467	15.957	--	--	--	--	--	--	--	--	--	--	No results	Full match	No results	2.24855e+07	4.27775e+07	3.86986e+07	2.60281e+07	2.84116e+07	1.84207e+07	5.1059e+07	1.01948e+08	7.61408e+07	1.0414e+08	1.04824e+08	9.90801e+07	3.07321e+07	2.93661e+07	2.74966e+07	2.8663e+07	2.28394e+07	2.96857e+07	5.53516e+07	5.37641e+07	3.41511e+07	4.17373e+07	5.13145e+07	6.32012e+07	3.94103e+07	3.52377e+07	39231229	3.90543e+07
Com_2500_pos	5¦Á-Dihydrotestosterone	--	C19 H30 O2	290.224	14.094	--	--	--	--	--	--	--	--	--	--	Full match	No results	No results	1.05808e+08	7.07797e+07	9.11404e+07	1.28674e+08	6.2175e+07	1.18625e+08	1.45763e+07	1.49224e+07	6.85114e+06	1.813e+07	1.19053e+07	1.63318e+07	7.88819e+07	9.93105e+07	9.83286e+07	1.01408e+08	9.43519e+07	8.3985e+07	1.257e+08	7.89698e+07	2.0591e+08	5.31307e+07	9.23564e+07	7.05758e+07	7.3016e+07	7.71542e+07	6.95923e+07	7.88527e+07
Com_8642_pos	3,4,5-Trimethoxyphenyl ¦Â-D-glucopyranoside	--	C15 H22 O9	346.123	7.681	--	--	--	--	--	--	--	--	--	--	Invalid mass	No results	No results	4.00196e+06	2.93155e+06	3.89135e+06	4.22867e+06	2.95883e+06	3.33383e+06	7.50806e+06	5.00178e+06	3.68103e+06	3.91769e+06	4.14597e+06	7.18165e+06	5.71036e+06	3.50207e+06	4.52256e+06	4.77741e+06	6.53513e+06	5.305e+06	3.00032e+06	4.71159e+06	3.45516e+06	2.63488e+06	3.44337e+06	4.14925e+06	4.61874e+06	6.69391e+06	8.4887e+06	8.7375e+06
Com_30231_pos	QLH	--	C17 H28 N6 O5	868.34	8.497	--	--	--	--	--	--	--	--	--	--	Invalid mass	No results	No results	3.70974e+06	4.22113e+06	3.54094e+06	4.274e+06	4.25705e+06	4.09684e+06	4.92687e+06	5.01286e+06	3.70809e+06	5.21307e+06	3.89512e+06	3.11086e+06	3.7093e+06	2.87027e+06	3.94803e+06	4.85214e+06	4.93274e+06	1.35656e+06	3.9861e+06	5.30771e+06	3.59894e+06	4.11323e+06	3.54318e+06	5.45015e+06	4.13853e+06	5.22047e+06	4.75384e+06	3.9067e+06
Com_18055_pos	7-(3,4-dihydroxyphenyl)-5-hydroxy-1-(4-hydroxyphenyl)heptan-3-one	--	C19 H22 O5	352.134	13.656	--	--	--	--	--	--	--	--	--	--	Invalid mass	No results	No results	1.18342e+07	7.51827e+06	9.41749e+06	9.96766e+06	8.97118e+06	1.18325e+07	2.56162e+06	4.22759e+06	2.79891e+06	3.81523e+06	3.67297e+06	3.01825e+06	9.84058e+06	9.83889e+06	1.40227e+07	1.49967e+07	9.59679e+06	8.37973e+06	6.11744e+06	8.37845e+06	7.62408e+06	5.68872e+06	7.13818e+06	4.99502e+06	5.83147e+06	8.42376e+06	8.52012e+06	7.98009e+06
Com_5977_pos	Psychosine	Psychosine; Galactosylsphingosine; O-Galactosylsphingosine	C24 H47 N O7	461.335	13.216	cpd:C01747	map00600 Sphingolipid metabolism	HMDB0000648	LMSP07000001	_	_	_	Sphingolipids [SP]	Basic glycosphingolipids [SP07]	_	Full match	No results	No results	1.09212e+07	1.50321e+07	1.50428e+07	7.70082e+06	9.02004e+06	8.26229e+06	5.91356e+06	8.7608e+06	6.64881e+06	1.09981e+07	9.46814e+06	8.59413e+06	4.10161e+07	6.69345e+07	5.30637e+07	5.23937e+07	4.78268e+07	7.60535e+07	1.3946e+07	8.00666e+06	6.3201e+06	7.8463e+06	9.93797e+06	1.14959e+07	1.432e+07	1.5403e+07	1.4229e+07	1.46244e+07
Com_20483_pos	Gramine	Gramine; (1H-Indol-3-ylmethyl)dimethylamine; (1H-Indol-3-yl)-N,N-dimethylmethanamine	C11 H14 N2	174.115	7.153	cpd:C08304	--	--	--	--	--	--	--	--	--	No results	No results	Full match	526991	481289	515587	960089	562871	511490	815204	1.39379e+06	1.03494e+06	1.61324e+06	1.03688e+06	912074	2.25127e+06	5.41266e+06	1.14505e+06	3.95418e+06	3.09534e+06	931103	1.07156e+07	8.50797e+06	1.01351e+07	6.43125e+06	10875783	1.10201e+07	1.83339e+06	2.21549e+06	3.15187e+06	3.50964e+06
Com_19490_pos	Nalpha-Acetyl-L-Arginine	--	C8 H16 N4 O3	216.122	1.685	--	--	--	--	--	--	--	--	--	--	No results	No results	Full match	8.7228e+06	6.94639e+06	1.37635e+07	8.63292e+06	8.25794e+06	8.72235e+06	2.67504e+06	2.99789e+06	3.06047e+06	930999	3.2011e+06	3.79521e+06	4.04817e+06	5.08118e+06	6.11917e+06	5.12107e+06	4.51956e+06	3.90682e+06	6.71936e+06	2.72653e+06	2.34992e+06	1.5613e+06	2.50955e+06	1.76051e+06	3.706e+06	4.42761e+06	4.56565e+06	3.53297e+06
Com_32764_pos	2-(3,5-dimethyl-1H-pyrazol-4-yl)-5-methoxybenzoic acid	--	C13 H14 N2 O3	246.1	6.924	--	--	--	--	--	--	--	--	--	--	Full match	No results	Full match	2.6667e+06	3.48875e+06	4.42775e+06	3.93652e+06	4.79385e+06	3.56458e+06	2.36877e+06	2.45319e+06	2.95391e+06	4.00396e+06	3.44123e+06	3.39471e+06	1.23617e+06	1.51453e+06	841806	1.61372e+06	1.74614e+06	1.6376e+06	1.14863e+06	1.44347e+06	1.26432e+06	1.04786e+06	1.39564e+06	1.31024e+06	1.71254e+06	2.05156e+06	2.06861e+06	1.8449e+06
Com_20369_pos	Obscurolide A1	--	C15 H17 N O5	313.095	11.039	--	--	--	--	--	--	--	--	--	--	Invalid mass	No results	No results	3.24088e+06	3.07856e+06	2.566e+06	2.83977e+06	3.14728e+06	3.217e+06	1.03862e+06	1.08554e+06	998137	1.28472e+06	1.13571e+06	951015	1.19156e+07	1.04376e+07	1.12971e+07	1.18843e+07	1.05838e+07	1.00397e+07	1.09196e+06	1.80076e+06	2.82549e+06	1.63032e+06	1.98738e+06	2.57727e+06	2.41884e+06	3.74899e+06	3.10519e+06	2.57254e+06
Com_11339_pos	N3-cyclohexyl-3-azabicyclo[3.2.2]nonane-3-carbothioamide	--	C15 H26 N2 S	266.185	14.124	--	--	--	--	--	--	--	--	--	--	Invalid mass	No results	No results	2.23875e+07	1.58156e+07	2.23589e+07	2.00198e+07	1.88989e+07	2.30885e+07	1.6203e+07	1.41321e+07	1.45109e+07	1.46188e+07	1.3753e+07	7.94464e+06	1.3922e+07	1.63176e+07	1.62881e+07	2.06043e+07	1.75589e+07	1.52849e+07	1.60936e+07	1.71438e+07	1.63773e+07	1.21797e+07	1.663e+07	1.32211e+07	1.8443e+07	2.08474e+07	1.84271e+07	1.61096e+07
Com_13803_pos	Cannabidiolic acid	Cannabidiolic acid; Cannabidiolate	C22 H30 O4	358.214	12.562	cpd:C10784	--	--	LMPK13120003	--	--	--	Polyketides [PK]	Aromatic polyketides [PK13]	Other aromatic polyketides [PK1312]	Full match	No results	No results	2.57146e+06	2.22834e+06	2.74428e+06	3.40598e+06	2.80601e+06	2.70939e+06	2.62945e+06	2.26744e+06	2.19641e+06	2.15377e+06	2.20288e+06	2.12037e+06	2.09844e+06	2.09462e+06	2.31198e+06	2.13642e+06	2.20274e+06	2.15884e+06	2.0444e+06	2.00655e+07	3.63091e+06	2.11118e+06	1.28282e+07	3.13428e+06	3.14644e+06	2.25603e+06	2.53065e+06	2.41587e+06
Com_31940_pos	1-(3-acetyl-2,4,6-trihydroxyphenyl)ethan-1-one	--	C10 H10 O5	210.057	5.269	--	--	--	--	--	--	--	--	--	--	Invalid mass	No results	No results	567318	784762	660143	677333	615241	671123	1.93897e+06	1.52685e+06	3.27142e+06	2.04647e+06	3.35943e+06	2.26229e+06	406122	548146	401092	591313	560747	554422	388257	681613	559866	669016	595517	659592	1.99279e+06	1.78861e+06	1.31148e+06	1.35163e+06
Com_8383_pos	Phillygenin	--	C21 H24 O6	372.156	8.768	--	--	--	--	--	--	--	--	--	--	No results	Full match	Full match	1.18753e+07	1.68483e+07	1.44143e+07	1.418e+07	1.31581e+07	1.39169e+07	2.66921e+07	1.65529e+07	1.86956e+07	1.82484e+07	1.69441e+07	1.78909e+07	1.9395e+07	3.02568e+07	2.29469e+07	2.90289e+07	2.32499e+07	2.07198e+07	3.91177e+07	3.53977e+07	3.71596e+07	3.38136e+07	4.25163e+07	3.54771e+07	2.23715e+07	2.3457e+07	2.32559e+07	2.3988e+07
Com_10324_pos	PE (2:0/16:2)	--	C23 H42 N O8 P	491.264	13.336	--	--	--	--	--	--	--	--	--	--	No results	Full match	No results	2.60577e+07	2.88023e+07	2.48062e+07	2.58576e+07	3.12451e+07	3.2233e+07	1.97657e+06	2.9154e+06	2.2683e+06	3.26534e+06	3.94253e+06	2.40281e+06	2.73416e+07	2.78758e+07	3.43294e+07	3.48277e+07	3.04052e+07	2.76624e+07	1.54953e+06	5.05293e+06	4.20106e+06	3.57468e+06	3.3104e+06	4.16873e+06	1.06113e+07	1.37466e+07	1.44137e+07	1.28831e+07
Com_20500_pos	2-(acetylamino)-3-[4-(acetylamino)phenyl]acrylic acid	--	C13 H14 N2 O4	262.095	6.904	--	--	--	--	--	--	--	--	--	--	Full match	No results	No results	6.74941e+06	7.17088e+06	7.26424e+06	8.72576e+06	7.0213e+06	7.93089e+06	4.28686e+06	4.22161e+06	9.4702e+06	5.80336e+06	4.99883e+06	6.41569e+06	1.17928e+07	7.22757e+06	1.17748e+07	9.72987e+06	1.03374e+07	6.40976e+06	4.44447e+06	4.55119e+06	4.84147e+06	4.35224e+06	4.62383e+06	5.69231e+06	4.79891e+06	5.11981e+06	4.67665e+06	5.66534e+06
Com_25672_pos	Liensinine	--	C37 H42 N2 O6	610.302	7.873	--	--	HMDB0033920	--	Organoheterocyclic compounds	Isoquinolines and derivatives	Benzylisoquinolines	--	--	--	No results	No results	Full match	2.37389e+06	2.41513e+06	3.57736e+06	3.31336e+06	3.6167e+06	3.09609e+06	5.82004e+06	5.87553e+06	5.9483e+06	5.88568e+06	7.9423e+06	5.8658e+06	1.74204e+06	1.4995e+06	2.22851e+06	1.31634e+06	1.50291e+06	1.78405e+06	2.26999e+06	3.43e+06	1.95515e+06	1.89519e+06	2.08425e+06	2.94537e+06	4.10359e+06	3217893	3.93544e+06	2.04945e+06
Com_15089_pos	Anisic aldehyde	--	C8 H8 O2	136.052	2.922	--	--	HMDB0029686	--	Benzenoids	Benzene and substituted derivatives	Benzoyl derivatives	--	--	--	No results	Invalid mass	No results	18929182	1.60497e+07	1.69278e+07	2.01786e+07	1.90416e+07	1.8871e+07	1.44727e+07	1.34659e+07	1.20211e+07	1.09106e+07	1.32497e+07	1.21427e+07	1.56551e+07	1.56419e+07	1.61767e+07	1.59311e+07	1.56213e+07	1.46174e+07	1.02029e+07	1.13797e+07	1.1367e+07	1.01462e+07	1.01163e+07	1.10647e+07	1.35611e+07	1.5899e+07	1.3565e+07	1.24046e+07
Com_10269_pos	N-[3-(1H-imidazol-1-yl)propyl]-5-methoxy-1H-indole-2-carboxamide	--	C16 H18 N4 O2	298.141	9.366	--	--	--	--	--	--	--	--	--	--	Invalid mass	No results	No results	1.13918e+07	1.10662e+07	8.46455e+06	1.00158e+07	1.14408e+07	1.15551e+07	1.53793e+07	1.50129e+07	1.99115e+07	8.53531e+06	1.6449e+07	1.42634e+07	1.46272e+07	8.65417e+06	8.84095e+06	1.0033e+07	8.47518e+06	8.99521e+06	2.62415e+07	2.24005e+07	2.35465e+07	1.95741e+07	2.46588e+07	3.00426e+07	1.60755e+07	1.31299e+07	1.87874e+07	1.34665e+07
Com_616_pos	Dimethyl succinate	--	C6 H10 O4	146.059	6.425	--	--	HMDB0033837	--	Lipids and lipid-like molecules	Fatty Acyls	Fatty acid esters	--	--	--	Invalid mass	No results	No results	6.73932e+08	6.89073e+08	6.81896e+08	7.74483e+08	8.44871e+08	8.48889e+08	6.39995e+08	6.18915e+08	5.58943e+08	6.86399e+08	6.16535e+08	6.49061e+08	6.12086e+08	6.19287e+08	6.14135e+08	5.94024e+08	6.99742e+08	4.56797e+08	5.30779e+08	4.66491e+08	5.54704e+08	474339317	6.09777e+08	5.13322e+08	5.77769e+08	671078726	7.4369e+08	7.76436e+08
Com_45904_pos	Sanguinarine	Sanguinarine	C20 H14 N O4	332.091	10.132	cpd:C06162	map00950 Isoquinoline alkaloid biosynthesis	HMDB0029367	--	Alkaloids and derivatives	Benzophenanthridine alkaloids	Quaternary benzophenanthridine alkaloids	--	--	--	No results	No results	Full match	467864	314035	544191	540767	396058	436775	609698	428847	778200	357049	526013	522368	842420	900348	354255	366694	570985	1.22723e+06	1.51103e+06	430834	1.45442e+06	1.5475e+06	384023	421678	755673	693377	1.28404e+06	714898
Com_38900_pos	N8-Acetylspermidine	N8-Acetylspermidine	C9 H23 Cl2 N3 O	259.121	11.203	cpd:C01029	--	HMDB0002189	--	Organic acids and derivatives	Carboximidic acids and derivatives	Carboximidic acids	--	--	--	No results	No results	Full match	1.80889e+06	1.61835e+06	1.71521e+06	2.05124e+06	2.14308e+06	3.72951e+06	712797	571815	607352	1.10563e+06	974065	613995	589997	980466	943616	566744	903032	674006	476042	477542	504474	600361	490299	481528	719774	746886	669980	914611
Com_8086_pos	7-Methoxycoumarin	Herniarin; 7-Methoxycoumarin	C10 H8 O3	176.047	7.483	cpd:C09268	--	HMDB0029758	--	Phenylpropanoids and polyketides	Coumarins and derivatives	_	--	--	--	No results	No results	Full match	3.70696e+07	4.20871e+07	4.18781e+07	3.71228e+07	2.81207e+07	3.01415e+07	5.31013e+07	3.5884e+07	4.85066e+07	3.97548e+07	3.19451e+07	4.41305e+07	2.70047e+07	2.84545e+07	2.94016e+07	2.32173e+07	3.88577e+07	2.32261e+07	2.552e+07	3.15814e+07	2.97508e+07	2.72666e+07	2.70304e+07	3.03307e+07	3.10442e+07	3.33055e+07	4.00819e+07	3.29516e+07
Com_12059_pos	L-Aspartic acid ¦Â-benzyl ester	--	C11 H13 N O4	245.069	9.172	--	--	--	--	--	--	--	--	--	--	Invalid mass	No results	No results	2.22736e+07	2.57742e+07	2.26635e+07	2.7908e+07	2.28138e+07	2.75723e+07	1.0938e+07	1.15542e+07	1.16667e+07	1.36779e+07	1.59207e+07	1.36087e+07	1.0684e+07	1.07732e+07	1.28886e+07	1.37858e+07	1.29868e+07	1.06546e+07	1.31354e+07	1.24933e+07	1.14068e+07	1.13017e+07	1.24067e+07	1.76518e+07	1.16326e+07	2.12379e+07	1.37123e+07	1.21149e+07
Com_23576_pos	Isomucronulatol	--	C17 H18 O5	302.115	6.049	--	--	HMDB0033189	LMPK12080033	Phenylpropanoids and polyketides	Isoflavonoids	O-methylated isoflavonoids	Polyketides [PK]	Flavonoids [PK12]	Isoflavans [PK1208]	No results	No results	Full match	3.64475e+06	2.8526e+06	2.40877e+06	2.70376e+06	2.55029e+06	2.55759e+06	4.26383e+06	3.58795e+06	2.85957e+06	4.43353e+06	3.06114e+06	2.81706e+06	1.67253e+06	1.58331e+06	1.53637e+06	2.11421e+06	1.67485e+06	1.22246e+06	1.29819e+06	1.11667e+06	1.36603e+06	1.23554e+06	1.67639e+06	969405	2.06892e+06	3.04657e+06	2.38769e+06	1.80338e+06
Com_23389_pos	Progesterone	Progesterone; 4-Pregnene-3,20-dione	C21 H30 O2	314.224	14.09	cpd:C00410	map01100 Metabolic pathways	HMDB0001830	LMST02030159	Lipids and lipid-like molecules	Steroids and steroid derivatives	Pregnane steroids	Sterol Lipids [ST]	Steroids [ST02]	C21 steroids (gluco/mineralocorticoids, progestogins) and derivatives [ST0203]	Full match	No results	No results	8.18414e+06	5.57386e+06	5.95322e+06	9.75643e+06	6.1543e+06	6.62461e+06	2.58815e+06	3.14248e+06	3.68667e+06	2.62708e+06	3.35101e+06	4.25639e+06	7.02642e+06	6.34451e+06	5.19229e+06	6.26087e+06	5.84119e+06	6.01462e+06	2.85793e+06	3.17937e+06	3.18334e+06	2.51606e+06	2.62053e+06	2.93027e+06	4.181e+06	6.05205e+06	4.53504e+06	4.72334e+06
Com_8077_pos	2,6-Di-tert-butyl-1,4-benzoquinone	--	C14 H20 O2	220.146	11.786	--	--	HMDB0013817	--	Lipids and lipid-like molecules	Prenol lipids	Monoterpenoids	--	--	--	Full match	No results	No results	3.77528e+07	4.252e+07	4.10643e+07	3.74578e+07	3.91062e+07	5.38527e+07	2.03475e+07	1.90638e+07	2.08716e+07	2.3921e+07	2.18834e+07	2.64033e+07	2.66143e+07	2.66473e+07	2.98024e+07	3.96425e+07	2.71726e+07	1.98866e+07	1.17277e+07	1.22861e+07	1.4473e+07	1.15209e+07	1.28549e+07	1.29561e+07	1.89003e+07	2.35102e+07	2.20115e+07	2.03311e+07
Com_39183_pos	Resiniferatoxin	Resiniferatoxin; RTX	C37 H40 O9	650.25	6.691	cpd:C09179	--	--	--	--	--	--	--	--	--	Invalid mass	No results	No results	364873	665631	509855	540820	710092	555421	367694	213014	191390	213812	243894	218680	3.25613e+06	1.65782e+06	1.29048e+06	1.83517e+06	1.7008e+06	1.62854e+06	779196	719895	739379	724218	549456	1.02733e+06	791271	444190	953657	713750
Com_28759_pos	gamma-Glutamyltyrosine	--	C14 H18 N2 O6	310.116	5.003	--	--	HMDB0011741	--	Organic acids and derivatives	Carboxylic acids and derivatives	Amino acids, peptides, and analogues	--	--	--	No results	Full match	No results	2.1241e+06	1.93436e+06	1.76412e+06	2.50373e+06	1.96704e+06	2.12522e+06	4.77583e+06	5.31231e+06	6.36146e+06	5.83584e+06	6.43677e+06	6.11369e+06	1.50335e+06	1.54977e+06	1.60202e+06	2.43295e+06	1.36428e+06	1.48634e+06	2.49186e+06	2.72551e+06	2.27604e+06	2.08145e+06	2.78212e+06	3.50207e+06	2.70593e+06	2.3087e+06	2.75969e+06	2.69444e+06
Com_3117_pos	5¦Á-Pregnan-3,20-dione	--	C21 H32 O2	316.237	15.664	--	--	--	--	--	--	--	--	--	--	Invalid mass	No results	No results	1.92231e+08	6.60166e+07	9.02093e+07	1.76875e+08	3.76965e+07	7.03211e+07	6.30651e+06	3.01279e+06	2.26608e+06	1.18461e+07	3.35871e+06	1.02865e+07	1.22715e+08	1.50373e+08	1.13929e+08	1.23821e+08	9.60498e+07	1.30438e+08	1.15417e+08	1.45956e+07	7.42131e+07	2.24663e+07	2.70578e+07	3.05569e+07	7.16898e+07	9.29988e+07	8.00074e+07	8.88043e+07
Com_20824_pos	Artesunate	--	C19 H28 O8	401.204	5.911	--	--	--	--	--	--	--	--	--	--	Invalid mass	No results	No results	1.22043e+07	6.95822e+06	7.06884e+06	8.88465e+06	7.68558e+06	8.36856e+06	246248	239982	393388	242793	637467	433303	6.21988e+06	1.03432e+07	6.57076e+06	6.25399e+06	6.03081e+06	5.13779e+06	2.64521e+06	2.14587e+06	3.38044e+06	2.46397e+06	3.17879e+06	1.7238e+06	3.81227e+06	3.47894e+06	3.67742e+06	3.51374e+06
Com_37280_pos	LysoPE 16:0	--	C21 H44 N O7 P	453.285	13.853	--	--	--	--	--	--	--	--	--	--	No results	No results	Full match	2.0156e+06	2.18026e+06	3.59483e+06	2.54665e+06	2.36335e+06	3.27715e+06	1.47614e+06	1.15762e+06	1.13085e+06	1.26395e+06	1.18285e+06	1.20316e+06	2.5303e+06	1.84302e+06	2.55279e+06	2.80711e+06	2.54393e+06	2.07424e+06	1.49421e+06	1.96815e+06	2.40318e+06	1.94034e+06	1.82739e+06	3.09126e+06	2.11599e+06	2.17635e+06	1.74747e+06	1.65111e+06
Com_26598_pos	Scopolamine	Scopolamine; (-)-Hyoscine	C17 H21 N O4	303.147	9.424	cpd:C01851	map00960 Tropane, piperidine and pyridine alkaloid biosynthesis;map01100 Metabolic pathways;map01110 Biosynthesis of secondary metabolites	HMDB0003573	--	Organic acids and derivatives	Hydroxy acids and derivatives	Beta hydroxy acids and derivatives	--	--	--	No results	No results	Full match	2.30469e+06	2.39952e+06	3.64171e+06	3.29258e+06	3.18181e+06	4.19513e+06	6.9999e+06	6.30358e+06	7.24942e+06	7.14026e+06	6.08788e+06	6.5698e+06	2.04034e+06	2.5422e+06	2.28092e+06	2.79908e+06	2.65292e+06	2.98229e+06	2.42678e+06	2.58739e+06	2.68146e+06	2.00951e+06	2.4087e+06	3.61486e+06	3.73007e+06	3.89156e+06	4.31564e+06	3.75384e+06
Com_39844_pos	EPK	--	C16 H28 N4 O6	394.186	6.723	--	--	--	--	--	--	--	--	--	--	Invalid mass	No results	No results	181784	164305	197690	217608	178120	545147	194226	313809	221641	314683	271163	321100	591545	418416	417918	3.23013e+06	298956	331504	158836	160995	154984	139723	161481	164206	186103	176382	308572	184505
Com_7125_pos	PLK	--	C17 H32 N4 O4	339.215	1.339	--	--	--	--	--	--	--	--	--	--	Invalid mass	No results	No results	2.48673e+07	3.02178e+07	2.66197e+07	2.29024e+07	2.09992e+07	2.10348e+07	5.1959e+07	4.92654e+07	5.55025e+07	4.6401e+07	5.66351e+07	5.26184e+07	2.24581e+07	2.392e+07	2.06301e+07	1.9955e+07	1.25442e+07	1.6623e+07	2.32832e+07	2.37731e+07	2.00984e+07	2.02468e+07	2.21469e+07	3.18064e+07	2.6894e+07	3.32962e+07	2.67083e+07	2.48284e+07
Com_10384_pos	R-1 Methanandamide phosphate	--	C23 H40 N O5 P	463.254	12.395	--	--	--	--	--	--	--	--	--	--	Invalid mass	No results	No results	3.55291e+07	1.56658e+07	1.71794e+07	2.89097e+07	2.55273e+07	2.53757e+07	2.28289e+06	2.2157e+06	2.19514e+06	1.93508e+06	1.82314e+06	1.77125e+06	1.66385e+07	1.88519e+07	1.69521e+07	2.20497e+07	2.22712e+07	1.40574e+07	1.80382e+06	1.74534e+06	1.68989e+06	1.50338e+06	1.50467e+06	1.63046e+06	5.62331e+06	6.58089e+06	6.92004e+06	7.10178e+06
Com_16374_pos	SM (d21:1/15:1)	--	C41 H81 N2 O6 P	728.588	14.865	--	--	--	--	--	--	--	--	--	--	No results	Invalid mass	No results	2.02835e+06	2.22912e+06	2.28178e+06	1.97263e+06	2.25294e+06	1.89844e+06	1.94985e+06	1.69613e+06	2.16893e+06	2.15315e+06	1.64364e+06	2.06689e+06	1.91857e+06	1.78732e+06	2.06823e+06	1.84809e+06	2.02973e+06	2.23146e+06	5.48612e+06	2.76707e+06	1.07986e+07	8.10573e+06	4.51077e+06	9.38971e+06	1.83772e+06	2.63608e+06	1.90854e+06	2.35045e+06
Com_5321_pos	Pantothenate	Pantothenate; Pantothenic acid; (R)-Pantothenate	C9 H17 N O5	219.111	6.627	cpd:C00864	map00410 beta-Alanine metabolism;map00770 Pantothenate and CoA biosynthesis;map01100 Metabolic pathways;map01110 Biosynthesis of secondary metabolites	--	--	--	--	--	--	--	--	No results	No results	Full match	8.02482e+07	6.81671e+07	8.57702e+07	8.2328e+07	7.77226e+07	8.34145e+07	1.6208e+07	1.34731e+07	1.2436e+07	1.30005e+07	1.44408e+07	1.25112e+07	3.98267e+07	3.41787e+07	3.90325e+07	4.2174e+07	4.10398e+07	3.06209e+07	4.25767e+07	1.46112e+07	4.21244e+07	3.88342e+07	4.17314e+07	8.78781e+06	6.19715e+07	6.13258e+07	5.68334e+07	54708765
Com_483_pos	N-(4-chlorophenethyl)-N'-(4-chlorophenyl)urea	--	C15 H14 Cl2 N2 O	346.004	4.341	--	--	--	--	--	--	--	--	--	--	Invalid mass	No results	No results	1513901466	1454090775	1606858831	1639380138	1644362811	1749678290	1687742336	1526406171	1571801462	1591286983	1526285523	1507047543	1456564356	1493535477	1570255158	1523525954	1622308237	1510349976	1199061154	1450505446	1445757399	1187341421	1375798875	1385450338	1580093720	1611195197	1515711850	1458993591
Com_3276_pos	6-amino-4-(3,4-dimethoxyphenyl)-2-thioxo-2H-thiine-5-carbonitrile	--	C14 H12 N2 O2 S2	304.031	10.366	--	--	--	--	--	--	--	--	--	--	Invalid mass	No results	No results	2.55613e+06	668698	710495	1.68478e+06	842716	828220	1.49474e+06	1.38147e+06	1.33661e+06	1.54817e+06	1.55585e+06	1.38019e+06	939632	451946	492167	6.96354e+06	978282	411317	1.74177e+07	5.25042e+07	136206599	1.51365e+07	5.06626e+07	3.04825e+07	1.61774e+07	2.18085e+07	2.54613e+07	2.56576e+07
Com_8569_pos	Quinolinic acid	Quinolinate; Pyridine-2,3-dicarboxylate; Quinolinic acid; 2,3-Pyridinedicarboxylic acid	C7 H5 N O4	167.022	1.827	cpd:C03722	map00380 Tryptophan metabolism;map00410 beta-Alanine metabolism;map00760 Nicotinate and nicotinamide metabolism;map01100 Metabolic pathways	HMDB0000232	--	Organoheterocyclic compounds	Pyridines and derivatives	Pyridinecarboxylic acids and derivatives	--	--	--	No results	No results	Full match	3.25765e+07	3.24604e+07	4.07126e+07	3.17508e+07	4.27819e+07	3.11013e+07	2.60064e+07	3.66117e+07	3.77643e+07	3.90948e+07	4.39408e+07	3.27251e+07	1.69847e+07	2.18268e+07	2.33149e+07	2.0851e+07	1.95397e+07	1.92166e+07	6.72772e+06	6.55605e+06	6.3462e+06	4.48895e+06	6.43626e+06	9.94194e+06	1.91363e+07	1.93067e+07	2.0374e+07	1.82667e+07
Com_49690_pos	Ptaquiloside	Ptaquiloside; Braxin C	C20 H30 O8	398.192	9.491	cpd:C19515	--	--	--	--	--	--	--	--	--	No results	No results	Full match	1.10434e+06	883515	1.05484e+06	1.39468e+06	745303	1.23275e+06	1.46096e+06	1.19235e+06	1.19883e+06	1.37562e+06	1.41553e+06	1.40861e+06	793652	808302	856909	1.08383e+06	596566	585845	1.05322e+06	969488	1.05278e+06	898689	965394	974159	818243	861461	1.25451e+06	964924
Com_50449_pos	PC (16:2e/20:0)	--	C44 H86 N O7 P	771.608	15.655	--	--	--	--	--	--	--	--	--	--	No results	Invalid mass	No results	95440.1	79599.8	93496.9	89412.7	82138.7	75992.1	67813.6	95277.5	102627	98480.3	102030	1.3351e+06	91824.4	100995	112044	81938.3	96458.4	99790.2	89279.9	113278	99909.2	96689.9	103573	92402.1	103153	68658.1	115608	103462
Com_9_pos	Oleoyl ethylamide	--	C20 H39 N O	309.302	15.507	--	--	--	--	--	--	--	--	--	--	Full match	No results	No results	35925434557	47115405721	34968476877	30198110374	28962940131	20582216072	50722171901	47098929895	47331718994	42809205456	38288440941	38749552972	38035978991	40372617353	35143066903	27285272830	41341471584	57005245242	47928184911	43572407161	39351976630	60214247149	37475936802	37140389341	42489722970	59997171249	36124683617	44317448565
Com_7912_pos	4-(4-methoxyphenyl)-6-pyridin-4-yl-1,3,5-triazin-2(3H)-one	--	C15 H12 N4 O2	280.092	7.525	--	--	--	--	--	--	--	--	--	--	Invalid mass	No results	No match	4.27506e+07	3.742e+07	4.05392e+07	3.86256e+07	1.62387e+07	4.64256e+07	4.24864e+07	44397571	4.40614e+07	4.70819e+07	4.74874e+07	4.19121e+07	2.27736e+07	2.32252e+07	2.25664e+07	2.6394e+07	2.58389e+07	2.15806e+07	1.95059e+07	1.94779e+07	1.80771e+07	1.82852e+07	2.02291e+07	1.24193e+07	2.89461e+07	3.26035e+07	3.31071e+07	3.16443e+07
Com_2120_pos	PC (18:2/18:2)	--	C44 H80 N O8 P	781.554	15.47	--	--	--	LMGP01010937	--	--	--	Glycerophospholipids [GP]	Glycerophosphocholines [GP01]	Diacylglycerophosphocholines [GP0101]	No results	Invalid mass	No results	5.45932e+07	1.0687e+08	893733	773093	756122	1.03565e+08	1.05723e+06	6.79221e+07	1.14508e+06	900806	1.08367e+06	1.51477e+08	1.68864e+08	986829	859586	1.53298e+08	9.81903e+07	1.23017e+06	1.38936e+08	4.11431e+07	1.94298e+06	1.27535e+06	2.80072e+08	2.37019e+08	1.05969e+06	1.96185e+06	1.16846e+06	1.68698e+06
Com_15790_pos	Ginkgolic acid (C13:0)	--	C20 H32 O3	320.234	13.63	--	--	--	--	--	--	--	--	--	--	No results	Full match	No results	1.90872e+07	8.2099e+06	1.1485e+07	1.83028e+07	9.86683e+06	1.55765e+07	4.2531e+06	4.43876e+06	9.5316e+06	8.07694e+06	4.92839e+06	1.18151e+07	5.33887e+06	5.3388e+06	7.84653e+06	5.78801e+06	4.5992e+06	4.68534e+06	5.62119e+06	5.42006e+06	1.50211e+07	9.39461e+06	7.0325e+06	1.25574e+07	8.87034e+06	7.31149e+06	7.8e+06	8.6792e+06
Com_3294_pos	(12Z)-9,10,11-trihydroxyoctadec-12-enoic acid	--	C18 H34 O5	352.222	12.779	--	--	--	--	--	--	--	--	--	--	Invalid mass	No results	No results	1.41441e+08	9.2189e+07	1.14435e+08	1.38804e+08	1.13606e+08	1.90553e+08	1.20186e+07	1.86693e+07	1.38574e+07	1.93059e+07	1.41963e+07	5.06118e+07	8.4168e+07	9.38489e+07	1.14154e+08	1.1121e+08	1.13548e+08	8.26509e+07	2.43573e+07	2.68839e+07	5.97586e+07	4.1514e+07	3.42165e+07	3.2862e+07	4.66121e+07	6.41557e+07	6.50236e+07	6.45825e+07
Com_28098_pos	CARNOSOL	Carnosol	C20 H26 O4	330.182	10.865	cpd:C09069	--	HMDB0002121	--	Lipids and lipid-like molecules	Prenol lipids	Terpene lactones	--	--	--	No results	No results	Full match	1.4235e+06	1.93177e+06	1.73767e+06	2.10489e+06	2.21771e+06	1.89382e+06	6.32732e+06	6.72308e+06	3.94482e+06	6.11709e+06	6.58331e+06	4.09824e+06	1.04352e+06	1.82411e+06	1.13293e+06	1.23711e+06	1.52472e+06	983150	1.77877e+06	2.7165e+06	2.1861e+06	1.72777e+06	2.42364e+06	2.36281e+06	1.97519e+06	2.42246e+06	2.73735e+06	1.82346e+06
Com_49622_pos	(1S,2S)-Nicotine1-oxide	--	C10 H14 N2 O	178.111	6.992	--	--	--	--	--	--	--	--	--	--	No results	No results	Full match	382820	419842	422006	473420	460814	590089	543926	775426	615954	709550	786800	615010	375270	445317	393017	694329	353541	385704	539567	442364	496808	1.23637e+06	409004	557246	374550	465812	442569	448566
Com_16605_pos	Avobenzone	--	C20 H22 O3	348.11	11.576	--	--	--	--	--	--	--	--	--	--	Invalid mass	No results	No results	9.11928e+06	1.16962e+07	1.22699e+07	1.48606e+07	1.05848e+07	1.11512e+07	2.0013e+06	2.22545e+06	2.18783e+06	2.33931e+06	2.07701e+06	2.06116e+06	1.41066e+07	1.33655e+07	1.14851e+07	1.11882e+07	1.04758e+07	9.62049e+06	1.10569e+07	1.41696e+07	1.57989e+07	1.20948e+07	1.08991e+07	13092526	7.78192e+06	8.58707e+06	8.86931e+06	8.80195e+06
Com_28055_pos	2'-Deoxycytidine	Deoxycytidine; 2'-Deoxycytidine	C9 H13 N3 O4	227.092	1.169	cpd:C00881	map00240 Pyrimidine metabolism	HMDB0000014	--	Nucleosides, nucleotides, and analogues	Pyrimidine nucleosides	Pyrimidine 2'-deoxyribonucleosides	--	--	--	No results	No results	Full match	831515	575662	905814	714403	714410	820193	623653	733349	689191	787022	868328	1.16132e+06	581571	629916	549229	7.01742e+06	874836	674915	775709	690761	611838	577846	717490	639199	862718	737820	730672	743002
Com_4668_pos	Acetophenone	Acetophenone; 1-Phenylethanone; Phenyl methyl ketone; Acetylbenzene; Methyl phenyl ketone	C8 H8 O	120.058	2.37	cpd:C07113	--	HMDB0033910	--	Organic oxygen compounds	Organooxygen compounds	Carbonyl compounds	--	--	--	Full match	No results	No results	6.62632e+07	5.82804e+07	5.75735e+07	6.74306e+07	5.48908e+07	9.47288e+07	4.7632e+07	7.26983e+07	5.40947e+07	6.13689e+07	6.13774e+07	7.18217e+07	4.53708e+07	5.00506e+07	5.54363e+07	5.61015e+07	4.78343e+07	4.13719e+07	6.02259e+07	6.47954e+07	5.26944e+07	5.08416e+07	6.59051e+07	5.73893e+07	5.38005e+07	6.24295e+07	6.30363e+07	5.33245e+07
Com_29127_pos	Fmoc-L-Isoleucine	--	C21 H23 N O4	353.164	5.948	--	--	--	--	--	--	--	--	--	--	No results	No results	Full match	6.21788e+06	5.15537e+06	4.96229e+06	4.36226e+06	5.27306e+06	3.89666e+06	4.49801e+06	4.11615e+06	3.62368e+06	3.92691e+06	3.15625e+06	5.0035e+06	5.20876e+06	2.26764e+06	5.08334e+06	2.52609e+06	5.24259e+06	1.85161e+06	1.69781e+06	1.84046e+06	1.69173e+06	1.48435e+06	2.90802e+06	2.24719e+06	5.18305e+06	5.18003e+06	4.97893e+06	2.38459e+06
Com_35271_pos	Epimedin A	--	C39 H50 O20	838.285	10.339	--	--	--	LMPK12112013	--	--	--	Polyketides [PK]	Flavonoids [PK12]	Flavones and Flavonols [PK1211]	No results	No results	Full match	696285	946837	1.04707e+06	591870	1.03081e+06	482102	2.97299e+06	1.89354e+06	4.27692e+06	2.39864e+06	1.75426e+06	1.48052e+06	470053	593874	681133	692135	657353	564963	1.06043e+06	759593	658090	1.04148e+06	1.86128e+06	791944	787996	1.10995e+06	1.30589e+06	1.1329e+06
Com_5776_pos	Adrenic acid	7,10,13,16-Docosatetraenoic acid; (7Z,10Z,13Z,16Z)-Docosa-7,10,13,16-tetraenoic acid; Adrenic acid	C22 H36 O2	332.271	14.07	cpd:C16527	map01040 Biosynthesis of unsaturated fatty acids	HMDB0002226	LMFA04000050	Lipids and lipid-like molecules	Fatty Acyls	Fatty acids and conjugates	Fatty Acyls [FA]	Docosanoids [FA04]	Other Docosanoids [FA0400]	Full match	No results	No results	1.43341e+07	1.33807e+07	1.11517e+07	1.29984e+07	9.22874e+06	1.4505e+07	4.03771e+06	9.56783e+06	6.92578e+06	7.27041e+06	5.50515e+06	9.93598e+06	7.28961e+06	1.27981e+07	1.89931e+07	1.15368e+07	8.40751e+06	9.97112e+06	2.44828e+07	2.8396e+07	6.85118e+07	5.06458e+07	2.80535e+07	5.11538e+07	2.39717e+07	2.50432e+07	2.38185e+07	1.90716e+07
Com_20446_pos	Tanshinlactone	--	C17 H12 O3	264.077	2.095	--	--	--	--	--	--	--	--	--	--	No results	No results	Full match	5.8776e+06	6.34225e+06	6.94205e+06	5.41331e+06	5.94498e+06	5.28098e+06	8.49851e+06	1.01834e+07	9.81302e+06	1.13335e+07	1.1158e+07	1.09447e+07	3.32983e+06	3.37346e+06	4.49619e+06	4.14864e+06	3.19837e+06	3.44393e+06	2.98302e+06	3.92924e+06	2.24544e+06	3.11146e+06	3.67459e+06	4.01177e+06	6.13747e+06	4.69811e+06	4.16366e+06	4.52204e+06
Com_24543_pos	6-O-(2-Methylbutanoyl)-¦Á-D-glucopyranosyl ¦Á-D-glucopyranoside	--	C17 H30 O12	448.156	6.091	--	--	--	--	--	--	--	--	--	--	Invalid mass	No results	No match	2.97736e+06	1.24255e+06	1.41241e+06	2.00093e+06	1.25834e+06	2.02614e+06	425352	330488	253240	221666	265568	273644	1.67542e+06	1.5753e+06	1.31137e+06	1.33499e+06	1.09084e+06	1.44719e+06	5.86407e+06	3.93196e+06	4.2108e+06	4.23482e+06	4.37761e+06	4.8272e+06	2.53435e+06	3.13587e+06	3.66474e+06	3.58182e+06
Com_4482_pos	3-Succinoylpyridine	3-Succinoylpyridine; 4-Oxo-4-(pyridin-3-yl)butanoate	C9 H9 N O3	179.056	6.207	cpd:C19569	map00760 Nicotinate and nicotinamide metabolism	HMDB0000992	--	Organic acids and derivatives	Keto acids and derivatives	Gamma-keto acids and derivatives	--	--	--	Invalid mass	No results	No results	3.85942e+07	3.59035e+07	4.16685e+07	4.75208e+07	4.7416e+07	5.97641e+07	5.08432e+07	4.75474e+07	4.9337e+07	5.9406e+07	5.44856e+07	5.66547e+07	7.43042e+07	6.42012e+07	7.8554e+07	1.07493e+08	8.18898e+07	6.82756e+07	9.55887e+07	9.93865e+07	7.79388e+07	7.52351e+07	9.85808e+07	9.87172e+07	3.29561e+07	5.69262e+07	7.43177e+07	7.91993e+07
Com_31720_pos	QLK	--	C17 H33 N5 O5	387.251	12.849	--	--	--	--	--	--	--	--	--	--	Invalid mass	No results	No results	3.25143e+06	5.06499e+06	1.89499e+06	3.16367e+06	4.86893e+06	2.74638e+06	1.32276e+06	1.55305e+06	809310	1.15357e+06	1.16857e+06	1.28662e+06	2.25639e+06	4.14919e+06	3.53883e+06	5.45255e+06	2.49416e+06	2.64429e+06	1.15316e+06	1.16496e+06	949924	1.01112e+06	633892	547372	1.75037e+06	1.55363e+06	2.32732e+06	2.52245e+06
Com_22150_pos	(-)-Epigallocatechin	(-)-Epigallocatechin; Epigallocatechol	C15 H14 O7	634.133	2.306	cpd:C12136	map00941 Flavonoid biosynthesis;map01110 Biosynthesis of secondary metabolites	HMDB0038361	--	Phenylpropanoids and polyketides	Flavonoids	Flavans	--	--	--	Invalid mass	No results	No results	6.06536e+06	5.6627e+06	5.11866e+06	3.67418e+06	4.82092e+06	5.64291e+06	7.40845e+06	8.8378e+06	9.87587e+06	9.89097e+06	8.78924e+06	1.02401e+07	5.65286e+06	3.91694e+06	5.25337e+06	5.15597e+06	4.44019e+06	6.138e+06	4.6374e+06	5.58682e+06	4.13215e+06	2.98232e+06	2.8033e+06	4.16742e+06	5.23306e+06	4.21342e+06	4.33454e+06	4.01574e+06
Com_4916_pos	4-chloro-N~1~-(4-pyridinyl)-1,2-benzenediamine	--	C11 H10 Cl N3	219.056	1.959	--	--	--	--	--	--	--	--	--	--	Full match	No results	No results	2.25873e+07	2.23302e+07	1.56941e+07	2.03673e+07	1.80663e+07	2.02525e+07	2.94094e+06	4.26285e+06	1.82531e+07	6.33803e+07	7.6589e+06	3.11995e+06	5.27167e+06	8.14062e+06	7.07944e+06	5.23736e+06	7.42217e+06	5.53306e+06	8.84669e+07	5.38744e+07	2.46107e+07	5.07957e+07	4.48546e+07	2.34126e+07	2.56948e+07	2.83148e+07	2.56265e+07	2.70077e+07
Com_6551_pos	RLK	--	C18 H37 N7 O4	397.282	10.215	--	--	--	--	--	--	--	--	--	--	Invalid mass	No results	No results	4.85006e+06	574798	5.66748e+06	1.55668e+06	817586	7.15937e+07	723354	684125	661683	779448	745404	1.12315e+06	585383	676815	845970	4.1976e+06	1.11118e+06	549500	630224	599536	3.84751e+06	582906	783525	706325	1.66141e+06	3.00226e+06	2.79874e+06	2.5179e+06
Com_10698_pos	N-Acetylhistidine	--	C8 H11 N3 O3	215.091	1.423	--	--	HMDB0032055	--	Organic acids and derivatives	Carboxylic acids and derivatives	Amino acids, peptides, and analogues	--	--	--	No results	Invalid mass	No results	2.09438e+07	1.62008e+07	1.85693e+07	2.44893e+07	1.96701e+07	3.01275e+07	1.45465e+07	1.05363e+07	1.27856e+07	1.09512e+07	1.01062e+07	8.70947e+06	1.56571e+07	1.17318e+07	1.61814e+07	1.48701e+07	1.95032e+07	1.32687e+07	2.65858e+07	2.39982e+07	1.76602e+07	2.10474e+07	2.21583e+07	2.15064e+07	1.55365e+07	1.72221e+07	2.07868e+07	1.81384e+07
Com_11078_pos	Acetyl-N-formyl-5-methoxykynurenamine	--	C13 H16 N2 O4	264.112	9.122	--	--	HMDB0004259	--	Organic oxygen compounds	Organooxygen compounds	Carbonyl compounds	--	--	--	Full match	No results	Full match	8.9129e+06	1.29286e+07	3.27672e+07	16020136	1.39566e+07	1.85619e+07	8.17222e+06	8.88466e+06	9.23792e+06	3.73532e+06	1.06113e+07	4.24243e+06	6.52425e+06	5.45726e+06	1.06612e+07	1.6493e+07	7.30375e+06	5.12467e+06	5.83623e+06	4.43529e+06	4.27433e+06	5.19593e+06	4.57746e+06	4.52522e+06	9.51317e+06	5.61868e+06	8.1226e+06	4.32696e+06
Com_528_pos	N1-[4-(2-nitrovinyl)phenyl]acetamide	--	C10 H10 N2 O3	206.069	6.491	--	--	--	--	--	--	--	--	--	--	Full match	No results	No results	5.84189e+08	6.78977e+08	5.89049e+08	589143302	6.88067e+08	7.05557e+08	1.66157e+08	1.85351e+08	1.68684e+08	1.71848e+08	1.89353e+08	1.25989e+08	1397708810	1160940555	1530515436	1349199004	1582076970	1179278545	7.56189e+08	6.8769e+08	8.08947e+08	7.4759e+08	7.15685e+08	811478372	5.9537e+08	619583330	6.84804e+08	7.2703e+08
Com_3819_pos	MQH	--	C16 H26 N6 O5 S	414.176	12.052	--	--	--	--	--	--	--	--	--	--	Invalid mass	No results	No results	6.61699e+07	8.54133e+07	6.40301e+07	7.94659e+07	8.10154e+07	8.96048e+07	131272565	1.05625e+08	1.35149e+08	1.214e+08	1.3825e+08	1.11533e+08	5.03233e+07	5.48363e+07	5.0021e+07	5.39473e+07	5.03315e+07	4.88404e+07	6.85166e+07	6.37852e+07	6.09954e+07	5.83626e+07	5.94341e+07	7.53367e+07	5.30116e+07	6.82906e+07	8.48847e+07	8.44951e+07
Com_15948_pos	Senecionine	Senecionine	C18 H25 N O5	335.172	11.294	cpd:C06176	map00960 Tropane, piperidine and pyridine alkaloid biosynthesis;map01110 Biosynthesis of secondary metabolites	--	--	--	--	--	--	--	--	Full match	No results	No results	9.77711e+06	1.31999e+07	9.64091e+06	1.52632e+07	1.01732e+07	1.40896e+07	2.57649e+06	2.91005e+06	2.76239e+06	3.27167e+06	4.28588e+06	1.75389e+07	3.03434e+06	3.55953e+06	3.66387e+06	3.59387e+06	3.83331e+06	2.77416e+06	1.67727e+06	4.09255e+06	2.64851e+06	1.8815e+06	2.24231e+06	2.17097e+06	3.98987e+06	3.20645e+06	3.98324e+06	4.41108e+06
Com_7840_pos	alprazolam-d5	--	C17 H8 [2]H5 Cl N4	313.116	6.164	--	--	--	--	--	--	--	--	--	--	Full match	No results	No results	184509	178730	202147	202305	198056	204005	3.99965e+06	3.9277e+06	5.53261e+06	2.62126e+06	3.08373e+06	3.40126e+06	3.46781e+06	2.88277e+06	2.4516e+06	2.72924e+06	1.97163e+06	2.91704e+06	2.09183e+07	2.81245e+07	1.80839e+07	1.14696e+07	3.3138e+07	1.90217e+07	7.7524e+06	7.89113e+06	7.04812e+06	9.09912e+06
Com_3775_pos	7,8-Dihydrobiopterin	7,8-Dihydrobiopterin; L-erythro-7,8-Dihydrobiopterin	C9 H13 N5 O3	239.1	1.379	cpd:C02953	map00790 Folate biosynthesis	HMDB0000038	--	Organoheterocyclic compounds	Pteridines and derivatives	Pterins and derivatives	--	--	--	Invalid mass	No results	No results	126858026	1.05605e+08	1.02514e+08	1.17578e+08	1.16037e+08	1.16287e+08	7.38951e+07	9.79727e+07	8.48802e+07	9.29679e+07	1.27967e+08	1.36831e+07	1.14516e+08	1.38349e+08	3.95722e+07	1.07035e+08	1.06939e+08	9.77896e+07	6.18672e+07	6.66886e+07	5.92789e+07	5.90538e+07	6.06211e+07	7.66022e+07	7.30008e+07	7.91953e+07	9.10425e+07	8.26551e+07
Com_2407_pos	2-Hydroxyhippuric acid	--	C9 H9 N O4	200.009	1.196	--	--	HMDB0000840	--	Benzenoids	Benzene and substituted derivatives	Benzoic acids and derivatives	--	--	--	Invalid mass	No results	No match	2.44547e+07	1.48302e+07	2.05079e+07	2.71633e+07	1.5289e+07	102864036	1.07088e+07	1.42231e+08	1.20288e+07	3.15564e+07	5.02228e+07	6.40927e+07	1.60845e+07	2.00725e+07	1.68683e+07	2.62081e+08	3.50647e+07	2.52283e+07	1.65012e+07	1.4697e+07	1.98239e+07	3.37843e+07	1.62204e+07	1.81095e+07	3.24975e+07	3.90077e+07	4.69533e+07	4.48227e+07
Com_30701_pos	Juglalin	--	C20 H18 O10	440.075	8.352	--	--	--	--	--	--	--	--	--	--	Invalid mass	No results	No results	3.13854e+06	3.28406e+06	2.47038e+06	3.21933e+06	3.58222e+06	4.18461e+06	1.36038e+06	1.06786e+06	1.06926e+06	1.52933e+06	1.12897e+06	1.41638e+06	5.41347e+06	5.09465e+06	5.76177e+06	5.58301e+06	5.5369e+06	5.93493e+06	2.10722e+06	1.95012e+06	1.93459e+06	1.84807e+06	2.25552e+06	1.86263e+06	2.21499e+06	2.39534e+06	2.63258e+06	3.00862e+06
Com_2709_pos	morpholino(quinolin-6-yl)methanone	--	C14 H14 N2 O2	242.105	9.357	--	--	--	--	--	--	--	--	--	--	Full match	No results	No results	5.96367e+07	3.84108e+07	5.63189e+07	4.74604e+07	4.72748e+07	2.43735e+08	9.03362e+06	2.03958e+07	1.70861e+07	1.38006e+07	1.49125e+07	1.54199e+07	1.27282e+07	1.31633e+07	1.06084e+07	2.53713e+07	1.54614e+07	9.17694e+06	1.34314e+07	1.36356e+07	1.32393e+07	1.28109e+07	1.22824e+07	1.23988e+07	2.59772e+07	2.80991e+07	2.39576e+07	2.38335e+07
Com_8466_pos	4-Methoxycinnamaldehyde	p-Methoxycinnamaldehyde; 4-Methoxycinnamaldehyde	C10 H10 O2	162.068	7.567	cpd:C10475	--	HMDB0032611	--	Phenylpropanoids and polyketides	Cinnamaldehydes	_	--	--	--	Full match	No results	Full match	1.22808e+07	1.5294e+07	1.10238e+07	1.55906e+07	1.29648e+07	1.47664e+07	4.64911e+07	4.00878e+07	3.52956e+07	3.96795e+07	4.3408e+07	4.4558e+07	1.02047e+07	9.99066e+06	1.05225e+07	8.9542e+06	1.02712e+07	7.29893e+06	2.01203e+07	2.38486e+07	1.78081e+07	2.02494e+07	1.70642e+07	2.66917e+07	2.17279e+07	1.95996e+07	2.02772e+07	2.06404e+07
Com_43794_pos	PC (18:5e/20:4)	--	C46 H76 N O7 P	1571.06	11.714	--	--	--	--	--	--	--	--	--	--	No results	Invalid mass	No results	266788	218499	290162	231770	201200	240724	204992	201858	216861	193778	189900	213725	194612	194302	207252	190035	292186	177965	167284	157619	171170	154693	207364	160251	258017	354039	212178	175768
Com_14562_pos	Clareolide	--	C16 H26 O2	268.203	14.849	--	--	--	--	--	--	--	--	--	--	No results	Invalid mass	No results	5.35136e+06	5.11451e+06	5.63949e+06	6.80963e+06	4.40691e+06	4.94135e+06	4.66215e+06	7.29645e+06	5.65014e+06	5.67276e+06	4.08368e+06	4.17094e+06	4.20497e+06	3.79957e+06	4.8363e+06	4.25954e+06	4.95096e+06	5.52635e+06	1.17391e+07	9.30086e+06	1.93301e+07	1.34252e+07	1.07911e+07	1.19375e+07	9.72083e+06	8.77689e+06	8.08003e+06	6.91134e+06
Com_7892_pos	L-Dopa	3,4-Dihydroxy-L-phenylalanine; L-Dopa; 3-Hydroxy-L-tyrosine; L-beta-(3,4-Dihydroxyphenyl)alanine; Levodopa; Dihydroxy-L-phenylalanine	C9 H11 N O4	197.069	5.871	cpd:C00355	map00350 Tyrosine metabolism;map00950 Isoquinoline alkaloid biosynthesis;map00965 Betalain biosynthesis;map01100 Metabolic pathways;map01110 Biosynthesis of secondary metabolites	HMDB0000181	--	Organic acids and derivatives	Carboxylic acids and derivatives	Amino acids, peptides, and analogues	--	--	--	Full match	No results	Full match	1.44391e+07	1.13082e+07	1.57673e+07	1.62752e+07	1.04617e+07	2.18926e+07	3.77447e+06	6.75368e+06	5.84293e+06	6.72403e+06	4.85006e+06	3.0766e+06	7.61079e+06	8.30886e+06	8.86419e+06	1.13465e+07	9.79868e+06	5.67741e+06	2.55355e+07	2.12158e+07	4.7096e+07	2.50572e+07	3.6635e+07	2.4187e+07	1.35991e+07	1.42406e+07	1.46644e+07	1.64451e+07
Com_285_pos	6,15-diketo-13,14-dihydro Prostaglandin F1¦Á	--	C20 H34 O6	352.222	12.169	--	--	--	--	--	--	--	--	--	--	Invalid mass	No results	No results	3.97006e+08	3.66823e+08	3.84991e+08	5.38148e+08	4.0273e+08	9.62164e+08	4.04802e+08	6.3714e+08	460220811	5.18148e+08	5.89819e+08	3168422218	2.58544e+08	4.15661e+08	5.61746e+08	4.60933e+08	3.35592e+08	3.53265e+08	425408387	6.7554e+08	1334764395	658084264	720479898	4.61317e+08	5.441e+08	6.23434e+08	5.58e+08	7.25737e+08
Com_53134_pos	Plumbagin	Plumbagin	C11 H8 O3	188.048	8.497	cpd:C10387	--	--	--	--	--	--	--	--	--	No results	No results	Full match	410097	323876	344224	354455	428907	481365	620603	575200	593819	534053	590880	579557	464167	284000	244897	372308	267594	831628	503033	633373	456626	562401	474547	902875	416337	528525	590341	496311
Com_54606_pos	Schisantherin B	Gomisin B; Schisantherin B	C28 H34 O9	514.221	6.72	cpd:C17814	--	--	--	--	--	--	--	--	--	No results	No results	Full match	113769	105820	117132	112961	111253	123993	168113	112507	162333	110250	118153	117250	97631.2	102494	197024	124778	173579	94918.5	491212	527640	409256	439026	499460	362781	199956	184701	257928	179027
Com_20811_pos	2-acetamido-3-(4-methoxyphenyl)propanoic acid	--	C12 H15 N O4	237.1	6.198	--	--	--	--	--	--	--	--	--	--	Full match	No results	No results	5.18405e+06	4.5265e+06	4.69632e+06	7.65736e+06	5.1246e+06	1.28863e+07	2.02666e+06	3.50996e+06	2.72798e+06	4.8283e+06	4.03483e+06	6.63912e+06	2.51386e+06	2.57252e+06	2.88768e+06	6.67743e+06	2.63186e+06	3.07431e+06	2.29991e+06	3.2583e+06	2.91352e+06	2.53485e+06	2.46947e+06	2.48198e+06	2.45081e+06	3.48219e+06	4.29642e+06	3.50235e+06
Com_6092_pos	carbamazepine-d10	--	C15 H2 [2]H10 N2 O	123.079	1.437	--	--	--	--	--	--	--	--	--	--	Invalid mass	No results	No results	2.45855e+07	3.56244e+07	2.35749e+07	2.941e+07	2.19155e+07	2.75602e+07	3.24174e+07	2.16757e+07	2.04181e+07	2.05008e+07	2.56711e+07	1.88492e+07	1.53413e+07	9.05933e+06	2.69632e+07	9.85005e+06	2.78512e+07	7.56174e+06	1.96488e+07	2.33344e+07	1.68352e+07	1.3398e+07	1.20296e+07	2.00675e+07	2.41193e+07	2.42039e+07	2.50529e+07	2.41011e+07
Com_45385_pos	N1-[2-oxo-6-(1H-pyrrol-1-yl)-2H-chromen-3-yl]acetamide	--	C15 H12 N2 O3	268.085	11.397	--	--	--	--	--	--	--	--	--	--	Full match	No results	No results	800818	547095	607426	1.10704e+06	517875	2.14298e+06	421717	552436	379394	560758	393338	361587	656751	404621	559867	2.18722e+06	763501	431235	344476	347307	386760	343096	508152	560344	525553	446244	378545	413969
Com_7240_pos	Retrorsine	Retrorsine	C18 H25 N O6	167.072	9.248	cpd:C10364	--	--	--	--	--	--	--	--	--	Invalid mass	No results	No results	2.34607e+07	2.74956e+07	2.62262e+07	3.22034e+07	3.19846e+07	3.57003e+07	5.19571e+07	4.26745e+07	43172428	4.5368e+07	5.53007e+07	4.906e+07	1.89538e+07	1.784e+07	2.19632e+07	1.70418e+07	2.06579e+07	1.22986e+07	3.14875e+07	3.50889e+07	1.81681e+07	2.50204e+07	2.61701e+07	3.69297e+07	4.0049e+07	3.40634e+07	3.21283e+07	2.91866e+07
Com_22696_pos	Morroniside	Morroniside	C17 H26 O11	406.148	6.833	cpd:C17000	--	--	--	--	--	--	--	--	--	No results	No results	Full match	9.16296e+06	5.6075e+06	7.9507e+06	7.18087e+06	6.68455e+06	8.45882e+06	3.92504e+06	3.65554e+06	3.78846e+06	3.73828e+06	4.09998e+06	3.74772e+06	4.6688e+06	9.71431e+06	7.03058e+06	8.84922e+06	5.63162e+06	5.65149e+06	2.18964e+06	3.36163e+06	3.00773e+06	2.91276e+06	2.75401e+06	4.12387e+06	4.06894e+06	4.2133e+06	3.8864e+06	3.13971e+06
Com_16958_pos	PC (7:0/8:0)	--	C23 H46 N O8 P	495.296	11.673	--	--	--	--	--	--	--	--	--	--	No results	Full match	No results	1.21795e+07	7.92962e+06	9.75686e+06	1.01956e+07	1.01931e+07	9.89431e+06	1.66167e+06	1.85018e+06	1.74753e+06	1.56152e+06	1.53027e+06	1.72226e+06	1.05901e+07	1.26447e+07	1.49907e+07	1.66562e+07	1.50284e+07	1.10553e+07	1.34803e+06	1.27834e+06	1.47349e+06	1.23612e+06	1.19378e+06	1.31119e+06	4.50273e+06	4.58327e+06	5.9629e+06	4.75733e+06
Com_25313_pos	2-(4-nitrophenoxy)ethyl 5-bromo-2-furoate	--	C13 H10 Br N O6	371.998	5.908	--	--	--	--	--	--	--	--	--	--	Invalid mass	No results	No results	4.87704e+06	4.6295e+06	4.88962e+06	4.97868e+06	5.43935e+06	4.67921e+06	7.87471e+06	7.75318e+06	8.31085e+06	6.78679e+06	7.7659e+06	7.53342e+06	4.31127e+06	5.07064e+06	5.20367e+06	5.81975e+06	4.12055e+06	4.60086e+06	5.21448e+06	5.41099e+06	5.27757e+06	4.15735e+06	5.8422e+06	6.44807e+06	4.65855e+06	5.04205e+06	5.50949e+06	4.99688e+06
Com_1958_pos	2-(14,15-Epoxyeicosatrienoyl) glycerol	--	C23 H38 O5	394.269	13.794	--	--	HMDB0013651	--	Lipids and lipid-like molecules	Glycerolipids	Monoradylglycerols	--	--	--	Invalid mass	No results	No results	3.0247e+07	2.63778e+07	4.58613e+07	8.44781e+06	2.57774e+07	6.99754e+07	1.57137e+07	2.57139e+07	2.23269e+07	3.09293e+07	1.54617e+07	3.25536e+08	8.17363e+06	7.20468e+06	2.44359e+07	6.73669e+06	5.52336e+06	7.02622e+06	1.27922e+07	7.0734e+06	1.38327e+07	1.13821e+07	1.84924e+07	8.5348e+06	2.47335e+07	2.69232e+07	3.12183e+07	3.14589e+07
Com_5845_pos	pentane-1,2,3,4,5-pentol	--	C5 H12 O5	174.05	9.711	--	--	--	--	--	--	--	--	--	--	Invalid mass	No results	No results	9.81346e+06	1.40111e+07	1.1525e+07	1.17693e+07	8.84695e+06	1.24125e+07	1.84931e+07	2.4952e+07	2.26833e+07	1.74326e+07	2.90829e+07	2.37906e+07	3.94048e+07	4.26519e+07	2.4613e+07	3.23636e+07	2.61146e+07	3.58178e+07	6.0339e+07	5.54864e+07	5.77627e+07	3.83733e+07	7.00754e+07	5.21911e+07	2.88167e+07	3.63914e+07	3.58461e+07	3.33304e+07
Com_35141_pos	Medicarpin	Medicarpin; (-)-Medicarpin	C16 H14 O4	270.089	9.131	cpd:C10503	map00943 Isoflavonoid biosynthesis;map01110 Biosynthesis of secondary metabolites	--	--	--	--	--	--	--	--	No results	No results	Full match	1.56615e+06	1.19085e+06	1.28827e+06	1.64154e+06	1.08524e+06	1.27856e+06	2.46888e+06	2.18815e+06	2.11476e+06	2.13587e+06	2.49547e+06	2.22558e+06	1.47854e+06	1.68157e+06	1.58559e+06	1.88884e+06	1.45786e+06	1.57907e+06	3.09821e+06	2.82506e+06	3.15465e+06	3.59822e+06	3.93608e+06	2.94395e+06	1.99551e+06	2.2715e+06	2.4207e+06	2.5585e+06
Com_26083_pos	UR-144 N-(2-hydroxypentyl) metabolite	--	C21 H29 N O2	327.215	6.181	--	--	--	--	--	--	--	--	--	--	Invalid mass	No results	No results	6.65552e+06	4.57793e+06	6.03419e+06	7.10136e+06	6.65191e+06	8.68342e+06	1.91613e+06	2.7865e+06	2.28036e+06	2.32501e+06	1.78537e+06	1.78971e+06	2.37236e+06	2.03019e+06	2.48261e+06	4.02386e+06	2.54223e+06	1.49989e+06	2.2173e+06	2.19852e+06	2.31834e+06	1.94349e+06	1.82461e+06	2.47264e+06	3.01365e+06	3.357e+06	2.96098e+06	3.25481e+06
Com_5198_pos	N2-Acetyl-L-ornithine	N-Acetylornithine; N2-Acetyl-L-ornithine	C7 H14 N2 O3	174.1	1.431	cpd:C00437	map00220 Arginine biosynthesis;map01100 Metabolic pathways;map01110 Biosynthesis of secondary metabolites;map01210 2-Oxocarboxylic acid metabolism;map01230 Biosynthesis of amino acids	HMDB0003357	--	Organic acids and derivatives	Carboxylic acids and derivatives	Amino acids, peptides, and analogues	--	--	--	No results	Full match	Full match	7.15546e+07	6.81877e+07	8.97696e+07	8.51458e+07	9.27251e+07	8.14661e+07	4.59777e+07	5.30043e+07	5.70117e+07	4.99172e+07	6.03383e+07	5.03043e+07	3.10586e+07	2.86939e+07	3.87853e+07	2.70772e+07	3.73142e+07	3.40068e+07	2.68039e+07	2.9021e+07	2.76357e+07	2.21255e+07	2.13561e+07	3.19197e+07	4.61653e+07	4.84374e+07	4.09393e+07	4.37091e+07
Com_1025_pos	Dihydrothymine	5,6-Dihydrothymine; Dihydrothymine; 5,6-Dihydro-5-methyluracil	C5 H8 N2 O2	128.059	1.347	cpd:C00906	--	HMDB0000079	--	Organoheterocyclic compounds	Diazines	Pyrimidines and pyrimidine derivatives	--	--	--	Full match	No results	Full match	516601162	4.34313e+08	4.39979e+08	4.76185e+08	4.61287e+08	4.7808e+08	595869806	5.16854e+08	5.65447e+08	4.86867e+08	5.30582e+08	4.4796e+08	4.28537e+08	4.38249e+08	4.37958e+08	3.58365e+08	4.21317e+08	3.23418e+08	6.30341e+08	6.1707e+08	6.00542e+08	5.45685e+08	670144501	6.18536e+08	5.21823e+08	5.34264e+08	5.6811e+08	5.22865e+08
Com_13774_pos	4-(methylthio)-6-phenyl-2-(3-pyridyl)pyrimidine-5-carbonitrile	--	C17 H12 N4 S	304.077	1.602	--	--	--	--	--	--	--	--	--	--	Invalid mass	No results	No results	4.01866e+06	4.31386e+06	3.28572e+06	4.90108e+06	4.24222e+06	4.38963e+06	6.06312e+06	9.9302e+06	6.54644e+06	5.79961e+06	7.01213e+06	5.49817e+06	1.26796e+06	8.69708e+06	7.96614e+06	7.97648e+06	7.70297e+06	1.10222e+07	1.83509e+07	8.55216e+06	2.06911e+07	1.55771e+07	1.93623e+07	1.0373e+07	9.25025e+06	7.61117e+06	8.44702e+06	8.07425e+06
Com_10194_pos	(1E)-5-hydroxy-1,7-diphenylhept-1-en-3-one	--	C19 H20 O2	302.127	8.797	--	--	--	--	--	--	--	--	--	--	Invalid mass	No results	No results	2.95703e+07	2.96697e+07	3.60556e+07	2.96176e+07	3.55616e+07	3.26895e+07	6.62802e+06	8.45121e+06	7.78812e+06	8.73098e+06	7.13137e+06	7.19402e+06	2.54731e+07	1.83612e+07	2.55813e+07	2.4661e+07	2.90144e+07	1.92826e+07	9.42046e+06	1.13328e+07	9.53693e+06	9.12348e+06	1.01951e+07	1.22524e+07	1.34236e+07	1.57608e+07	1.6052e+07	1.50948e+07
Com_24229_pos	N'3-(3,4,5-trimethoxybenzylidene)pyridine-3-carbohydrazide	--	C16 H17 N3 O4	353.081	6.211	--	--	--	--	--	--	--	--	--	--	Invalid mass	No results	No results	217617	206233	224180	228292	215553	230705	7.63524e+06	185563	206878	196815	200710	198607	197811	191109	208421	204460	201504	180272	7.00085e+06	185174	6.21019e+06	5.73069e+06	8.25555e+06	236326	181584	202187	199563	175781
Com_5253_pos	Prolylleucine	--	C11 H20 N2 O3	228.147	6.372	--	--	--	--	--	--	--	--	--	--	Full match	No results	No results	2.53784e+07	7.3257e+06	8.08896e+06	1.15333e+07	6.66592e+06	4.88856e+07	3.36922e+06	9.36731e+06	7.3692e+06	1.08222e+07	1.06561e+07	9.17115e+06	2.28772e+06	2.63102e+06	2.69598e+06	9.05141e+07	8.9562e+06	2.00537e+06	2.58002e+06	2.11621e+06	2.59131e+06	1.43752e+06	1.66117e+06	1.58038e+06	6.52047e+06	7.62861e+06	8.37614e+06	7.62722e+06
Com_4017_pos	O1-(2,6-dichlorobenzyl)-4-methoxybenzene-1-carbohydroximamide	--	C15 H14 Cl2 N2 O2	346.024	5.972	--	--	--	--	--	--	--	--	--	--	Invalid mass	No results	No results	9.47957e+07	1.64784e+07	1.25249e+08	1.31254e+08	1.34477e+08	1.06906e+08	4.57668e+07	4.59711e+07	3.54959e+07	4.17587e+07	4.81119e+07	3.48784e+07	1.5342e+07	1.083e+07	1.9433e+07	1.22436e+07	1.77539e+07	1.30167e+07	1.91661e+07	1.52488e+07	1.52076e+07	1.6055e+07	1.44148e+07	1.28613e+07	3.60789e+07	4.30111e+07	4.44153e+07	4.91247e+07
Com_10740_pos	Raspberry Ketone	--	C10 H12 O2	164.084	15.532	--	--	HMDB0033723	--	Benzenoids	Phenols	1-hydroxy-2-unsubstituted benzenoids	--	--	--	No results	No results	Full match	1.13847e+07	6.78179e+06	1.39734e+07	1.0514e+07	1.01078e+07	8.93527e+06	7.437e+06	2.08548e+07	1.91805e+07	1.58715e+07	1.88963e+07	1.255e+07	1.59055e+07	1.16372e+07	1.36507e+07	1.0839e+07	9.45719e+06	1.28192e+07	8.03194e+06	1.34948e+07	9.29691e+06	8.53867e+06	1.30085e+07	1.26017e+07	1.2535e+07	5.5436e+06	1.07339e+07	1.16027e+07
Com_32010_pos	Neotuberostemonine	--	C22 H33 N O4	375.24	9.693	--	--	--	--	--	--	--	--	--	--	No results	No results	Full match	774336	829700	795758	843912	787759	5.84244e+06	969261	890849	921131	833759	976248	879593	1.24484e+06	1.33048e+06	1.16359e+06	1.30266e+06	1.11538e+06	1.09402e+06	1.46538e+06	1.43719e+06	1.51306e+06	1.29177e+06	1.56172e+06	1.46155e+06	1.2444e+06	1.19826e+06	1.24718e+06	1.16991e+06
Com_3122_pos	Uridine 5'-monophosphate	UMP; Uridylic acid; Uridine monophosphate; Uridine 5'-monophosphate; 5'Uridylic acid	C9 H13 N2 O9 P	151.027	1.712	cpd:C00105	map00240 Pyrimidine metabolism;map01100 Metabolic pathways	HMDB0000288	--	Nucleosides, nucleotides, and analogues	Pyrimidine nucleotides	Pyrimidine ribonucleotides	--	--	--	No results	Invalid mass	No results	1.10263e+07	1.07409e+07	1.23404e+07	1.16706e+07	1.08223e+07	1.14009e+07	1.1458e+08	9.69858e+07	1.32371e+08	172190545	1.22474e+08	1.48765e+08	7.17542e+06	7.24031e+06	8.83541e+06	8.08024e+06	9.28555e+06	6.68285e+06	6.93997e+07	8.75842e+07	6.55499e+07	6.02325e+07	7.17079e+07	8.11835e+07	4.35648e+07	5.52307e+07	6.20858e+07	5.60492e+07
Com_3187_pos	1-Methyladenosine	1-Methyladenosine	C11 H15 N5 O4	281.111	1.836	cpd:C02494	--	HMDB0003331	--	Nucleosides, nucleotides, and analogues	Purine nucleosides	_	--	--	--	Invalid mass	Invalid mass	No results	187784562	3.49397e+07	5.4478e+07	5.95915e+07	3.58838e+07	1.26503e+08	1.37957e+07	1.36959e+07	1.15832e+07	1.10763e+07	1.30007e+07	1.42764e+07	1.7739e+07	3.46343e+07	2.31127e+07	8.39396e+07	3.55295e+07	2.258e+07	1.37864e+07	1.46837e+07	1.70807e+07	1.21784e+07	1.26993e+07	1.46404e+07	2.38688e+07	2.67981e+07	2.72054e+07	2.58885e+07
Com_2362_pos	4-(3,4-dihydro-2H-1,5-benzodioxepin-7-ylamino)-4-oxobutanoic acid	--	C13 H15 N O5	265.095	9.213	--	--	--	--	--	--	--	--	--	--	Full match	No results	No results	1.60328e+08	2.16712e+08	1.58807e+08	2.70844e+08	2.48978e+08	2.39181e+08	9.7449e+06	1.39463e+07	9.95242e+06	1.32165e+07	1.28974e+07	1.40911e+07	2.09038e+07	2.04565e+07	2.34661e+07	2.42222e+07	2.83092e+07	1.95985e+07	6.55135e+06	1.6949e+07	1.36454e+07	1.02175e+07	8.49102e+06	9.52866e+06	4.68278e+07	4.92026e+07	4.86124e+07	4.74194e+07
Com_17000_pos	THC	Dronabinol; Delta9-Tetrahydrocannabinol; Tetrahydrocannabinol; THC	C21 H30 O2	314.224	14.507	cpd:C06972	--	--	--	--	--	--	--	--	--	Full match	No results	No results	6.71775e+06	3.44221e+06	6.26501e+06	4.70867e+06	5.59608e+06	7.30852e+06	7.68518e+06	8.12415e+06	8.95539e+06	6.0642e+06	5.27415e+06	5.0358e+06	4.99847e+06	5.33789e+06	5.64343e+06	4.9755e+06	5.58029e+06	5.00791e+06	6.04222e+06	7.44304e+06	1.10191e+07	8.0581e+06	9.30068e+06	6.51288e+06	7.44489e+06	9.36013e+06	7.49474e+06	4.81895e+06
Com_8405_pos	PC (16:2e/4:0)	--	C28 H54 N O7 P	547.363	14.938	--	--	--	--	--	--	--	--	--	--	No results	Full match	Full match	3.45703e+07	3.04506e+07	2.70805e+07	2.77162e+07	2.47404e+07	3.11493e+07	6.77213e+06	7.94322e+06	4.21144e+06	6.36802e+06	4.849e+06	4.38464e+06	3.66109e+07	3.24662e+07	3.55489e+07	4.69859e+07	3.45232e+07	3.64114e+07	2.05132e+07	1.33312e+07	1.33337e+07	1.35968e+07	1.11796e+07	1.13591e+07	1.80515e+07	1.92949e+07	2.12242e+07	1.94976e+07
Com_462_pos	2-Aminoadipic acid	--	C6 H11 N O4	161.069	1.994	--	--	HMDB0000510	--	Organic acids and derivatives	Carboxylic acids and derivatives	Amino acids, peptides, and analogues	--	--	--	Full match	No results	Full match	6.43787e+08	6.2213e+08	848771244	7.6607e+08	6.6512e+08	6.25274e+08	1530478427	1413900342	1367128868	1445528071	1741736597	1431732186	5.81345e+08	6.60119e+08	6.19292e+08	5.79746e+08	7.15504e+08	5.31496e+08	8.47682e+08	8.15887e+08	7.76097e+08	8.18881e+08	8.39235e+08	9.5437e+08	7.5264e+08	8.97097e+08	9.75214e+08	9.78088e+08
Com_149_pos	20(R)-Protopanaxdiol	--	C30 H52 O3	460.391	14.906	--	--	--	--	--	--	--	--	--	--	No results	Full match	Full match	1634538773	1026261053	1025735642	1462787991	1489286379	1545545034	6076786649	6468045872	4999393682	4233290145	4325006242	3547723498	3.0756e+08	4.77741e+08	3.66097e+08	4.49643e+08	3.14231e+08	4.35291e+08	1036360835	9.78956e+08	9.80539e+08	762931865	1346282402	1064611558	1916541722	1850938495	1838652445	1666628499
Com_32000_pos	5,7-dihydroxy-2-(2,3,4-trihydroxyphenyl)-4H-chromen-4-one	--	C15 H10 O7	140.03	9.32	--	--	HMDB0126016	--	Phenylpropanoids and polyketides	Flavonoids	Flavones	--	--	--	Invalid mass	No results	No results	4.42263e+06	3.66134e+06	5.19153e+06	5.07088e+06	4.42874e+06	4.54418e+06	5.32123e+06	4.00333e+06	3.63163e+06	4.25127e+06	4.79891e+06	4.03258e+06	2.21517e+06	2.96565e+06	3.02685e+06	2.96572e+06	3.22598e+06	4.21279e+06	3.19286e+06	2.96258e+06	3.91694e+06	2.7419e+06	3.76496e+06	3.29893e+06	3.48015e+06	4.0558e+06	4.1839e+06	3.77387e+06
Com_17991_pos	Methyl myristate	--	C15 H30 O2	242.224	13.576	--	--	HMDB0030469	--	Lipids and lipid-like molecules	Fatty Acyls	Fatty acid esters	--	--	--	No results	No results	Full match	2.61411e+06	2.32246e+06	3.56396e+06	2.25324e+06	2.73495e+06	2.44686e+06	2.31525e+06	2.03394e+06	1.88844e+06	1.94482e+06	2.69291e+06	1.4435e+07	2.5332e+06	2.39339e+06	1.98529e+06	2.27462e+06	1.75161e+06	1.85854e+06	1.6031e+06	1.86869e+06	2.10535e+06	2.11011e+06	1.50653e+06	1.66742e+06	3.12573e+06	3.00135e+06	2.26784e+06	2.32963e+06
Com_21212_pos	2-{[(4-phenyl-1H-pyrazol-5-yl)amino]methylene}-1H-indene-1,3(2H)-dione	--	C19 H13 N3 O2	315.1	10.516	--	--	--	--	--	--	--	--	--	--	Full match	No results	No results	6.77382e+06	8.77636e+06	7.41312e+06	7.48957e+06	8.55875e+06	9.04499e+06	1.86404e+06	1.07508e+06	1.66104e+06	1.39886e+06	1.47893e+06	1.69993e+06	9.93338e+06	6.22844e+06	1.19126e+07	7.88559e+06	9.06185e+06	6.26253e+06	1.32345e+06	1.39181e+06	1.37805e+06	1.63195e+06	1.27662e+06	1.40783e+06	3.37804e+06	3.00313e+06	3.37306e+06	3.31105e+06
Com_7666_pos	2-imino-8-methoxy-2H-chromene-3-carbonitrile	--	C11 H8 N2 O2	200.059	10.242	--	--	--	--	--	--	--	--	--	--	Full match	No results	No results	1.46834e+07	8.86716e+06	1.36559e+07	1.38994e+07	1.13486e+07	1.59918e+07	3.53263e+06	3.38904e+06	5.03058e+06	3.05324e+06	3.71284e+06	2.96598e+06	5.13937e+07	3.41698e+07	3.97911e+07	4.78948e+07	4.9666e+07	3.80215e+07	2.32679e+07	1.71028e+07	1.86372e+07	1.60639e+07	1.4556e+07	1.77863e+07	1.52571e+07	1.25266e+07	1.44925e+07	1.56927e+07
Com_32033_pos	6,7,8-trimethoxy-2-[3-(trifluoromethyl)phenyl]-4H-3,1-benzoxazin-4-one	--	C18 H14 F3 N O5	381.085	10.454	--	--	--	--	--	--	--	--	--	--	Invalid mass	No results	No results	742014	765276	1.45533e+06	1.07735e+06	1.15031e+06	1.02661e+06	797181	694009	697536	803404	779664	708634	5.19251e+06	3.98813e+06	3.85755e+06	4.90888e+06	4.51329e+06	4.24188e+06	546023	786747	863010	483230	543218	641310	1.05938e+06	1.29724e+06	1.38935e+06	1.52879e+06
Com_31384_pos	Morphine-3-glucuronide	Morphine-3-glucuronide	C23 H27 N O9	461.169	6.068	cpd:C16643	--	HMDB0041936	--	Alkaloids and derivatives	Morphinans	_	--	--	--	Full match	No results	No results	1.99262e+06	506769	2.42321e+06	2.41458e+06	2.91927e+06	2.92183e+06	587208	522953	696762	485195	790467	429700	4.28687e+06	5.30715e+06	3.84111e+06	4.70483e+06	3.63282e+06	3.43095e+06	1.2582e+06	1.01196e+06	1.10404e+06	823677	1.20264e+06	1.12635e+06	1.51901e+06	1.53327e+06	1.5599e+06	1.46579e+06
Com_40354_pos	beta-Acetoxyisovalerylalkannin	--	C23 H26 O8	430.162	10.97	--	--	--	--	--	--	--	--	--	--	No results	No results	Full match	827726	525586	912615	684220	664902	662085	843082	1.00025e+06	1.01419e+06	622822	855193	892478	888556	974704	921383	1.21586e+06	905208	686388	2.77431e+06	1.39259e+06	1.67003e+06	1.5161e+06	2.25631e+06	2.20125e+06	1.22049e+06	915636	1.41814e+06	1.07291e+06
Com_33200_pos	N,N-dimethyl-5-nitro-6-[3-(trifluoromethyl)phenoxy]pyrimidin-4-amine	--	C13 H11 F3 N4 O3	328.076	3.445	--	--	--	--	--	--	--	--	--	--	Invalid mass	No results	No results	3.4972e+06	4.23938e+06	3.02952e+06	4.35338e+06	4.86078e+06	4.45831e+06	4.11925e+06	3.38245e+06	4.14629e+06	4.17617e+06	4.80601e+06	3.44123e+06	1.41374e+06	1.66189e+06	1.74869e+06	1.88181e+06	1.61163e+06	1.22562e+06	1.87404e+06	1.89509e+06	2.38441e+06	1.70856e+06	1.76403e+06	2.07885e+06	2.103e+06	2.71808e+06	2.93574e+06	2.58749e+06
Com_22171_pos	3-hydroxy-2-[5-nitro-2-(1-pyrrolidinyl)benzyl]propanenitrile	--	C14 H17 N3 O3	275.126	6.661	--	--	--	--	--	--	--	--	--	--	Full match	No results	No results	5.83013e+06	7.51345e+06	7.67495e+06	1.08389e+07	7.53782e+06	7.01209e+06	476963	592696	1.28814e+06	1.30507e+06	992916	442946	1.54023e+06	1.14998e+06	2.66274e+06	2.96479e+06	1.78385e+06	708535	950625	634236	1.24472e+06	1.08927e+06	766097	1.57849e+06	2.21363e+06	3.13835e+06	2.48401e+06	2.80798e+06
Com_34292_pos	2-phenyl[1,3]oxazolo[4,5-c]quinolin-4(5H)-one	--	C16 H10 N2 O2	280.084	8.635	--	--	--	--	--	--	--	--	--	--	Invalid mass	No results	No results	1.06756e+06	986486	1.04588e+06	952721	1.04051e+06	892404	877313	722085	756228	854035	881022	716379	837082	855357	1.09694e+06	820093	1.2114e+06	858243	2.7384e+06	2.83011e+06	2.9149e+06	2.39934e+06	2.58772e+06	2.99786e+06	1.5663e+06	1.68793e+06	1.30561e+06	1.03673e+06
Com_13840_pos	Fraxinellone	--	C14 H16 O3	232.111	8.98	--	--	--	--	--	--	--	--	--	--	No results	No results	Full match	2.36318e+06	2.19411e+06	2.04484e+06	2.80406e+06	2.11872e+06	1.87772e+06	937043	790941	777011	821040	848395	777742	2.1886e+07	1.66418e+07	1.88745e+07	2.0665e+07	1.99207e+07	1.5139e+07	1.15529e+06	1.56916e+06	1.66635e+06	1.38904e+06	1.4774e+06	1.42652e+06	2.85705e+06	3.04243e+06	3.57089e+06	3.14156e+06
Com_36818_pos	N'-{6-[(5-chloro-3-pyridyl)oxy]-3-pyridyl}-N,N-dimethyliminoformamide	--	C13 H13 Cl N4 O	276.078	8.703	--	--	--	--	--	--	--	--	--	--	Full match	No results	No match	2.47757e+06	2.05451e+06	2.4472e+06	2.20893e+06	2.66963e+06	3.06808e+06	2.66612e+06	2.55074e+06	2.2843e+06	1.77532e+06	2.8148e+06	2.08159e+06	3.02711e+06	1.73607e+06	2.16557e+06	2.25419e+06	3.96993e+06	1.94038e+06	1.89694e+06	2.13411e+06	2.38672e+06	1.2857e+06	2.36655e+06	1.76282e+06	3.63903e+06	2.29844e+06	2.51472e+06	1.9495e+06
Com_49961_pos	Theaflavin monogallate	--	C36 H28 O16	716.137	5.959	--	--	--	--	--	--	--	--	--	--	No results	No results	Full match	167088	152117	173967	175021	170279	182326	171890	157997	167502	165377	172138	180640	178211	141263	185790	150706	277366	182615	924160	1.03214e+06	630873	694511	715375	1.0574e+06	259864	170549	161117	278703
Com_4574_pos	APH	--	C14 H21 N5 O4	361.113	8.255	--	--	--	--	--	--	--	--	--	--	Invalid mass	No results	No results	6.44207e+07	5.33734e+07	6.86877e+07	8.39484e+07	5.82206e+07	9.94601e+07	8.67513e+07	7.99508e+07	9.1026e+07	9.41472e+07	9.38122e+07	1.05196e+08	2.54108e+07	2.62197e+07	3.29019e+07	3.91086e+07	3.56928e+07	2.71947e+07	3.70513e+07	4.47687e+07	4.20202e+07	3.80063e+07	3.86913e+07	4.74888e+07	4.55658e+07	5.56956e+07	5.34857e+07	5.63428e+07
Com_10795_pos	Dracorhodin	--	C17 H14 O3	266.094	1.432	--	--	--	--	--	--	--	--	--	--	No results	No results	Full match	1.06894e+07	8.62846e+06	1.1336e+07	1.02452e+07	1.14228e+07	2.15624e+07	5.03121e+06	1.24005e+07	1.37717e+07	1.11129e+07	9.25019e+06	6.07958e+06	2.19233e+06	2.57587e+06	4.2928e+06	3.27835e+07	9.17218e+06	1.89972e+06	2.07596e+06	2.20733e+06	2.92943e+06	2.29384e+06	2.27797e+06	2.22934e+06	5.05194e+06	6.95928e+06	8.67291e+06	7.09012e+06
Com_24118_pos	1-(2-furyl)pentane-1,4-dione	--	C9 H10 O3	188.047	10.201	--	--	--	--	--	--	--	--	--	--	Invalid mass	No results	No match	8.39997e+06	6.75911e+06	5.52597e+06	4.30223e+06	4.3998e+06	5.33384e+06	706603	796374	820168	714964	699263	655460	4.09747e+06	2.9637e+06	3.82595e+06	3.16631e+06	3.6938e+06	3.05239e+06	1.97092e+06	2.08852e+06	2.03398e+06	1.77433e+06	2.08609e+06	2.96204e+06	3.05804e+06	3.29652e+06	3.20023e+06	3.81859e+06
Com_55668_pos	Phosphoenolpyruvic acid	Phosphoenolpyruvate; Phosphoenolpyruvic acid; PEP	C3 H5 O6 P	167.982	2.083	cpd:C00074	map00010 Glycolysis / Gluconeogenesis;map00020 Citrate cycle (TCA cycle);map00400 Phenylalanine, tyrosine and tryptophan biosynthesis;map00440 Phosphonate and phosphinate metabolism;map00620 Pyruvate metabolism;map00710 Carbon fixation in photosynthetic organisms;map01100 Metabolic pathways;map01110 Biosynthesis of secondary metabolites;map01200 Carbon metabolism;map01230 Biosynthesis of amino ac…	HMDB0000263	--	Organic acids and derivatives	Organic phosphoric acids and derivatives	Phosphate esters	--	--	--	No results	No results	Full match	392669	377911	360336	531900	436600	425438	285940	221871	205767	208895	206103	229294	249921	330051	405411	312356	416686	315458	187622	182340	176966	154345	201750	263955	241997	232495	463225	367544
Com_4671_pos	1-(4-methyl-2-morpholino-1,3-thiazol-5-yl)ethan-1-one	--	C10 H14 N2 O2 S	204.1	8.377	--	--	--	--	--	--	--	--	--	--	Invalid mass	No results	No results	5.95923e+07	6.28394e+07	6.60247e+07	6.42584e+07	5.68998e+07	6.4183e+07	1.01114e+08	9.32585e+07	8.73499e+07	9.03847e+07	8.45321e+07	1.02534e+08	4.22174e+07	3.74275e+07	4.11275e+07	3.24037e+07	4.59866e+07	2.8683e+07	3.28629e+07	4.09325e+07	3.53993e+07	3.52048e+07	3.08954e+07	4.35403e+07	4.95169e+07	5.62693e+07	6.27481e+07	5.5244e+07
Com_17823_pos	L-Histidinol	L-Histidinol	C6 H11 N3 O	141.09	1.105	cpd:C00860	map00340 Histidine metabolism;map01100 Metabolic pathways;map01110 Biosynthesis of secondary metabolites;map01230 Biosynthesis of amino acids	HMDB0003431	--	Organic nitrogen compounds	Organonitrogen compounds	Amines	--	--	--	No results	No results	Full match	7.23368e+06	6.61931e+06	5.90893e+06	6.37604e+06	5.3159e+06	1.23706e+07	7.69995e+06	4.61258e+06	5.70469e+06	5.46344e+06	7.58871e+06	4.51744e+06	6.14614e+06	5.75318e+06	4.77112e+06	5.73796e+06	5.86051e+06	8.5492e+06	8.18151e+06	5.67737e+06	7.40106e+06	8.21176e+06	7.27673e+06	5.08457e+06	7.37483e+06	7.41084e+06	8.1408e+06	6.32459e+06
Com_15844_pos	3-amino-2-phenyl-2H-pyrazolo[4,3-c]pyridine-4,6-diol	--	C12 H10 N4 O2	242.08	10.109	--	--	--	--	--	--	--	--	--	--	Full match	No results	Full match	2.91485e+06	2.1134e+06	2.62932e+06	2.16043e+06	2.07992e+06	2.43995e+06	1.07635e+06	1.19432e+06	1.1968e+06	1.0948e+06	1.00434e+06	2.8708e+06	1.3629e+06	1.07596e+06	1.13449e+06	1.06803e+06	997837	875154	1.73285e+06	1.67368e+06	2.55686e+06	2.09295e+06	2.00857e+06	1.69719e+06	2.03083e+06	2.59437e+06	2.31494e+06	2.33954e+06
Com_26126_pos	N-(2,5-diethoxy-4-morpholinophenyl)-4-methoxybenzenesulfonamide	--	C21 H28 N2 O6 S	436.166	9.558	--	--	--	--	--	--	--	--	--	--	Full match	No results	No results	3.47286e+06	1.91259e+06	3.80256e+06	3.52921e+06	3.55771e+06	4.49118e+06	8.15478e+06	5.23105e+06	5.26036e+06	6.72911e+06	7.68947e+06	6.54158e+06	2.46079e+06	3.07981e+06	3.15872e+06	3.57564e+06	3.35707e+06	2.32341e+06	4.9123e+06	4.91775e+06	5.15049e+06	4.31363e+06	4.84377e+06	5.8163e+06	3.77468e+06	4.89241e+06	3.04822e+06	3.68198e+06
Com_6155_pos	¦Â-Hydroxythiofentanyl	--	C20 H26 N2 O2 S	358.174	6.209	--	--	--	--	--	--	--	--	--	--	Invalid mass	No results	No results	806272	374581	717597	409117	412574	5.95641e+06	449514	5.2494e+06	409352	1.1034e+06	2.06285e+06	6.90309e+07	461199	624049	545916	1.4525e+06	391830	330890	327879	341406	387925	481191	353628	355792	2.11726e+06	2.56059e+06	2.46898e+06	2.44646e+06
Com_21340_pos	SM (d15:0/18:1)	--	C38 H77 N2 O6 P	688.563	15.279	--	--	--	--	--	--	--	--	--	--	No results	Invalid mass	No results	4.03713e+06	5.19771e+06	7.87832e+06	9.45601e+06	8.22423e+06	6.04972e+06	3.10497e+06	3.13339e+06	3.95098e+06	4.26437e+06	3.89178e+06	4.10249e+06	3.64805e+06	3.73713e+06	6.37752e+06	5.19934e+06	1.09653e+07	7.18561e+06	3.63707e+06	3.67217e+06	3.89441e+06	4.18134e+06	4.43998e+06	4.40965e+06	4.46322e+06	3.60659e+06	6.36208e+06	3.77794e+06
[truncated: 575 more rows]
