# Supplementary material for: Multi-omics profiling reveals an auxin–salicylic acid signaling hub driving flavonoid depletion and accelerated vigor loss in tetraploid Chinese cabbage seeds
Source: Front Genet. 2026 Jun 8;17:1841953. doi: 10.3389/fgene.2026.1841953 (PMC13283553; doi:10.3389/fgene.2026.1841953)
Supplement: Supplementary file 4 [file Table1.xlsx]

## Sheet: Table 1
Expression levels and functional annotations of differentially expressed genes
id	ZA-1_fpkm	ZA-2_fpkm	ZA-3_fpkm	ZC-1_fpkm	ZC-2_fpkm	ZC-3_fpkm	DA-1_fpkm	DA-2_fpkm	DA-3_fpkm	DC-1_fpkm	DC-2_fpkm	DC-3_fpkm	ZA-1_count	ZA-2_count	ZA-3_count	ZC-1_count	ZC-2_count	ZC-3_count	DA-1_count	DA-2_count	DA-3_count	DC-1_count	DC-2_count	DC-3_count	Symbol	Description	KEGG_A_class	KEGG_B_class	Pathway	K_ID	GO Component	GO Function	GO Process	TF_family
BraA01g000040.3C	85.719	89.576	91.178	161.592	177.121	148.165	8.187	6.714	8.098	7.808	6.092	9.557	1146.78	1331.25	1544.13	2599.01	2466.51	2071.35	122.09	89.07	115.53	111.73	80.61	124.28	Acy1b	PREDICTED: aminoacylase-1B-like isoform X2 [Brassica rapa]	Metabolism;Metabolism;Metabolism;Metabolism;Metabolism	Global and overview maps;Global and overview maps;Global and overview maps;Global and overview maps;Amino acid metabolism	ko01100//Metabolic pathways;ko01110//Biosynthesis of secondary metabolites;ko01230//Biosynthesis of amino acids;ko01210//2-Oxocarboxylic acid metabolism;ko00220//Arginine biosynthesis	K14677;K14677;K14677;K14677;K14677	-	-	-	--
BraA01g000050.3C	53.065	42.687	44.199	47.478	50.015	50.06	20.258	16.447	14.587	20.759	23.845	26.327	423	378	446	455	415	417	180	130	124	177	188	204	EXPA20	expansin-A20 precursor [Brassica rapa]	-	-	-	-	GO:0030312//external encapsulating structure	-	GO:0000902//cell morphogenesis;GO:0009628//response to abiotic stimulus;GO:0009827//plant-type cell wall modification;GO:0048646//anatomical structure formation involved in morphogenesis	--
BraA01g000070.3C	4.915	0.971	1.894	6.581	4.376	4.589	0.645	0.484	0.337	0.224	1.818	2.713	41	9	20	66	38	40	6	4	3	2	15	22	EXLA2	PREDICTED: expansin-like A2 [Brassica rapa]	-	-	-	-	GO:0005618//cell wall;GO:0005911//cell-cell junction;GO:0031224//intrinsic component of membrane;GO:0043231//intracellular membrane-bounded organelle;GO:0044444//cytoplasmic part	-	GO:0000003//reproduction;GO:0000902//cell morphogenesis;GO:0009827//plant-type cell wall modification	--
BraA01g000080.3C	12.314	11.674	13.602	18.129	23.765	15.121	4.302	4.506	4.394	7.03	5.95	6.951	113	119	158	200	227	145	44	41	43	69	54	62	GGR	PREDICTED: heterodimeric geranylgeranyl pyrophosphate synthase small subunit, chloroplastic [Brassica rapa]	Metabolism;Metabolism;Metabolism	Global and overview maps;Global and overview maps;Metabolism of terpenoids and polyketides	ko01100//Metabolic pathways;ko01110//Biosynthesis of secondary metabolites;ko00900//Terpenoid backbone biosynthesis	K13789;K13789;K13789	GO:0009536//plastid	GO:0004659//prenyltransferase activity;GO:0005488//binding	-	--
BraA01g000190.3C	1.913	3.983	2.708	4.608	5.438	4.692	1.109	0.965	0.86	0.82	0.443	0.861	48	111	86	139	142	123	31	24	23	22	11	21	KIN7F	BnaA01g05240D [Brassica napus]	-	-	-	-	-	-	-	--
BraA01g000200.3C	6.631	10.162	6.298	41.764	55.362	43.891	0.142	0.08	0	0	0.08	0.162	84	143	101	636.04	730	581	2	1	0	0	1	2	FBA2	PREDICTED: fructose-bisphosphate aldolase 2, chloroplastic [Brassica rapa]	Metabolism;Metabolism;Metabolism;Metabolism;Metabolism;Metabolism;Metabolism;Metabolism	Global and overview maps;Global and overview maps;Global and overview maps;Global and overview maps;Carbohydrate metabolism;Energy metabolism;Carbohydrate metabolism;Carbohydrate metabolism	ko01100//Metabolic pathways;ko01110//Biosynthesis of secondary metabolites;ko01200//Carbon metabolism;ko01230//Biosynthesis of amino acids;ko00010//Glycolysis / Gluconeogenesis;ko00710//Carbon fixation in photosynthetic organisms;ko00051//Fructose and mannose metabolism;ko00030//Pentose phosphate pathway	K01623;K01623;K01623;K01623;K01623;K01623;K01623;K01623	GO:0005576//extracellular region;GO:0009526//plastid envelope;GO:0009532//plastid stroma;GO:0044434//chloroplast part	-	GO:0000097//sulfur amino acid biosynthetic process;GO:0001101//response to acid chemical;GO:0005982//starch metabolic process;GO:0006090//pyruvate metabolic process;GO:0006355//regulation of transcription, DNA-templated;GO:0006544//glycine metabolic process;GO:0006633//fatty acid biosynthetic process;GO:0006739//NADP metabolic process;GO:0006779//porphyrin-containing compound biosynthetic process…	--
BraA01g000240.3C	12.13	17.297	16.745	18.83	17.537	15.63	0.808	0.061	0.788	1.46	1.214	2.595	202	320	353	377	304	272	15	1	14	26	20	42	DTX47	PREDICTED: protein DETOXIFICATION 47, chloroplastic [Brassica rapa]	-	-	-	-	-	-	-	--
BraA01g000250.3C	4.181	4.006	4.581	10.544	12.308	10.969	0.242	0	0.126	0.252	0	0.139	31	33	43	94	95	85	2	0	1	2	0	1	BBX20	PREDICTED: B-box zinc finger protein 20-like [Brassica rapa]	-	-	-	-	-	-	-	C2C2-CO-like
BraA01g000540.3C	18.034	26.419	21.668	34.108	36.43	39.569	8.92	8.229	6.109	7.949	7.765	8.959	263	428	400	598	553	603	145	119	95	124	112	127	EMB2453	PREDICTED: pentatricopeptide repeat-containing protein At4g39620, chloroplastic [Brassica rapa]	-	-	-	-	GO:0009536//plastid	-	GO:0003006//developmental process involved in reproduction	--
BraA01g000630.3C	1.413	2.926	3.35	10.228	10.048	11.091	0	0	0	0	0	0	10	23	30	87	74	82	0	0	0	0	0	0	PNSL4	PREDICTED: photosynthetic NDH subunit of lumenal location 4, chloroplastic [Brassica rapa]	-	-	-	-	-	-	-	--
BraA01g000660.3C	2.058	2.526	3.547	2.101	2.606	0.895	0.168	0.566	0.175	0.35	0.284	0.577	22	30	48	27	29	10	2	6	2	4	3	6	TPPH	PREDICTED: probable trehalose-phosphate phosphatase H [Brassica rapa]	Metabolism;Metabolism	Global and overview maps;Carbohydrate metabolism	ko01100//Metabolic pathways;ko00500//Starch and sucrose metabolism	K01087;K01087	-	-	-	--
BraA01g000680.3C	1.954	3.824	2.617	2.968	3.06	3.333	0.495	0.557	0.398	0.556	0.644	0.961	46	100	78	84	75	82	13	13	10	14	15	22	APSR1	BnaA01g05770D [Brassica napus]	-	-	-	-	-	-	-	--
BraA01g000700.3C	2.09	1.825	3.552	3.424	2.069	0.909	1.591	1.533	0.832	2.073	4.291	2.802	33	32	71	65	34	15	28	24	14	35	67	43	IPS1	PREDICTED: inositol-3-phosphate synthase [Brassica rapa]	Metabolism;Metabolism	Global and overview maps;Carbohydrate metabolism	ko01100//Metabolic pathways;ko00562//Inositol phosphate metabolism	K01858;K01858	GO:0043231//intracellular membrane-bounded organelle	GO:0005488//binding;GO:0016872//intramolecular lyase activity	GO:0003006//developmental process involved in reproduction;GO:0006020//inositol metabolic process;GO:0006658//phosphatidylserine metabolic process;GO:0019758//glycosinolate biosynthetic process;GO:0032958//inositol phosphate biosynthetic process;GO:0044707//single-multicellular organism process	--
BraA01g000720.3C	112.893	103.585	106.21	110.722	111.291	108.774	51.333	42.27	48.391	79.29	94.052	95.845	1608	1639	1915	1896	1650	1619	815	597	735	1208	1325	1327	--	BnaA01g34680D [Brassica napus]	-	-	-	-	-	-	-	--
BraA01g000760.3C	10.743	13.266	13.818	20.964	19.186	15.289	2.224	1.528	1.679	1.674	1.949	2.409	78	107	127	183	145	116	18	11	13	13	14	17	--	BnaA01g34640D [Brassica napus]	-	-	-	-	GO:0043231//intracellular membrane-bounded organelle	-	-	--
BraA01g000790.3C	21.247	34.982	32.873	18.772	30.354	14.538	6.815	4.108	5.988	23.157	33.948	42.13	193	353	378	205	287	138	69	37	58	225	305	372	APK2	PREDICTED: adenylyl-sulfate kinase 2, chloroplastic [Brassica rapa]	Metabolism;Metabolism;Metabolism	Global and overview maps;Nucleotide metabolism;Energy metabolism	ko01100//Metabolic pathways;ko00230//Purine metabolism;ko00920//Sulfur metabolism	K00860;K00860;K00860	GO:0009536//plastid	GO:0016301//kinase activity;GO:0032550//purine ribonucleoside binding	GO:0000097//sulfur amino acid biosynthetic process;GO:0006568//tryptophan metabolic process;GO:0006796//phosphate-containing compound metabolic process;GO:0007276//gamete generation;GO:0009617//response to bacterium;GO:0009683//indoleacetic acid metabolic process;GO:0010675//regulation of cellular carbohydrate metabolic process;GO:0019758//glycosinolate biosynthetic process	--
BraA01g000830.3C	76.098	136.629	122.027	101.416	132.25	66.411	9.607	6.757	7.574	45.528	51.111	64.993	1272	2537	2582	2038	2301	1160	179	112	135	814	845	1056	CYP79B1	cytochrome P450 79b2 [Brassica rapa subsp. pekinensis] [Brassica rapa]	Metabolism;Metabolism;Metabolism;Metabolism	Global and overview maps;Global and overview maps;Amino acid metabolism;Biosynthesis of other secondary metabolites	ko01110//Biosynthesis of secondary metabolites;ko01210//2-Oxocarboxylic acid metabolism;ko00380//Tryptophan metabolism;ko00966//Glucosinolate biosynthesis	K11812;K11812;K11812;K11812	-	-	-	--
BraA01g000880.3C	17.95	31.145	30.27	33.11	46.015	32.308	2.169	2.157	2.355	4.174	5.548	5.071	193	372	412	428	515	363	26	23	27	48	59	53	SRK2F	PREDICTED: serine/threonine-protein kinase SRK2F [Brassica rapa]	Environmental Information Processing;Environmental Information Processing	Signal transduction;Signal transduction	ko04075//Plant hormone signal transduction;ko04016//MAPK signaling pathway - plant	K14498;K14498	GO:0043231//intracellular membrane-bounded organelle;GO:0044444//cytoplasmic part	GO:0016772//transferase activity, transferring phosphorus-containing groups	GO:0006970//response to osmotic stress	--
BraA01g000990.3C	147.894	146.17	121.513	210.809	225.984	251.456	15.749	14.163	14.816	19.181	16.528	20.994	1348	1480	1402	2310	2144	2395	160	128	144	187	149	186	ATHB-16	PREDICTED: homeobox-leucine zipper protein ATHB-16-like isoform X2 [Brassica rapa]	-	-	-	-	GO:0043231//intracellular membrane-bounded organelle	GO:0001071//nucleic acid binding transcription factor activity;GO:0003677//DNA binding	GO:0001558//regulation of cell growth;GO:0006355//regulation of transcription, DNA-templated;GO:0009648//photoperiodism;GO:0048506//regulation of timing of meristematic phase transition	--
BraA01g001010.3C	26.522	22.054	28.054	56.647	53.767	33.984	0	0	0.422	0	0.454	0	118	109	158	303	249	158	0	0	2	0	2	0	AGP3	PREDICTED: classical arabinogalactan protein 3-like [Brassica rapa]	-	-	-	-	-	-	-	--
BraA01g001050.3C	0	0	0	0.081	0	0	0.131	0.147	0	0.819	0.246	0.501	0	0	0	2	0	0	3	3	0	18	5	10	--	BnaA01g00110D [Brassica napus]	-	-	-	-	-	-	-	--
BraA01g001080.3C	26.128	40.448	37.495	64.371	75.911	71.635	3.001	1.368	1.611	4.311	2.834	3.72	289	497	525	856	874	828	37	15	19	51	31	40	CAD7	PREDICTED: cinnamyl alcohol dehydrogenase 7-like [Brassica rapa]	Metabolism;Metabolism;Metabolism	Global and overview maps;Global and overview maps;Biosynthesis of other secondary metabolites	ko01100//Metabolic pathways;ko01110//Biosynthesis of secondary metabolites;ko00940//Phenylpropanoid biosynthesis	K00083;K00083;K00083	-	GO:0016616//oxidoreductase activity, acting on the CH-OH group of donors, NAD or NADP as acceptor;GO:0046914//transition metal ion binding	GO:0009699//phenylpropanoid biosynthetic process;GO:0051707//response to other organism	--
BraA01g001100.3C	0	0	0	0.234	1.082	0.673	0	0	0	0.263	0.285	0.145	0	0	0	2	8	5	0	0	0	2	2	1	AGL21	BnaA01g00160D [Brassica napus]	-	-	-	-	GO:0043231//intracellular membrane-bounded organelle	GO:0001071//nucleic acid binding transcription factor activity;GO:0005515//protein binding	GO:0003006//developmental process involved in reproduction;GO:0009555//pollen development;GO:0009690//cytokinin metabolic process;GO:0010468//regulation of gene expression;GO:0034645//cellular macromolecule biosynthetic process;GO:0045491//xylan metabolic process;GO:0052386//cell wall thickening;GO:0061024//membrane organization	MADS
BraA01g001110.3C	2.374	5.625	4.59	19.541	20.049	22.781	0	0	0	0.058	0.063	0	38	100	93	376	334	381	0	0	0	1	1	0	SHM1	BnaA01g00170D [Brassica napus]	Metabolism;Metabolism;Metabolism;Metabolism;Metabolism;Metabolism;Metabolism;Metabolism	Global and overview maps;Global and overview maps;Global and overview maps;Global and overview maps;Carbohydrate metabolism;Amino acid metabolism;Metabolism of other amino acids;Metabolism of cofactors and vitamins	ko01100//Metabolic pathways;ko01110//Biosynthesis of secondary metabolites;ko01200//Carbon metabolism;ko01230//Biosynthesis of amino acids;ko00630//Glyoxylate and dicarboxylate metabolism;ko00260//Glycine, serine and threonine metabolism;ko00460//Cyanoamino acid metabolism;ko00670//One carbon pool by folate	K00600;K00600;K00600;K00600;K00600;K00600;K00600;K00600	GO:0005576//extracellular region;GO:0005840//ribosome;GO:0009526//plastid envelope;GO:0009532//plastid stroma;GO:0016020//membrane;GO:0031976//plastid thylakoid;GO:0044429//mitochondrial part	GO:0008187//poly-pyrimidine tract binding;GO:0016742//hydroxymethyl-, formyl- and related transferase activity;GO:0043168//anion binding	GO:0006091//generation of precursor metabolites and energy;GO:0006546//glycine catabolic process;GO:0006730//one-carbon metabolic process;GO:0009314//response to radiation;GO:0009617//response to bacterium;GO:0009696//salicylic acid metabolic process;GO:0010038//response to metal ion;GO:0033554//cellular response to stress;GO:0043094//cellular metabolic compound salvage;GO:0045087//innate immune …	--
BraA01g001120.3C	25.976	25.947	27.214	35.356	36.632	32.169	9.97	10.787	14.524	10.779	8.286	8.717	374	415	496	612	549	484	160	154	223	166	118	122	At4g37920	BnaA01g00180D [Brassica napus]	-	-	-	-	-	-	-	--
BraA01g001130.3C	297.403	261.339	272.461	177.729	145.454	175.859	889.796	739.07	833.838	281.942	282.818	286.408	6276	6126.4	7278.27	4509	3195	3878	20930	15465	18764	6364	5903	5875	HSP70-9	PREDICTED: heat shock 70 kDa protein 9, mitochondrial [Brassica rapa]	Genetic Information Processing	Folding, sorting and degradation	ko03018//RNA degradation	K04043	-	-	-	--
BraA01g001150.3C	2774.22	3702.54	3552.57	4709.04	5143.95	4310.75	628.659	624.699	614.228	1219.79	1145.6	1217.56	57429	85144	93094	117195	110840	93250	14506	12823	13559	27009	23456	24500	PCKA	PREDICTED: phosphoenolpyruvate carboxykinase [ATP] [Brassica napus]	Metabolism;Metabolism;Metabolism;Metabolism;Metabolism;Metabolism;Metabolism	Global and overview maps;Global and overview maps;Global and overview maps;Carbohydrate metabolism;Carbohydrate metabolism;Energy metabolism;Carbohydrate metabolism	ko01100//Metabolic pathways;ko01110//Biosynthesis of secondary metabolites;ko01200//Carbon metabolism;ko00010//Glycolysis / Gluconeogenesis;ko00620//Pyruvate metabolism;ko00710//Carbon fixation in photosynthetic organisms;ko00020//Citrate cycle (TCA cycle)	K01610;K01610;K01610;K01610;K01610;K01610;K01610	GO:0043231//intracellular membrane-bounded organelle;GO:0043232//intracellular non-membrane-bounded organelle;GO:0044444//cytoplasmic part	GO:0004611//phosphoenolpyruvate carboxykinase activity;GO:0032550//purine ribonucleoside binding	GO:0006006//glucose metabolic process;GO:0009267//cellular response to starvation;GO:0010038//response to metal ion;GO:0050832//defense response to fungus	--
BraA01g001230.3C	3.062	3.15	2.221	4.418	5.102	5.8	3.475	2.52	3.457	10.047	8.149	7.649	49	56	45	85	85	97	62	40	59	172	129	119	SQE3	PREDICTED: squalene epoxidase 3 [Brassica rapa]	Metabolism;Metabolism;Metabolism;Metabolism	Global and overview maps;Global and overview maps;Lipid metabolism;Metabolism of terpenoids and polyketides	ko01100//Metabolic pathways;ko01110//Biosynthesis of secondary metabolites;ko00100//Steroid biosynthesis;ko00909//Sesquiterpenoid and triterpenoid biosynthesis	K00511;K00511;K00511;K00511	GO:0031224//intrinsic component of membrane	GO:0000166//nucleotide binding;GO:0016709//oxidoreductase activity, acting on paired donors, with incorporation or reduction of molecular oxygen, NAD(P)H as one donor, and incorporation of one atom of oxygen	GO:0001101//response to acid chemical;GO:0006694//steroid biosynthetic process;GO:0006950//response to stress;GO:0009411//response to UV;GO:0009812//flavonoid metabolic process;GO:0016104//triterpenoid biosynthetic process;GO:0032958//inositol phosphate biosynthetic process;GO:0034285//response to disaccharide	--
BraA01g001240.3C	1.778	2.508	3.278	4.29	5.41	4.481	0.213	0.12	0.167	0	0.36	0.427	30	47	70	87	95	79	4	2	3	0	6	7	ANT	PREDICTED: AP2-like ethylene-responsive transcription factor ANT [Brassica napus]	-	-	-	-	-	-	-	AP2-EREBP
BraA01g001250.3C	47.898	71.013	60.323	90.247	112.173	95.261	1.304	0.54	0.718	2.432	1.083	1.732	626	1031	998	1418	1526	1301	19	7	10	34	14	22	GRF2	PREDICTED: growth-regulating factor 2 [Brassica rapa]	-	-	-	-	-	-	-	GRF
BraA01g001290.3C	7.879	6.056	6.224	6.503	7.279	7.134	0.489	0.733	0.227	1.87	1.9	0.998	130	111	130	129	125	123	9	12	4	33	31	16	SHR	PREDICTED: protein SHORT-ROOT [Brassica rapa]	-	-	-	-	GO:0005768//endosome	GO:0001071//nucleic acid binding transcription factor activity;GO:0003677//DNA binding	GO:0000278//mitotic cell cycle;GO:0003002//regionalization;GO:0010468//regulation of gene expression;GO:0034645//cellular macromolecule biosynthetic process;GO:0048827//phyllome development;GO:0051301//cell division;GO:0055076//transition metal ion homeostasis	GRAS
BraA01g001300.3C	1.381	0.777	0.614	4.451	4.643	4.46	0.077	0.348	0.162	1.13	1.396	3.019	16	10	9	62	56	54	1	4	2	14	16	34	BT5	PREDICTED: BTB/POZ and TAZ domain-containing protein 5-like [Brassica rapa]	-	-	-	-	GO:0043231//intracellular membrane-bounded organelle	GO:0005515//protein binding;GO:0046914//transition metal ion binding;GO:0090595//acetyl-CoA:L-lysine N6-acetyltransferase	GO:0000302//response to reactive oxygen species;GO:0001101//response to acid chemical;GO:0003002//regionalization;GO:0003006//developmental process involved in reproduction;GO:0009725//response to hormone;GO:0010243//response to organonitrogen compound;GO:0010468//regulation of gene expression;GO:0032446//protein modification by small protein conjugation	TAZ
BraA01g001310.3C	0.638	1.148	1.7	2.586	3.063	3.662	0	0	0	0.224	0.645	0.328	8	16	27	39	40	48	0	0	0	3	8	4	HLS1	PREDICTED: probable N-acetyltransferase HLS1 [Brassica napus]	-	-	-	-	-	GO:0016407//acetyltransferase activity	GO:0000902//cell morphogenesis;GO:0009639//response to red or far red light;GO:0009755//hormone-mediated signaling pathway;GO:0040007//growth	--
BraA01g001320.3C	4.055	5.571	5.844	9.704	10.114	11.64	0.319	0.215	0.067	0.333	1.079	0.659	57	87	104	164	148	171	5	3	1	5	15	9	fmdA	PREDICTED: formamidase-like [Brassica napus]	Metabolism;Metabolism;Metabolism;Metabolism	Global and overview maps;Carbohydrate metabolism;Metabolism of other amino acids;Energy metabolism	ko01200//Carbon metabolism;ko00630//Glyoxylate and dicarboxylate metabolism;ko00460//Cyanoamino acid metabolism;ko00910//Nitrogen metabolism	K01455;K01455;K01455;K01455	GO:0043231//intracellular membrane-bounded organelle	GO:0016810//hydrolase activity, acting on carbon-nitrogen (but not peptide) bonds	GO:0009814//defense response, incompatible interaction	--
BraA01g001360.3C	15.144	10.959	12.589	40.506	40.032	36.372	0.977	1.897	1.856	5.089	5.604	15.986	153	123	161	492	421	384	11	19	20	55	56	157	PER50	PREDICTED: peroxidase 50 [Brassica rapa]	Metabolism;Metabolism;Metabolism	Global and overview maps;Global and overview maps;Biosynthesis of other secondary metabolites	ko01100//Metabolic pathways;ko01110//Biosynthesis of secondary metabolites;ko00940//Phenylpropanoid biosynthesis	K00430;K00430;K00430	GO:0044424//intracellular part	GO:0016209//antioxidant activity;GO:0043169//cation binding;GO:0046906//tetrapyrrole binding	GO:0006950//response to stress;GO:0042743//hydrogen peroxide metabolic process;GO:0044710//single-organism metabolic process	--
BraA01g001370.3C	50.886	54.936	54.494	74.703	77.006	80.541	27.021	24.434	26.08	29.805	20.997	24.988	838	1005	1136	1479	1320	1386	496	399	458	525	342	400	RNC1	PREDICTED: ribonuclease III domain-containing protein RNC1, chloroplastic [Brassica rapa]	-	-	-	-	GO:0009536//plastid	GO:0003676//nucleic acid binding;GO:0016891//endoribonuclease activity, producing 5'-phosphomonoesters	GO:0002252//immune effector process;GO:0006090//pyruvate metabolic process;GO:0009668//plastid membrane organization;GO:0016072//rRNA metabolic process;GO:0030422//production of siRNA involved in RNA interference;GO:0090501//RNA phosphodiester bond hydrolysis	--
BraA01g001380.3C	1.077	1.999	1.488	2.239	2.456	2.576	1.388	1.086	0.694	0.126	0.136	0.069	16	33	28	40	38	40	23	16	11	2	2	1	CYCB1-1	PREDICTED: cyclin-B1-1 isoform X2 [Brassica rapa]	-	-	-	-	GO:0043231//intracellular membrane-bounded organelle	GO:0019887//protein kinase regulator activity;GO:0019900//kinase binding	GO:0006281//DNA repair;GO:0006305//DNA alkylation;GO:0007017//microtubule-based process;GO:0010212//response to ionizing radiation;GO:0010374//stomatal complex development;GO:0016049//cell growth;GO:0034968//histone lysine methylation;GO:0051726//regulation of cell cycle;GO:0070192//chromosome organization involved in meiotic cell cycle;GO:1902410//mitotic cytokinetic process	--
BraA01g001410.3C	35.62	47.528	33.424	78.96	116.906	73.192	0.162	0.182	1.865	2.536	0.914	2.046	197	292	234	525	673	423	1	1	11	15	5	11	--	PREDICTED: lysine-rich arabinogalactan protein 18 [Brassica rapa]	-	-	-	-	-	-	-	--
BraA01g001420.3C	41.482	35.028	36.539	48.448	48.316	53.866	22.944	19.806	19.048	4.404	3.155	2.895	678	636	756	952	822	920	418	321	332	77	51	46	--	BnaA01g00460D [Brassica napus]	-	-	-	-	-	-	-	--
BraA01g001430.3C	44.525	42.818	45.839	51.761	51.193	59.55	16.443	23.894	18.865	0.167	0	0.276	498	532	649	696	596	696	205	265	225	2	0	3	--	BnaA01g00480D [Brassica napus]	-	-	-	-	-	-	-	--
BraA01g001460.3C	5.928	8.87	9.366	2.466	2.54	1.763	22.496	26.096	19.984	55.275	35.234	41.868	74	123	148	37	33	23	313	323	266	738	435	508	CYP81F1	PREDICTED: cytochrome P450 81F1 [Brassica rapa]	-	-	-	-	GO:0031224//intrinsic component of membrane;GO:0043231//intracellular membrane-bounded organelle	GO:0005488//binding;GO:0016491//oxidoreductase activity	GO:0019760//glucosinolate metabolic process	--
BraA01g001470.3C	0	0.097	0	0	0	0	0.291	0.109	0	0.607	0.766	1.782	0	1	0	0	0	0	3	1	0	6	7	16	CYP81F1	PREDICTED: cytochrome P450 81F1-like [Brassica rapa]	-	-	-	-	-	-	-	--
BraA01g001490.3C	132.041	213.233	211.012	312.278	379.878	261.417	27.243	25.293	20.073	20.253	12.19	10.48	2048	3674	4143	5823	6133	4237	471	389	332	336	187	158	CYP81F4	cytochrome P450 81F1-like [Brassica rapa]	-	-	-	-	GO:0043231//intracellular membrane-bounded organelle	GO:0005488//binding;GO:0016491//oxidoreductase activity	GO:0019760//glucosinolate metabolic process;GO:0030001//metal ion transport	--
BraA01g001510.3C	8.091	2.973	4.305	1.236	0.793	2.739	7.062	6.828	7.898	15.644	17.029	16.818	147	60	99	27	15	52	143	123	153	304	306	297	GH3.3	PREDICTED: indole-3-acetic acid-amido synthetase GH3.2 [Brassica rapa]	Environmental Information Processing	Signal transduction	ko04075//Plant hormone signal transduction	K14487	-	GO:0016881//acid-amino acid ligase activity	GO:0009725//response to hormone;GO:0048878//chemical homeostasis	--
BraA01g001520.3C	1.284	2.37	2.739	9.508	13.696	12.782	0.691	0.389	0.361	3.602	1.883	2.18	20	41	54	178	222	208	12	6	6	60	29	33	CYP81D11	PREDICTED: cytochrome P450 81D11-like [Brassica rapa]	-	-	-	-	-	-	-	--
BraA01g001540.3C	0.819	0.85	0.497	0.733	0.665	0.422	0.395	0.191	0.472	1.707	1.719	1.749	13	15	10	14	11	7	7	3	8	29	27	27	CYP81Q32	PREDICTED: isoflavone 3'-hydroxylase [Brassica rapa]	-	-	-	-	-	GO:0005488//binding	-	--
BraA01g001550.3C	14.593	18.189	15.37	28.322	28.757	24.527	4.028	2.264	2.807	7.521	9.268	7.314	78	108	104	182	160	137	24	12	16	43	49	38	--	BnaA01g00610D [Brassica napus]	-	-	-	-	GO:0043231//intracellular membrane-bounded organelle	-	GO:0003006//developmental process involved in reproduction	--
BraA01g001610.3C	1.996	2.218	1.98	2.402	3.305	2.317	0.495	0.514	0.637	0.754	0.945	0.524	47	58	59	68	81	57	13	12	16	19	22	12	At4g37250	PREDICTED: probable LRR receptor-like serine/threonine-protein kinase At4g37250 [Brassica rapa]	-	-	-	-	-	-	-	--
BraA01g001690.3C	27.351	27.658	29.529	26.542	29.605	34.463	2.045	1.287	2.223	5.711	5.531	5.628	300	337	410	350	338	395	25	14	26	67	60	60	SPT	PREDICTED: transcription factor SPATULA-like isoform X1 [Brassica napus]	-	-	-	-	-	-	-	bHLH
BraA01g001740.3C	48.718	50.961	38.218	35.364	41.928	47.592	29.138	21.95	22.631	57.565	56.895	89.216	432	502	429	377	387	441	288	193	214	546	499	769	HSFB1	PREDICTED: heat stress transcription factor B-1 [Brassica rapa]	-	-	-	-	GO:0043231//intracellular membrane-bounded organelle	GO:0001071//nucleic acid binding transcription factor activity;GO:0003677//DNA binding	GO:0001101//response to acid chemical;GO:0006355//regulation of transcription, DNA-templated;GO:0006972//hyperosmotic response;GO:0007165//signal transduction;GO:0009404//toxin metabolic process;GO:0014070//response to organic cyclic compound;GO:0033554//cellular response to stress	HSF
BraA01g001750.3C	2.769	3.204	3.124	8.992	9.752	7.885	0.473	1.13	1.669	2.773	2.333	1.967	42	54	60	164	154	125	8	17	27	45	35	29	RCCR	BnaC01g01800D [Brassica napus]	Metabolism;Metabolism	Global and overview maps;Metabolism of cofactors and vitamins	ko01110//Biosynthesis of secondary metabolites;ko00860//Porphyrin metabolism	K13545;K13545	-	-	-	--
BraA01g001770.3C	0	0.212	0	0	0	0	0.422	0.711	0.588	0	0.079	0.081	0	3	0	0	0	0	6	9	8	0	1	1	PLP3	PREDICTED: patatin-like protein 3 [Brassica rapa]	-	-	-	-	-	-	-	--
BraA01g001780.3C	0.254	0.076	0.469	0.211	0	0.162	5.245	8.972	6.277	17.743	18.846	14.208	3	1	7	3	0	2	69	105	79	224	220	163	PLP1	PREDICTED: patatin-like protein 1 [Brassica rapa]	-	-	-	-	-	-	-	--
BraA01g001790.3C	0.158	0	0.438	1.843	2.509	1.363	0	0	0	0	0	0	2	0	7	28	33	18	0	0	0	0	0	0	PLP1	PREDICTED: patatin-like protein 1 isoform X2 [Brassica rapa]	-	-	-	-	GO:0009536//plastid	GO:0016298//lipase activity	GO:0006629//lipid metabolic process;GO:0006950//response to stress;GO:0009791//post-embryonic development	--
BraA01g001860.3C	2.76	5.646	4.162	8.869	13.378	8.163	0.9	1.012	0.235	1.994	2.41	1.291	22	50	42	85	111	68	8	8	2	17	19	10	MES9	PREDICTED: methylesterase 9-like [Brassica rapa]	-	-	-	-	-	-	-	--
BraA01g001950.3C	3.31	3.973	2.615	3.518	4.063	4.927	0.165	0.185	0	0.688	0.558	0.378	18	24	18	23	23	28	1	1	0	4	3	2	--	BnaC03g61750D [Brassica napus]	-	-	-	-	-	-	-	--
BraA01g002000.3C	20.006	24.013	24.304	49.775	54.329	51.394	4.946	5.56	3.836	10.474	10.338	11.068	225	300	346	673	636	604	62	62	46	126	115	121	GGPS1	PREDICTED: geranylgeranyl pyrophosphate synthase, chloroplastic/chromoplastic [Brassica rapa]	Metabolism;Metabolism;Metabolism	Global and overview maps;Global and overview maps;Metabolism of terpenoids and polyketides	ko01100//Metabolic pathways;ko01110//Biosynthesis of secondary metabolites;ko00900//Terpenoid backbone biosynthesis	K13789;K13789;K13789	GO:0009536//plastid	GO:0004659//prenyltransferase activity;GO:0043169//cation binding	GO:0008654//phospholipid biosynthetic process;GO:0016109//tetraterpenoid biosynthetic process;GO:0019758//glycosinolate biosynthetic process	--
BraA01g002080.3C	0	0.267	0.352	1.111	1.141	1.563	2.797	1.198	2.367	0.278	0.15	0.305	0	2	3	9	8	11	21	8	17	2	1	2	ATHB-40	PREDICTED: homeobox-leucine zipper protein ATHB-40 [Brassica napus]	-	-	-	-	-	-	-	--
BraA01g002110.3C	4.169	2.926	5.303	3.174	4.141	2.502	0.824	0.855	0.795	1.189	2.001	1.381	59	46	95	54	61	37	13	12	12	18	28	19	SCL15	PREDICTED: scarecrow-like protein 15 [Brassica rapa]	-	-	-	-	-	-	-	GRAS
BraA01g002130.3C	3.1	4.019	4.212	13.512	13.105	8.544	0.223	0.75	0.465	3.362	2.884	3.444	25	36	43	131	110	72	2	6	4	29	23	27	PLT6	PREDICTED: probable polyol transporter 6 [Brassica napus]	-	-	-	-	-	-	-	--
BraA01g002140.3C	4.605	3.908	4.885	12.804	13.272	10.828	1.298	0.265	0.987	2.706	2.926	3.248	35	33	47	117	105	86	11	2	8	22	22	24	PLT6	PREDICTED: LOW QUALITY PROTEIN: probable polyol transporter 6 [Brassica rapa]	-	-	-	-	-	-	-	--
BraA01g002150.3C	6.548	8.252	7.685	11.827	12.222	8.415	0.671	1.698	1.754	2.274	1.892	1.925	35	49	52	76	68	47	4	9	10	13	10	10	--	BnaA01g01150D [Brassica napus]	-	-	-	-	-	-	-	--
BraA01g002170.3C	4.671	12.415	10.631	22.018	37.078	25.544	0	0	0	0	0.562	0.229	42	124	121	238	347	240	0	0	0	0	5	2	PDR16	PREDICTED: random slug protein 5-like [Brassica rapa]	-	-	-	-	-	-	-	--
BraA01g002210.3C	20.336	18.695	17.94	10.679	6.426	8.724	83.48	73.767	84.427	32.074	28.633	28.968	377	385	421	238	124	169	1725	1356	1669	636	525	522	atad-3	PREDICTED: ATPase family AAA domain-containing protein 3C [Brassica rapa]	-	-	-	-	-	-	-	--
BraA01g002230.3C	0.542	0.244	0.321	0.376	0.347	0.476	0.527	0.319	0.212	1.352	1.371	2.744	12	6	9	10	8	11	13	7	5	32	30	59	PUB5	PREDICTED: U-box domain-containing protein 5-like [Brassica rapa]	-	-	-	-	-	-	-	--
BraA01g002240.3C	5.019	5.297	3.692	6.694	10.309	7.95	1.553	0.349	0.406	2.104	2.187	1.424	58	68	54	93	124	96	20	4	5	26	25	16	tgnD	PREDICTED: pheophytinase, chloroplastic [Brassica rapa]	-	-	-	-	GO:0009526//plastid envelope	GO:0003824//catalytic activity	GO:0005982//starch metabolic process;GO:0005984//disaccharide metabolic process;GO:0009893//positive regulation of metabolic process	--
BraA01g002280.3C	7.677	13.036	14.266	16.835	16.176	20.537	1.878	1.32	1.8	1.631	3.44	2.513	88	166	207	232	193	246	24	15	22	20	39	28	SAMT	PREDICTED: salicylate carboxymethyltransferase [Brassica rapa]	-	-	-	-	-	GO:0008168//methyltransferase activity	GO:0008152//metabolic process	--
BraA01g002290.3C	2.422	2.12	2.605	3.134	4.073	2.125	3.018	4.614	2.272	2.076	2.245	1.315	36	35	49	56	63	33	50	68	36	33	33	19	LCB1	PREDICTED: long chain base biosynthesis protein 1 [Brassica rapa]	Metabolism;Metabolism	Global and overview maps;Lipid metabolism	ko01100//Metabolic pathways;ko00600//Sphingolipid metabolism	K00654;K00654	GO:0009536//plastid;GO:0031224//intrinsic component of membrane	GO:0016454//C-palmitoyltransferase activity;GO:0043168//anion binding	GO:0006665//sphingolipid metabolic process;GO:0010038//response to metal ion;GO:0012501//programmed cell death;GO:0040007//growth	--
BraA01g002300.3C	0.35	0.247	0.215	0.984	1.009	0.684	0.14	0	0.109	0	0	0.28	9	7.04	7	30.41	27.01	18.38	4	0	3	0	0	7	SFH12	BnaA01g01260D [Brassica napus]	-	-	-	-	GO:0016020//membrane	GO:0005548//phospholipid transporter activity	GO:0008104//protein localization;GO:0051234//establishment of localization	--
BraA01g002330.3C	1.798	0.719	0.947	4.653	2.495	5.736	0	0	0	0	0	0	9	4	6	28	13	30	0	0	0	0	0	0	UBC17	PREDICTED: probable ubiquitin-conjugating enzyme E2 17 [Brassica rapa]	Genetic Information Processing	Folding, sorting and degradation	ko04120//Ubiquitin mediated proteolysis	K10688	-	GO:0016879//ligase activity, forming carbon-nitrogen bonds;GO:0019787//ubiquitin-like protein transferase activity;GO:0032550//purine ribonucleoside binding	GO:0001101//response to acid chemical;GO:0019941//modification-dependent protein catabolic process;GO:0032446//protein modification by small protein conjugation	--
BraA01g002350.3C	1.331	1.387	1.55	2.506	3.5	2.883	0.377	0.212	0.066	0.131	0.212	0	19	22	28	43	52	43	6	3	1	2	3	0	CYP90C1	PREDICTED: 3-epi-6-deoxocathasterone 23-monooxygenase isoform X1 [Brassica rapa]	Metabolism;Metabolism;Metabolism	Global and overview maps;Global and overview maps;Metabolism of terpenoids and polyketides	ko01100//Metabolic pathways;ko01110//Biosynthesis of secondary metabolites;ko00905//Brassinosteroid biosynthesis	K12637;K12637;K12637	GO:0009536//plastid;GO:0031090//organelle membrane;GO:0031224//intrinsic component of membrane	GO:0004497//monooxygenase activity;GO:0046906//tetrapyrrole binding	GO:0009826//unidimensional cell growth;GO:0009887//organ morphogenesis;GO:0016129//phytosteroid biosynthetic process;GO:0048437//floral organ development;GO:0048827//phyllome development;GO:0055088//lipid homeostasis	--
BraA01g002360.3C	91.923	99.339	95.708	135.801	120.131	120.746	4.032	4.837	4.533	9.392	10.539	13.288	2434	2922	3208	4323	3311	3341	119	127	128	266	276	342	BGAL3	PREDICTED: beta-galactosidase 3 [Brassica rapa]	-	-	-	-	GO:0005576//extracellular region	GO:0005488//binding;GO:0015925//galactosidase activity	GO:0006575//cellular modified amino acid metabolic process;GO:0006595//polyamine metabolic process;GO:0006725//cellular aromatic compound metabolic process;GO:0042546//cell wall biogenesis;GO:0044238//primary metabolic process;GO:0048509//regulation of meristem development;GO:0071555//cell wall organization	--
BraA01g002400.3C	0.411	0.864	0.433	0.913	1.318	0.787	0	0	0	0	0	0	3	7	4	8	10	6	0	0	0	0	0	0	GATA7	PREDICTED: GATA transcription factor 7 isoform X1 [Brassica rapa]	-	-	-	-	GO:0043231//intracellular membrane-bounded organelle	GO:0005488//binding	GO:0006351//transcription, DNA-templated;GO:0009314//response to radiation;GO:0048511//rhythmic process	C2C2-GATA
BraA01g002460.3C	1.914	1.488	1.718	2.243	2.173	1.998	0	0.175	0	0.569	0.176	0.627	22	19	25	31	26	24	0	2	0	7	2	7	NAC076	PREDICTED: NAC domain-containing protein 76 [Brassica rapa]	-	-	-	-	GO:0043231//intracellular membrane-bounded organelle	GO:0001071//nucleic acid binding transcription factor activity	GO:0009725//response to hormone;GO:0010089//xylem development;GO:0010468//regulation of gene expression;GO:0034645//cellular macromolecule biosynthetic process;GO:0044089//positive regulation of cellular component biogenesis	NAC
BraA01g002490.3C	490.608	515.148	517.579	475.439	506.507	436.178	409.586	382.416	389.258	137.624	107.729	124.187	3926	4579.43	5243	4574	4219	3647.41	3653.45	3034.45	3321.7	1178	852.66	966	RPL8C	PREDICTED: 60S ribosomal protein L8-3-like [Brassica napus]	Genetic Information Processing	Translation	ko03010//Ribosome	K02938	GO:0015934//large ribosomal subunit;GO:0016020//membrane;GO:0043231//intracellular membrane-bounded organelle	GO:0005198//structural molecule activity	GO:0010467//gene expression	--
BraA01g002500.3C	0.957	1.005	1.385	1.525	1.876	2.823	0.036	0.241	0	0.075	0.04	0.205	24	28	44	46	49	74	1	6	0	2	1	5	FPP5	PREDICTED: filament-like plant protein 5 [Brassica rapa]	-	-	-	-	-	-	-	--
BraA01g002530.3C	0	0	0.11	0	0	0.067	0.187	0.421	0.457	0	0	0.072	0	0	2	0	0	1	3	6	7	0	0	1	ALKBH9B	PREDICTED: RNA demethylase ALKBH5 [Brassica rapa]	-	-	-	-	-	GO:0016705//oxidoreductase activity, acting on paired donors, with incorporation or reduction of molecular oxygen	GO:0044710//single-organism metabolic process	--
BraA01g002540.3C	3.103	3.722	3.796	2.435	2.232	2.761	5.824	8.306	7.141	3.042	3.502	3.158	370	493	573	349	277	344	774	982	908	388	413	366	TRRAP	PREDICTED: transformation/transcription domain-associated protein [Brassica rapa]	-	-	-	-	GO:0044444//cytoplasmic part	GO:0016772//transferase activity, transferring phosphorus-containing groups	GO:0006796//phosphate-containing compound metabolic process	--
BraA01g002570.3C	5.866	3.096	4.954	6.394	8.356	12.002	12.34	8.568	8.347	17.021	22.293	19.978	29	17	31	38	43	62	68	42	44	90	109	96	ATJ11	PREDICTED: chaperone protein dnaJ 11, chloroplastic [Brassica rapa]	-	-	-	-	-	-	-	--
BraA01g002610.3C	2.212	1.258	0.92	2.324	0.895	0.668	0	0.352	0.328	0.98	0.353	1.317	19	12	10	24	8	6	0	3	3	9	3	11	APX5	PREDICTED: L-ascorbate peroxidase 5, peroxisomal-like [Brassica napus]	Metabolism;Metabolism	Metabolism of other amino acids;Carbohydrate metabolism	ko00480//Glutathione metabolism;ko00053//Ascorbate and aldarate metabolism	K00434;K00434	GO:0031224//intrinsic component of membrane;GO:0044439//peroxisomal part	GO:0004601//peroxidase activity;GO:0043169//cation binding;GO:0046906//tetrapyrrole binding	GO:0006950//response to stress;GO:0042743//hydrogen peroxide metabolic process;GO:0044710//single-organism metabolic process	--
BraA01g002640.3C	9.556	10.475	11.323	12.435	9.772	11.799	1.521	0.933	1.012	2.305	1.636	2.14	124	151	186	194	132	160	22	12	14	32	21	27	MCA1	PREDICTED: protein MID1-COMPLEMENTING ACTIVITY 1-like [Brassica napus]	-	-	-	-	-	-	-	--
BraA01g002670.3C	13.714	10.974	12.856	13.03	8.784	11.841	1.64	1.168	1.543	2.393	1.664	1.818	225	200	267	257	150	203	30	19	27	42	27	29	APF1	PREDICTED: aspartyl protease family protein 1 [Brassica rapa]	-	-	-	-	-	-	-	--
BraA01g002710.3C	1146.62	1191.82	1178.06	1527.13	1400.51	1415.03	565.288	614.759	586.566	1473.08	1329.57	1483.08	31849	36774.9	41421.9	50996	40492	41072	17502	16932	17374	43766	36527	40043	ACO1	PREDICTED: aconitate hydratase 1 [Brassica napus]	Metabolism;Metabolism;Metabolism;Metabolism;Metabolism;Metabolism;Metabolism	Global and overview maps;Global and overview maps;Global and overview maps;Global and overview maps;Carbohydrate metabolism;Global and overview maps;Carbohydrate metabolism	ko01100//Metabolic pathways;ko01110//Biosynthesis of secondary metabolites;ko01200//Carbon metabolism;ko01230//Biosynthesis of amino acids;ko00630//Glyoxylate and dicarboxylate metabolism;ko01210//2-Oxocarboxylic acid metabolism;ko00020//Citrate cycle (TCA cycle)	K01681;K01681;K01681;K01681;K01681;K01681;K01681	GO:0005576//extracellular region;GO:0005911//cell-cell junction;GO:0016020//membrane;GO:0043231//intracellular membrane-bounded organelle;GO:0044444//cytoplasmic part	GO:0003729//mRNA binding;GO:0016641//oxidoreductase activity, acting on the CH-NH2 group of donors, oxygen as acceptor;GO:0016705//oxidoreductase activity, acting on paired donors, with incorporation or reduction of molecular oxygen;GO:0016836//hydro-lyase activity;GO:0019842//vitamin binding;GO:0046914//transition metal ion binding;GO:0051536//iron-sulfur cluster binding	GO:0006006//glucose metabolic process;GO:0006090//pyruvate metabolic process;GO:0006101//citrate metabolic process;GO:0006970//response to osmotic stress;GO:0006996//organelle organization;GO:0009692//ethylene metabolic process;GO:0010039//response to iron ion;GO:0010087//phloem or xylem histogenesis;GO:0034614//cellular response to reactive oxygen species;GO:0042044//fluid transport;GO:0044260//…	--
BraA01g002750.3C	3.771	3.099	3.386	3.097	3.105	3.395	7.175	8.408	7.709	8.167	7.565	7.686	322	294	366	318	276	303	683	712	702	746	639	638	NRPB1	BnaA01g01750D [Brassica napus]	Metabolism;Metabolism;Metabolism;Genetic Information Processing	Global and overview maps;Nucleotide metabolism;Nucleotide metabolism;Transcription	ko01100//Metabolic pathways;ko00230//Purine metabolism;ko00240//Pyrimidine metabolism;ko03020//RNA polymerase	K03006;K03006;K03006;K03006	-	-	-	--
BraA01g002770.3C	10.435	9.553	12.155	77.528	82.747	86.148	22.531	16.231	12.771	56.88	52.75	83.878	59	60	87	527	487	509	142	91	77	344	295	461	DIN1	PREDICTED: senescence-associated protein DIN1 isoform X1 [Brassica rapa]	-	-	-	-	GO:0009536//plastid	GO:0004549//tRNA-specific ribonuclease activity	GO:0000394//RNA splicing, via endonucleolytic cleavage and ligation;GO:0001101//response to acid chemical;GO:0006950//response to stress;GO:0009746//response to hexose;GO:0034285//response to disaccharide;GO:0044767//single-organism developmental process;GO:0090501//RNA phosphodiester bond hydrolysis	--
BraA01g002830.3C	0.461	0	0	0	0	0	10.127	6.621	6.265	9.476	6.521	6.754	4	0	0	0	0	0	98	57	58	88	56	57	--	BnaA01g01840D [Brassica napus]	-	-	-	-	GO:0009536//plastid	-	-	--
BraA01g002980.3C	0.15	0.27	0.308	0.948	1.066	1.435	0.215	0	0	0.168	0.03	0.185	5	10	13	38	37	50	8	0	0	6	1	6	CLC-E	PREDICTED: chloride channel protein CLC-e isoform X1 [Brassica rapa]	-	-	-	-	-	-	-	--
BraA01g003020.3C	11.894	9.609	9.471	10.639	8.204	13.17	6.156	6.555	6.274	6.7	9.327	9.256	624	560	629	671	448	722	360	341	351	376	484	472	BIG4	PREDICTED: brefeldin A-inhibited guanine nucleotide-exchange protein 4 [Brassica rapa]	Cellular Processes	Transport and catabolism	ko04144//Endocytosis	K18442	-	-	-	--
BraA01g003050.3C	32.184	27.83	32.229	39.289	34.142	29.238	2.196	2.011	3.231	3.899	2.292	3.637	355	341	450	521	392	337	27	22	38	46	25	39	XCP1	PREDICTED: cysteine protease XCP1 [Brassica rapa]	-	-	-	-	GO:0005773//vacuole;GO:0016020//membrane	GO:0070011//peptidase activity, acting on L-amino acid peptides	GO:0012501//programmed cell death;GO:0019538//protein metabolic process;GO:0045491//xylan metabolic process	--
BraA01g003060.3C	8.835	12.307	9.772	8.123	11.437	9.345	3.171	1.876	3.227	2.174	2.351	2.105	95	147	133	105	128	105	38	20	37	25	25	22	At4g35335	PREDICTED: CMP-sialic acid transporter 4 [Brassica rapa]	-	-	-	-	GO:0031224//intrinsic component of membrane;GO:0031984//organelle subcompartment;GO:0043231//intracellular membrane-bounded organelle	GO:0005402//cation:sugar symporter activity;GO:0015215//nucleotide transmembrane transporter activity	GO:0006006//glucose metabolic process;GO:0006862//nucleotide transport	--
BraA01g003070.3C	14.815	14.978	15.845	16.494	21.678	11.124	3.067	0.919	1.924	3.623	7.605	8.676	65	73	88	87	99	51	15	4	9	17	33	37	--	AT4g35320/F23E12_120 [Arabidopsis thaliana]	-	-	-	-	GO:0043231//intracellular membrane-bounded organelle	-	GO:0044085//cellular component biogenesis	--
BraA01g003100.3C	0.211	0.348	0.389	0.438	0.574	0.168	0.095	0	0	0.197	0	0	6	11	14	15	17	5	3	0	0	6	0	0	GLR3.2	PREDICTED: glutamate receptor 3.2 [Brassica rapa]	-	-	-	-	GO:0031224//intrinsic component of membrane	GO:0005231//excitatory extracellular ligand-gated ion channel activity	GO:0006875//cellular metal ion homeostasis;GO:0009314//response to radiation	--
BraA01g003130.3C	0.924	2.156	1.27	2.618	2.597	2.128	0.368	0.518	0.385	0.512	0.208	0.176	27	70	47	92	79	65	12	15	12	16	6	5	NLP2	PREDICTED: protein NLP2 [Brassica rapa]	-	-	-	-	-	-	-	RWP-RK
BraA01g003250.3C	16.049	8.829	10.072	5.785	6.167	7.594	45.274	44.959	41.388	40.595	38.042	40.176	180	110	143	78	72	89	566	500	495	487	422	438	--	BnaC01g03400D [Brassica napus]	-	-	-	-	GO:0043231//intracellular membrane-bounded organelle	-	GO:0006865//amino acid transport;GO:0009628//response to abiotic stimulus	--
BraA01g003270.3C	145.99	122.12	123.397	147.007	140.364	144.21	87.006	91.092	96.328	193.892	130.428	131.061	1272	1182	1361	1539.89	1273	1313	845	787	895	1807	1124	1110	PIP2-7	PREDICTED: aquaporin PIP2-7 [Brassica rapa]	-	-	-	-	GO:0005911//cell-cell junction;GO:0031225//anchored component of membrane;GO:0043231//intracellular membrane-bounded organelle	GO:0005372//water transmembrane transporter activity;GO:0005488//binding	GO:0001101//response to acid chemical;GO:0051234//establishment of localization	--
BraA01g003280.3C	100.841	97.581	102.434	106.926	110.459	114.524	153.729	165.835	131.93	501.728	402.244	445.743	1545.38	1661.22	1987.15	1970	1762.01	1834	2626	2520	2156	8224.33	6097	6640	CAT2	PREDICTED: catalase-2 [Brassica rapa]	Metabolism;Metabolism;Environmental Information Processing;Cellular Processes;Metabolism;Metabolism	Global and overview maps;Global and overview maps;Signal transduction;Transport and catabolism;Carbohydrate metabolism;Amino acid metabolism	ko01110//Biosynthesis of secondary metabolites;ko01200//Carbon metabolism;ko04016//MAPK signaling pathway - plant;ko04146//Peroxisome;ko00630//Glyoxylate and dicarboxylate metabolism;ko00380//Tryptophan metabolism	K03781;K03781;K03781;K03781;K03781;K03781	GO:0005774//vacuolar membrane;GO:0005777//peroxisome;GO:0005840//ribosome;GO:0009526//plastid envelope;GO:0031224//intrinsic component of membrane	GO:0004601//peroxidase activity;GO:0046914//transition metal ion binding;GO:0046943//carboxylic acid transmembrane transporter activity	GO:0006073//cellular glucan metabolic process;GO:0006625//protein targeting to peroxisome;GO:0009062//fatty acid catabolic process;GO:0009267//cellular response to starvation;GO:0009648//photoperiodism;GO:0016265//death;GO:0019725//cellular homeostasis;GO:0042743//hydrogen peroxide metabolic process	--
BraA01g003310.3C	0.42	0	0.332	0.874	2.019	2.816	0	0	0	0	0	0	2	0	2	5	10	14	0	0	0	0	0	0	HIPP25	PREDICTED: heavy metal-associated isoprenylated plant protein 25 [Brassica rapa]	-	-	-	-	-	-	-	--
BraA01g003360.3C	32.366	28.257	19.144	24.08	25.469	22.412	13.716	10.661	13.269	5.626	4.769	5.187	199	193	149	178	163	144	94	65	87	37	29	31	ARAC3	PREDICTED: rac-like GTP-binding protein ARAC3 [Brassica rapa]	Cellular Processes	Transport and catabolism	ko04145//Phagosome	K04392	GO:0015630//microtubule cytoskeleton;GO:0016020//membrane;GO:0043231//intracellular membrane-bounded organelle	GO:0017111//nucleoside-triphosphatase activity;GO:0032550//purine ribonucleoside binding	GO:0000097//sulfur amino acid biosynthetic process;GO:0000904//cell morphogenesis involved in differentiation;GO:0007017//microtubule-based process;GO:0008380//RNA splicing;GO:0030036//actin cytoskeleton organization;GO:0035556//intracellular signal transduction	--
BraA01g003380.3C	1.773	2.095	1.576	3.227	3.833	4.773	0.796	0.894	1.247	2.073	0.448	0	16	21	18	35	36	45	8	8	12	20	4	0	MYB32	PREDICTED: transcription factor MYB32-like [Brassica rapa]	Organismal Systems	Environmental adaptation	ko04626//Plant-pathogen interaction	K09422	GO:0043231//intracellular membrane-bounded organelle	GO:0001071//nucleic acid binding transcription factor activity;GO:0003676//nucleic acid binding	GO:0000160//phosphorelay signal transduction system;GO:0001101//response to acid chemical;GO:0006970//response to osmotic stress;GO:0009725//response to hormone;GO:0010038//response to metal ion;GO:0010468//regulation of gene expression;GO:0034645//cellular macromolecule biosynthetic process	ARR-B
BraA01g003390.3C	6.337	4.686	3.397	7.907	6.958	11.696	1.624	0.457	0.212	0.423	1.373	0.466	28	23	19	42	32	54	8	2	1	2	6	2	ADF9	PREDICTED: actin-depolymerizing factor 9 [Brassica rapa]	-	-	-	-	-	-	-	--
BraA01g003470.3C	19.283	17.41	20.49	10.788	8.689	11.431	30.159	28.338	27.738	14.305	10.524	10.826	339	340	456	228	159	210	591	494	520	269	183	185	INVB	PREDICTED: probable alkaline/neutral invertase B [Brassica rapa]	-	-	-	-	-	-	-	--
BraA01g003490.3C	8.284	11.768	10.262	26.006	25.092	26.759	1.852	2.776	2.839	4.194	3.2	2.577	301	475	472	1136	949	1016	75	100	110	163	115	91	MRL1	PREDICTED: pentatricopeptide repeat-containing protein MRL1, chloroplastic isoform X1 [Brassica rapa]	-	-	-	-	-	-	-	--
BraA01g003570.3C	21.189	24.157	24.51	29.149	26.62	25.569	23.971	27.122	28.331	21.769	18.951	15.091	364	461	533	602	476	459	459	462	519	400	322	252	ASE2	PREDICTED: amidophosphoribosyltransferase 2, chloroplastic [Brassica rapa]	Metabolism;Metabolism;Metabolism;Metabolism	Global and overview maps;Global and overview maps;Nucleotide metabolism;Amino acid metabolism	ko01100//Metabolic pathways;ko01110//Biosynthesis of secondary metabolites;ko00230//Purine metabolism;ko00250//Alanine, aspartate and glutamate metabolism	K00764;K00764;K00764;K00764	GO:0009532//plastid stroma	GO:0016763//transferase activity, transferring pentosyl groups;GO:0043169//cation binding;GO:0051540//metal cluster binding	GO:0006144//purine nucleobase metabolic process;GO:0006188//IMP biosynthetic process;GO:0009064//glutamine family amino acid metabolic process;GO:0009657//plastid organization;GO:0009887//organ morphogenesis	--
BraA01g003580.3C	14.984	15.917	13.968	24.055	28.647	27.818	4.571	4.231	3.513	4.203	5.908	2.621	100	118	118	193	199	194	34	28	25	30	39	17	At4g34730	PREDICTED: probable ribosome-binding factor A, chloroplastic [Brassica rapa]	-	-	-	-	-	-	-	--
BraA01g003610.3C	1.696	2.694	1.97	4.065	2.731	5.727	2.416	2.867	1.824	2.704	2.319	2.103	34	60	50	98	57	120	54	57	39	58	46	41	ADC2	BnaA01g02460D [Brassica napus]	Metabolism;Metabolism	Global and overview maps;Amino acid metabolism	ko01100//Metabolic pathways;ko00330//Arginine and proline metabolism	K01583;K01583	-	GO:0016831//carboxy-lyase activity	GO:0001101//response to acid chemical;GO:0006525//arginine metabolic process;GO:0006596//polyamine biosynthetic process;GO:0006605//protein targeting;GO:0006972//hyperosmotic response;GO:0009694//jasmonic acid metabolic process;GO:0009755//hormone-mediated signaling pathway;GO:0009791//post-embryonic development;GO:0043067//regulation of programmed cell death;GO:0051707//response to other organism	--
BraA01g003630.3C	10.985	12.441	9.985	10.12	10.894	15.712	0.848	0.715	1.551	3.313	2.747	3.16	93	117	107	103	96	139	8	6	14	30	23	26	GATA3	PREDICTED: GATA transcription factor 3 [Brassica rapa]	-	-	-	-	-	-	-	C2C2-GATA
BraA01g003670.3C	5.605	5.614	6.423	5.516	3.64	4.004	3.47	3.662	4.442	8.192	9.338	5.766	71	79	103	84	48	53	49	46	60	111	117	71	SQS1	PREDICTED: squalene synthase 1 [Brassica rapa]	Metabolism;Metabolism;Metabolism;Metabolism	Global and overview maps;Global and overview maps;Lipid metabolism;Metabolism of terpenoids and polyketides	ko01100//Metabolic pathways;ko01110//Biosynthesis of secondary metabolites;ko00100//Steroid biosynthesis;ko00909//Sesquiterpenoid and triterpenoid biosynthesis	K00801;K00801;K00801;K00801	-	-	-	--
BraA01g003690.3C	28.107	33.48	26.689	47.703	58.097	64.662	9.169	14.316	10.117	15.66	20.667	12.559	99	131	119	202	213	238	36	50	38	59	72	43	RPS16-1	PREDICTED: 30S ribosomal protein S16 [Brassica oleracea var. oleracea] [Brassica oleracea]	Genetic Information Processing	Translation	ko03010//Ribosome	K02959	GO:0009526//plastid envelope;GO:0030529//intracellular ribonucleoprotein complex	GO:0005198//structural molecule activity	GO:0002252//immune effector process;GO:0003006//developmental process involved in reproduction;GO:0009058//biosynthetic process;GO:0009668//plastid membrane organization;GO:0022613//ribonucleoprotein complex biogenesis;GO:0030422//production of siRNA involved in RNA interference	--
BraA01g003710.3C	5.89	6.052	7.238	9.155	8.517	9.451	0.48	0.18	0.223	0.334	0.361	0.428	99	113	154	185	149	166	9	3	4	6	6	7	SFH1	PREDICTED: phosphatidylinositol/phosphatidylcholine transfer protein SFH1 isoform X2 [Brassica napus]	-	-	-	-	-	-	-	--
BraA01g003830.3C	9.461	3.362	5.31	3.728	5.262	6.195	2.457	0	0.233	1.164	0.755	2.049	38	15	27	18	22	26	11	0	1	5	3	8	--	BnaC01g03950D [Brassica napus]	-	-	-	-	-	-	-	--
BraA01g003850.3C	0.123	0.443	0.292	0	0.236	0.589	0.11	0	0.115	0.345	0.249	0	1	4	3	0	2	5	1	0	1	3	2	0	ERF109	BnaA01g02720D [Brassica napus]	-	-	-	-	-	-	-	AP2-EREBP
BraA01g003910.3C	4.404	4.782	6.295	11.804	15.11	19.266	6.773	6.486	6.031	6.078	8.203	6.76	63	76	114	203	225	288	108	92	92	93	116.06	94	ISPH	PREDICTED: 4-hydroxy-3-methylbut-2-enyl diphosphate reductase, chloroplastic [Brassica rapa]	Metabolism;Metabolism;Metabolism	Global and overview maps;Global and overview maps;Metabolism of terpenoids and polyketides	ko01100//Metabolic pathways;ko01110//Biosynthesis of secondary metabolites;ko00900//Terpenoid backbone biosynthesis	K03527;K03527;K03527	GO:0009532//plastid stroma	GO:0016726//oxidoreductase activity, acting on CH or CH2 groups, NAD or NADP as acceptor;GO:0043169//cation binding;GO:0051536//iron-sulfur cluster binding;GO:0052592//oxidoreductase activity, acting on CH or CH2 groups, with an iron-sulfur protein as acceptor	GO:0006090//pyruvate metabolic process;GO:0008654//phospholipid biosynthetic process;GO:0009636//response to toxic substance	--
BraA01g003940.3C	26.079	26.41	32.742	41.447	41.608	35.652	23.187	20.43	19.87	14.585	12.477	11.498	112	126	178	214	186	160	111	87	91	67	53	48	TRI1	PREDICTED: protein TRI1 [Brassica rapa]	-	-	-	-	GO:0043231//intracellular membrane-bounded organelle	-	-	--
BraA01g003990.3C	141.334	123.225	128.878	139.464	115.757	125.556	16.86	18.992	19.436	26.68	37.845	41.81	3655	3540	4219	4336	3116	3393	486	487	536	738	968	1051	FUC95A	PREDICTED: alpha-L-fucosidase 2 [Brassica rapa]	Metabolism	Glycan biosynthesis and metabolism	ko00511//Other glycan degradation	K15923	-	-	-	--
BraA01g004000.3C	0.211	1.14	0.889	1.463	2.298	1.683	0	0	0	0	0	0	3	18	16	25	34	25	0	0	0	0	0	0	KCS16	PREDICTED: 3-ketoacyl-CoA synthase 16 [Brassica rapa]	Metabolism;Metabolism;Organismal Systems;Metabolism	Global and overview maps;Global and overview maps;Environmental adaptation;Lipid metabolism	ko01100//Metabolic pathways;ko01110//Biosynthesis of secondary metabolites;ko04626//Plant-pathogen interaction;ko00062//Fatty acid elongation	K15397;K15397;K15397;K15397	GO:0031224//intrinsic component of membrane	GO:0016746//transferase activity, transferring acyl groups	GO:0006633//fatty acid biosynthetic process;GO:0009314//response to radiation	--
BraA01g004020.3C	3.472	3.982	3.273	5.496	5.057	6.645	2.411	1.638	1.155	2.303	2.038	1.786	62	79	74	118	94	124	48	29	22	44	36	31	ALDH3I1	BnaA01g02880D [Brassica napus]	Metabolism;Metabolism;Metabolism;Metabolism;Metabolism;Metabolism;Metabolism;Metabolism;Metabolism;Metabolism;Metabolism;Metabolism;Metabolism	Global and overview maps;Global and overview maps;Carbohydrate metabolism;Carbohydrate metabolism;Lipid metabolism;Amino acid metabolism;Amino acid metabolism;Lipid metabolism;Carbohydrate metabolism;Amino acid metabolism;Metabolism of other amino acids;Amino acid metabolism;Amino acid metabolism	ko01100//Metabolic pathways;ko01110//Biosynthesis of secondary metabolites;ko00010//Glycolysis / Gluconeogenesis;ko00620//Pyruvate metabolism;ko00561//Glycerolipid metabolism;ko00380//Tryptophan metabolism;ko00330//Arginine and proline metabolism;ko00071//Fatty acid degradation;ko00053//Ascorbate and aldarate metabolism;ko00280//Valine, leucine and isoleucine degradation;ko00410//beta-Alanine met…	K00128;K00128;K00128;K00128;K00128;K00128;K00128;K00128;K00128;K00128;K00128;K00128;K00128	-	-	-	--
BraA01g004030.3C	0.904	2.279	0.786	0.451	0.261	0.087	0.73	0	0.593	1.099	1.462	2.604	10	28	11	6	3	1	9	0	7	13	16	28	CAD5	PREDICTED: cinnamyl alcohol dehydrogenase 5 [Brassica rapa]	Metabolism;Metabolism;Metabolism	Global and overview maps;Global and overview maps;Biosynthesis of other secondary metabolites	ko01100//Metabolic pathways;ko01110//Biosynthesis of secondary metabolites;ko00940//Phenylpropanoid biosynthesis	K00083;K00083;K00083	GO:0044444//cytoplasmic part	GO:0016616//oxidoreductase activity, acting on the CH-OH group of donors, NAD or NADP as acceptor;GO:0046914//transition metal ion binding	GO:0006605//protein targeting;GO:0006812//cation transport;GO:0006950//response to stress;GO:0009699//phenylpropanoid biosynthetic process;GO:0009891//positive regulation of biosynthetic process;GO:0043067//regulation of programmed cell death;GO:0046942//carboxylic acid transport	--
BraA01g004050.3C	11.119	12.124	12.083	20.017	16.4	21.931	3.747	3.422	2.252	4.246	4.011	3.706	213	258	293	461	327	439	80	65	46	87	76	69	At4g34220	PREDICTED: receptor protein kinase-like protein At4g34220 [Brassica rapa]	-	-	-	-	-	GO:0004672//protein kinase activity;GO:0032550//purine ribonucleoside binding	GO:0006464//cellular protein modification process;GO:0007167//enzyme linked receptor protein signaling pathway	--
BraA01g004080.3C	23.399	20.67	20.904	35.835	46.011	47.715	21.777	25.804	17.226	27.396	24.985	21.373	107	105	121	197	219	228	111	117	84	134	113	95	2026-09-01	PREDICTED: stress enhanced protein 1, chloroplastic isoform X1 [Brassica rapa]	-	-	-	-	GO:0009521//photosystem;GO:0031224//intrinsic component of membrane;GO:0044434//chloroplast part	GO:0001071//nucleic acid binding transcription factor activity;GO:0003676//nucleic acid binding;GO:0005515//protein binding;GO:0046906//tetrapyrrole binding	GO:0000904//cell morphogenesis involved in differentiation;GO:0006090//pyruvate metabolic process;GO:0006739//NADP metabolic process;GO:0006779//porphyrin-containing compound biosynthetic process;GO:0006996//organelle organization;GO:0009409//response to cold;GO:0009639//response to red or far red light;GO:0009644//response to high light intensity;GO:0009664//plant-type cell wall organization;GO:…	--
BraA01g004130.3C	7.702	8.725	8.204	8.782	8.064	11.677	2.407	1.92	1.867	1.78	2.362	1.692	89	112	120	122	97	141	31	22	23	22	27	19	CYCD3-1	PREDICTED: cyclin-D3-1 [Brassica rapa]	Environmental Information Processing	Signal transduction	ko04075//Plant hormone signal transduction	K14505	GO:0043231//intracellular membrane-bounded organelle	GO:0005488//binding;GO:0019887//protein kinase regulator activity	GO:0000280//nuclear division;GO:0006461//protein complex assembly;GO:0008283//cell proliferation;GO:0009725//response to hormone;GO:0009886//post-embryonic morphogenesis;GO:0014070//response to organic cyclic compound;GO:0034285//response to disaccharide;GO:0044786//cell cycle DNA replication;GO:0048509//regulation of meristem development;GO:0051052//regulation of DNA metabolic process;GO:1901990…	--
BraA01g004150.3C	52.725	28.783	37.321	15.957	16.738	29.974	110.877	105.687	112.471	58.992	60.696	62.565	808	490	724	294	267	480	1894	1606	1838	967	920	932	UGT73B1	PREDICTED: UDP-glycosyltransferase 73B1 [Brassica rapa]	-	-	-	-	-	GO:0035251//UDP-glucosyltransferase activity	-	--
BraA01g004160.3C	4.01	4.19	6.731	0.715	0.275	0.411	314.132	317.522	319.024	282.236	254.546	264.457	56	65	119	12	4	6	4890	4397	4751	4216	3516	3590	UGT73B3	PREDICTED: UDP-glycosyltransferase 73B3-like isoform X1 [Brassica rapa]	-	-	-	-	-	GO:0035251//UDP-glucosyltransferase activity	GO:0043207//response to external biotic stimulus	--
BraA01g004230.3C	23.465	17.216	18.885	11.625	14.346	17.739	7.787	4.822	4.691	9.628	8.701	12.562	319	260	325	190	203	252	118	65	68	140	117	166	ABF3	PREDICTED: ABSCISIC ACID-INSENSITIVE 5-like protein 6 [Brassica rapa]	Environmental Information Processing	Signal transduction	ko04075//Plant hormone signal transduction	K14432	GO:0043231//intracellular membrane-bounded organelle	GO:0001071//nucleic acid binding transcription factor activity;GO:0003677//DNA binding	GO:0000160//phosphorelay signal transduction system;GO:0000302//response to reactive oxygen species;GO:0001101//response to acid chemical;GO:0006355//regulation of transcription, DNA-templated;GO:0006970//response to osmotic stress;GO:0009755//hormone-mediated signaling pathway;GO:0016265//death	bZIP
BraA01g004250.3C	0.699	0.545	0.515	0.194	0.537	0.49	1.044	0.845	1.223	3.352	2.872	3.162	15	13	14	5	12	11	25	18	28	77	61	66	PEX4	PREDICTED: pollen-specific leucine-rich repeat extensin-like protein 4 [Brassica rapa]	-	-	-	-	-	-	-	--
BraA01g004270.3C	1.159	2.328	3.663	2.373	4.112	3.925	0.08	0	0.084	0.083	0	0	13	29	52	32	48	46	1	0	1	1	0	0	SRK2E	PREDICTED: serine/threonine-protein kinase SRK2E [Brassica rapa]	Environmental Information Processing;Environmental Information Processing	Signal transduction;Signal transduction	ko04075//Plant hormone signal transduction;ko04016//MAPK signaling pathway - plant	K14498;K14498	GO:0043231//intracellular membrane-bounded organelle;GO:0044444//cytoplasmic part	GO:0004674//protein serine/threonine kinase activity;GO:0005488//binding	GO:0001101//response to acid chemical;GO:0005984//disaccharide metabolic process;GO:0006633//fatty acid biosynthetic process;GO:0006641//triglyceride metabolic process;GO:0006970//response to osmotic stress;GO:0009617//response to bacterium;GO:0009755//hormone-mediated signaling pathway;GO:0010119//regulation of stomatal movement;GO:0031323//regulation of cellular metabolic process;GO:0042743//hy…	--
BraA01g004320.3C	5.233	5.146	2.671	0.536	0.309	0.154	0.939	0.568	1.435	0.075	0	0.248	65	71	42	8	4	2	13	7	19	1	0	3	PER48	peroxidase superfamily protein [Brassica napus]	Metabolism;Metabolism;Metabolism	Global and overview maps;Global and overview maps;Biosynthesis of other secondary metabolites	ko01100//Metabolic pathways;ko01110//Biosynthesis of secondary metabolites;ko00940//Phenylpropanoid biosynthesis	K00430;K00430;K00430	-	-	-	--
BraA01g004400.3C	5.613	11.284	12.71	28.633	22.107	16.65	0	0	0	0	0	0	30	67	86	184	123	93	0	0	0	0	0	0	At2g14610	PREDICTED: pathogenesis-related protein 1-like [Brassica napus]	Organismal Systems;Environmental Information Processing;Environmental Information Processing	Environmental adaptation;Signal transduction;Signal transduction	ko04626//Plant-pathogen interaction;ko04075//Plant hormone signal transduction;ko04016//MAPK signaling pathway - plant	K13449;K13449;K13449	-	-	GO:0010053//root epidermal cell differentiation	--
BraA01g004490.3C	5.643	6.873	4.982	4.97	4.465	6.671	35.439	33.31	33.776	11.328	16.949	11.27	34	46	38	36	28	42	238	199	217	73	101	66	--	BnaA01g03340D [Brassica napus]	-	-	-	-	GO:0031090//organelle membrane;GO:0043231//intracellular membrane-bounded organelle	-	-	--
BraA01g004560.3C	0.668	0.94	0.858	2.223	1.565	1.918	0.15	0.337	0.196	0.82	0.844	0.344	16	25	26	64	39	48	4	8	5	21	20	8	At4g33500	PREDICTED: probable protein phosphatase 2C 62 isoform X3 [Brassica rapa]	-	-	-	-	-	-	-	--
BraA01g004620.3C	8.108	1.901	3.768	2.607	1.375	5.086	20.173	24.875	22.428	17.009	14.743	12.057	119	31	70	46	21	78	330	362	351	267	214	172	GSVIVT00026920001	PREDICTED: probable polygalacturonase [Brassica rapa]	-	-	-	-	-	-	-	--
BraA01g004640.3C	1.697	0.218	0.383	4.134	4.775	4.988	0.109	0	0.455	0.227	0	0.624	14	2	4	41	41	43	1	0	4	2	0	5	PER47	PREDICTED: peroxidase 47 [Brassica rapa]	Metabolism;Metabolism;Metabolism	Global and overview maps;Global and overview maps;Biosynthesis of other secondary metabolites	ko01100//Metabolic pathways;ko01110//Biosynthesis of secondary metabolites;ko00940//Phenylpropanoid biosynthesis	K00430;K00430;K00430	-	-	-	--
BraA01g004650.3C	7.723	7.264	7.677	7.29	6.586	6.145	1.635	0.525	1.383	2.028	3.334	3.214	89	93	112	101	79	74	21	6	17	25	38	36	SPPL1	PREDICTED: signal peptide peptidase-like 1 [Brassica napus]	-	-	-	-	GO:0031090//organelle membrane;GO:0031224//intrinsic component of membrane;GO:0031984//organelle subcompartment;GO:0043231//intracellular membrane-bounded organelle	-	GO:0019538//protein metabolic process	--
BraA01g004690.3C	1.169	0.609	1.458	1.075	0.887	0.765	0	0.062	0	0	0	0	19	11	30	21	15	13	0	1	0	0	0	0	GUX2	PREDICTED: UDP-glucuronate:xylan alpha-glucuronosyltransferase 2-like isoform X2 [Brassica napus]	-	-	-	-	-	-	-	--
BraA01g004700.3C	0.841	0.793	1.013	1.333	0.808	0.575	0.036	0.242	0.113	0.562	0.607	0.495	21	22	32	40	21	15	1	6	3	15	15	12	At4g33300	PREDICTED: probable disease resistance protein At4g33300 [Brassica rapa]	-	-	-	-	-	-	-	--
BraA01g004710.3C	6.487	9.648	6.796	18.006	21.881	19.299	0.633	0.498	0.066	1.253	0.856	1.233	92	152	122	307	323	286	10	7	1	19	12	17	CDC20-1	PREDICTED: cell division cycle 20.1, cofactor of APC complex-like [Brassica rapa]	Genetic Information Processing	Folding, sorting and degradation	ko04120//Ubiquitin mediated proteolysis	K03363	GO:0043231//intracellular membrane-bounded organelle;GO:0043234//protein complex	GO:0019899//enzyme binding	GO:0000280//nuclear division;GO:0032446//protein modification by small protein conjugation;GO:0044763//single-organism cellular process;GO:0050794//regulation of cellular process	--
BraA01g004740.3C	12.576	12.183	12.708	12.16	11.223	9.347	1.833	1.867	1.856	2.686	2.324	3.218	197	212	252	229	183	153	32	29	31	45	36	49	PME44	PREDICTED: probable pectinesterase/pectinesterase inhibitor 44 isoform X2 [Brassica napus]	Metabolism;Metabolism	Global and overview maps;Carbohydrate metabolism	ko01100//Metabolic pathways;ko00040//Pentose and glucuronate interconversions	K01051;K01051	-	-	-	--
BraA01g004770.3C	1.466	0.754	1.241	2.701	4.226	3.909	0.658	0.634	0.098	0.49	1.271	0.647	14	8	15	31	42	39	7	6	1	5	12	6	--	PREDICTED: 2-hydroxymuconate semialdehyde hydrolase-like [Brassica napus]	-	-	-	-	-	-	-	--
BraA01g004790.3C	10.525	8.121	6.939	4.015	3.649	4.392	4.828	3.671	5.64	3.107	2.88	4.64	133	114	111	61	48	58	68	46	76	42	36	57	FBX13	PREDICTED: F-box only protein 13 [Brassica rapa]	-	-	-	-	-	-	-	--
BraA01g004800.3C	0.824	1.374	1.978	2.819	3.432	2.951	1.507	1.786	1.26	5.395	5.402	5.56	27	50	82	111	117	101	55	58	44	189	175	177	LKR/SDH	PREDICTED: alpha-aminoadipic semialdehyde synthase isoform X2 [Brassica rapa]	Metabolism;Metabolism;Metabolism	Global and overview maps;Global and overview maps;Amino acid metabolism	ko01100//Metabolic pathways;ko01110//Biosynthesis of secondary metabolites;ko00310//Lysine degradation	K14157;K14157;K14157	GO:0044444//cytoplasmic part	GO:0004753//saccharopine dehydrogenase activity	GO:0003006//developmental process involved in reproduction;GO:0006554//lysine catabolic process;GO:0009628//response to abiotic stimulus;GO:0009746//response to hexose;GO:0018205//peptidyl-lysine modification;GO:0034285//response to disaccharide;GO:0042743//hydrogen peroxide metabolic process	--
BraA01g004940.3C	12.111	11.272	11.135	6.545	6.311	11.394	84.101	79.841	86.883	101.907	123.075	143.252	177	183	206	115	96	174	1370	1157	1354	1593	1779	2035	IQM1	PREDICTED: IQ domain-containing protein IQM1 [Brassica rapa]	-	-	-	-	-	-	-	--
BraA01g004970.3C	1.258	2.415	2.782	7.672	7.33	4.574	0	0	0	0.157	0	0	15	32	42	110	91	57	0	0	0	2	0	0	ZIP9	PREDICTED: zinc transporter 9 [Brassica rapa]	-	-	-	-	GO:0009536//plastid;GO:0031224//intrinsic component of membrane	GO:0022890//inorganic cation transmembrane transporter activity	GO:0006829//zinc II ion transport;GO:0010038//response to metal ion	--
BraA01g005000.3C	4.782	8.672	8.705	8.359	12.584	9.55	0.249	0.07	0.455	0.154	0	0.178	69	139	159	145	189	144	4	1	7	2.38	0	2.5	ATH1	PREDICTED: homeobox protein ATH1 [Brassica rapa]	-	-	-	-	GO:0043231//intracellular membrane-bounded organelle	GO:0001071//nucleic acid binding transcription factor activity;GO:0003677//DNA binding	GO:0003006//developmental process involved in reproduction;GO:0006090//pyruvate metabolic process;GO:0006355//regulation of transcription, DNA-templated;GO:0006544//glycine metabolic process;GO:0006633//fatty acid biosynthetic process;GO:0006732//coenzyme metabolic process;GO:0006753//nucleoside phosphate metabolic process;GO:0006779//porphyrin-containing compound biosynthetic process;GO:0006790/…	--
BraA01g005120.3C	1.295	1.247	1.543	1.02	0.633	1.326	4.259	4.925	4.643	3.992	3.766	3.248	57	61	86	54	29	61	209	215	218	188	164	139	--	BnaA01g04020D [Brassica napus]	-	-	-	-	GO:0009536//plastid	-	GO:0006464//cellular protein modification process	--
BraA01g005160.3C	8.227	10.026	10.73	9.2	8.612	5.608	1.044	0.978	1.419	1.923	0.902	1.876	212	287	350	285	231	151	30	25	39	53	23	47	ATHB-8	PREDICTED: homeobox-leucine zipper protein ATHB-8 [Brassica rapa]	-	-	-	-	GO:0043231//intracellular membrane-bounded organelle	GO:0001071//nucleic acid binding transcription factor activity;GO:0003677//DNA binding	GO:0000904//cell morphogenesis involved in differentiation;GO:0007015//actin filament organization;GO:0007059//chromosome segregation;GO:0009725//response to hormone;GO:0009799//specification of symmetry;GO:0009933//meristem structural organization;GO:0009943//adaxial/abaxial axis specification;GO:0010053//root epidermal cell differentiation;GO:0010065//primary meristem tissue development;GO:0010…	--
BraA01g005180.3C	1.168	0.601	0.264	0.971	0.801	2.554	0.15	1.009	0.313	0.312	0.169	0.858	7	4	2	7	5	16	1	6	2	2	1	5	--	BnaA01g04080D [Brassica napus]	-	-	-	-	-	-	-	--
BraA01g005210.3C	3.645	4.674	4.974	10.842	17.086	15.751	1.883	1.225	3.522	4.751	2.569	2.841	33	47	57	118	161	149	19	11	34	46	23	25	AUR1	PREDICTED: serine/threonine-protein kinase Aurora-1 [Brassica rapa]	-	-	-	-	GO:0005819//spindle;GO:0031090//organelle membrane;GO:0043231//intracellular membrane-bounded organelle;GO:0043234//protein complex;GO:0044444//cytoplasmic part	GO:0032550//purine ribonucleoside binding;GO:0035174//histone serine kinase activity	GO:0000280//nuclear division;GO:0010646//regulation of cell communication;GO:0016458//gene silencing;GO:0022402//cell cycle process;GO:0034968//histone lysine methylation	--
BraA01g005240.3C	0.422	2.027	0.222	0.585	1.352	1.212	0	0	0	0	0.285	0	3	16	2	5	10	9	0	0	0	0	2	0	ERF043	PREDICTED: ethylene-responsive transcription factor ERF043 [Brassica rapa]	-	-	-	-	-	-	-	AP2-EREBP
BraA01g005250.3C	1.437	1.498	3.405	5.221	3.197	1.954	0	0.153	0.142	0.212	0.153	0.078	19	22	57	83	44	27	0	2	2	3	2	1	VAB	PREDICTED: VAN3-binding protein isoform X1 [Brassica rapa]	-	-	-	-	-	-	-	--
BraA01g005360.3C	0.601	1.037	1.267	2	1.396	1.726	0.225	0.303	0.141	0.656	0.456	0.052	12	23	32	48	29	36	5	6	3	14	9	1	PERK14	PREDICTED: proline-rich receptor-like protein kinase PERK14 [Brassica rapa]	-	-	-	-	-	-	-	--
BraA01g005430.3C	1.945	2.11	3.073	4.936	3.593	2.482	4.966	6.89	3.975	7.646	8.572	6.721	39	47	78	119	75	52	111	137	85	164	170	131	KAT3	PREDICTED: potassium channel KAT3 isoform X1 [Brassica rapa]	-	-	-	-	-	-	-	--
BraA01g005600.3C	348.8	434.702	417.469	390.027	452.618	344.454	107.906	94.684	111.288	128.287	99.432	93.102	3912	5416	5927	5259	5284	4037	1349	1053	1331	1539	1103	1015	--	BnaC01g06040D [Brassica napus]	-	-	-	-	GO:0005618//cell wall	-	-	--
BraA01g005700.3C	7.016	4.472	5.907	6.858	6.543	7.645	10.062	9.296	7.54	3.974	4.763	3.108	137	97	146	161	133	156	219	180	157	83	92	59	--	BnaA01g04640D [Brassica napus]	-	-	-	-	-	-	-	--
BraA01g005710.3C	5.589	3.861	3.491	5.838	8.492	11.692	3.965	3.146	4.144	3.281	2.628	2.942	43	33	34	54	68	94	34	24	34	27	20	22	--	PREDICTED: zinc finger protein ZIC 2 isoform X2 [Brassica oleracea var. oleracea] [Brassica oleracea]	-	-	-	-	-	-	GO:0006355//regulation of transcription, DNA-templated;GO:0048869//cellular developmental process	--
BraA01g005820.3C	16.092	7.813	12.141	23.763	33.526	30.8	2.271	2.188	2.204	2.705	2.559	1.674	89	48	85	158	193	178	14	12	13	16	14	9	ATPG	PREDICTED: ATP synthase subunit b', chloroplastic [Brassica rapa]	Metabolism;Metabolism;Metabolism	Global and overview maps;Energy metabolism;Energy metabolism	ko01100//Metabolic pathways;ko00190//Oxidative phosphorylation;ko00195//Photosynthesis	K02109;K02109;K02109	-	-	-	--
BraA01g005830.3C	6.525	4.637	5.154	7.677	7.382	8.339	5.853	6.667	5.313	12.12	10.112	11.128	152	120	152	215	179	203	152	154	132	302	233	252	--	PREDICTED: coiled-coil domain-containing protein 18 [Brassica rapa]	-	-	-	-	-	-	GO:0006979//response to oxidative stress;GO:0010038//response to metal ion;GO:0055076//transition metal ion homeostasis	--
BraA01g005870.3C	66.391	51.796	55.397	52.462	47.438	46.856	0.745	0.837	0.519	7.371	7.831	10.103	480	416	507	456	357	354	6	6	4	57	56	71	At4g32130	PREDICTED: ER membrane protein complex subunit 7 homolog [Brassica rapa]	-	-	-	-	-	-	-	--
BraA01g005940.3C	26.196	25.464	26.518	13.7	13.01	12.109	62.013	64.965	61.536	46.341	38.803	42.172	501	541	642	315	259	242	1322	1232	1255	948	734	784	ncdn	PREDICTED: neurochondrin [Brassica rapa]	-	-	-	-	-	-	-	--
BraA01g006090.3C	3.719	7.769	7.761	4.621	6.086	5.14	4.036	5.093	5.123	5.751	4.549	3.448	81	188	214	121	138	117	98	110	119	134	98	73	PGR3	PREDICTED: pentatricopeptide repeat-containing protein At4g31850, chloroplastic-like [Brassica rapa]	-	-	-	-	-	-	GO:0005982//starch metabolic process;GO:0006139//nucleobase-containing compound metabolic process;GO:0006644//phospholipid metabolic process;GO:0009657//plastid organization;GO:0044281//small molecule metabolic process;GO:0044723//single-organism carbohydrate metabolic process	--
BraA01g006100.3C	4.379	4.627	5.414	14.569	18.839	13.3	0.342	0.192	0	0.178	0	0	23	27	36	92	103	73	2	1	0	1	0	0	At2g25060	PREDICTED: early nodulin-like protein 1 [Brassica rapa]	-	-	-	-	GO:0031224//intrinsic component of membrane	GO:0046914//transition metal ion binding	GO:0006461//protein complex assembly;GO:0006637//acyl-CoA metabolic process;GO:0007017//microtubule-based process;GO:0048509//regulation of meristem development;GO:1902410//mitotic cytokinetic process	--
BraA01g006160.3C	22.698	11.919	14.776	11.45	8.783	13.877	24.605	22.785	21.384	22.596	30.067	28.864	216	126	178	131	87	138	261	215	217	230	283	267	WIN2	PREDICTED: probable protein phosphatase 2C 59 [Brassica rapa]	-	-	-	-	-	-	-	--
BraA01g006220.3C	38.596	41.255	37.705	16.952	17.297	16.219	158.634	158.517	156.163	100.698	74.788	82.671	731	868	904	386	341	321	3349	2977	3154	2040	1401	1522	UBP18	PREDICTED: ubiquitin carboxyl-terminal hydrolase 18 [Brassica rapa]	-	-	-	-	GO:0031224//intrinsic component of membrane	GO:0004175//endopeptidase activity;GO:0043169//cation binding	GO:0019941//modification-dependent protein catabolic process	--
BraA01g006240.3C	0.27	0.291	0.597	0.628	0.363	0.516	0.145	0.109	0.556	0.05	0.654	0.388	5	6	14	14	7	10	3	2	11	1	12	7	REM3	PREDICTED: B3 domain-containing protein REM3-like isoform X1 [Brassica rapa]	-	-	-	-	-	-	-	ABI3VP1
BraA01g006290.3C	21.484	22.913	20.845	25.873	26.338	22.704	14.749	14.648	17.913	53.138	44.717	35.555	460	545	565	666	587	508	352	311	409	1217	947	740	CSLC5	BnaA01g34810D [Brassica napus]	-	-	-	-	GO:0031224//intrinsic component of membrane;GO:0043231//intracellular membrane-bounded organelle	GO:0046527//glucosyltransferase activity	GO:0044085//cellular component biogenesis;GO:0045229//external encapsulating structure organization	--
BraA01g006340.3C	45.11	47.48	50.588	39.411	37.216	50.836	40.866	36.331	36.445	38.221	33.489	41.02	715	836	1015	751	614	842	722	571	616	648	525	632	CYP71B2	PREDICTED: cytochrome P450 71B2-like isoform X1 [Brassica rapa]	-	-	-	-	-	-	-	--
BraA01g006370.3C	6.822	3.571	4.199	2.705	1.219	4.251	1.068	0.8	0.818	1.261	2.727	3.183	86	50	67	41	16	56	15	10	11	17	34	39	CYP71B2	PREDICTED: cytochrome P450 71B2-like isoform X1 [Brassica napus]	-	-	-	-	-	-	-	--
BraA01g006490.3C	3.983	7.172	5.212	5.177	6.697	7.267	1.563	0.419	1.634	3.375	5.16	4.738	32	64	53	50	56	61	14	3.34	14	29	41	37	--	BnaA08g28590D [Brassica napus]	-	-	-	-	-	-	-	--
BraA01g006580.3C	14.227	4.162	5.198	6.213	2.904	8.509	0.638	0.717	0.667	5.653	3.236	3.476	80	26	37	42	17	50	4	4	4	34	18	19	SAUR71	PREDICTED: auxin-responsive protein SAUR72-like [Brassica rapa]	Environmental Information Processing	Signal transduction	ko04075//Plant hormone signal transduction	K14488	-	-	-	--
BraA01g006590.3C	75.381	75.827	79.108	53.268	49.298	47.518	74.452	53.285	66.928	22.112	18.879	21.913	545	609	724	463	371	359	600	382	516	171	135	154	PBA1	PREDICTED: proteasome subunit beta type-6 [Brassica rapa]	Genetic Information Processing	Folding, sorting and degradation	ko03050//Proteasome	K02738	GO:0031090//organelle membrane;GO:0043231//intracellular membrane-bounded organelle;GO:0043234//protein complex;GO:0044444//cytoplasmic part	GO:0016787//hydrolase activity	GO:0006090//pyruvate metabolic process;GO:0006511//ubiquitin-dependent protein catabolic process;GO:0006970//response to osmotic stress;GO:0006996//organelle organization;GO:0009062//fatty acid catabolic process;GO:0009404//toxin metabolic process;GO:0010038//response to metal ion;GO:0035966//response to topologically incorrect protein;GO:0042044//fluid transport;GO:0043067//regulation of program…	--
BraA01g006600.3C	29.527	25.43	24.671	18.538	19.093	16.573	151.153	145.307	135.782	98.473	102.332	99.159	208	199	220	157	140	122	1186.89	1015	1020	742	713	679	GGCT2;2	PREDICTED: gamma-glutamylcyclotransferase 2-2 [Brassica rapa]	Metabolism;Metabolism	Global and overview maps;Metabolism of other amino acids	ko01100//Metabolic pathways;ko00480//Glutathione metabolism	K22596;K22596	-	-	-	--
BraA01g006620.3C	0.679	1.223	1.464	2.055	1.78	1.419	0.166	0.623	0.174	0.231	0.062	0.381	11	22	30	40	30	24	3	10	3	4	1	6	At4g31250	BnaA01g05970D [Brassica napus]	-	-	-	-	-	GO:0004672//protein kinase activity;GO:0032550//purine ribonucleoside binding	GO:0006464//cellular protein modification process;GO:0007167//enzyme linked receptor protein signaling pathway	--
BraA01g006630.3C	4.056	6.11	5.82	3.305	2.863	2.297	9.877	9.517	6.753	13.233	10.127	9.027	49	82	89	48	36	29	133	114	87	171	121	106	At4g31240	PREDICTED: probable nucleoredoxin 3 [Brassica rapa]	-	-	-	-	-	-	-	--
BraA01g006700.3C	0.11	0.049	0	0.046	0.053	0.314	0.393	0.221	0.873	1.382	2.049	2.254	2	1	0	1	1	6	8	4	17	27	37	40	WAKL17	PREDICTED: wall-associated receptor kinase-like 18 [Brassica napus]	-	-	-	-	-	-	-	--
BraA01g006740.3C	2.414	0.889	1.127	0.639	0.316	1.995	4.232	1.549	1.852	4.103	5.879	8.127	22	9	13	7	3	19	43	14	18	40	53	72	abhd17c	PREDICTED: protein ABHD17B [Brassica rapa]	Metabolism	Lipid metabolism	ko00062//Fatty acid elongation	K01076	-	-	-	--
BraA01g006780.3C	6.496	10.182	7.166	9.129	8.285	9.645	1.708	1.016	0.84	0.942	1.132	1.037	58	101	81	98	77	90	17	9	8	9	10	9	--	BnaA01g06160D [Brassica napus]	-	-	-	-	GO:0009536//plastid	-	-	--
BraA01g006910.3C	3.751	4.734	4.707	6.975	7.491	6.054	2.706	1.855	2.518	3.954	2.715	2.762	102	143	162	228	212	172	82	50	73	115	73	73	At4g30825	PREDICTED: pentatricopeptide repeat-containing protein At4g30825, chloroplastic [Brassica rapa]	-	-	-	-	GO:0009536//plastid	-	GO:0009451//RNA modification	--
BraA01g007100.3C	5.556	5.877	5.926	2.773	1.601	1.861	15.577	12.608	8.597	5.195	6.179	7.86	40	47	54	24	12	14	125	90	66	40	44	55	SIRP1	PREDICTED: E3 ubiquitin-protein ligase RING1-like [Brassica rapa]	-	-	-	-	-	-	-	--
BraA01g007150.3C	0.725	0.326	0.572	0.402	0	0.693	14.085	11.327	9.74	21.791	24.787	20.624	6	3	6	4	0	6	130	93	86	193	203	166	HTT1	BnaC01g07670D [Brassica napus]	-	-	-	-	-	-	-	--
BraA01g007240.3C	54.673	100.291	74.055	74.543	108.271	90.327	8.329	5.722	6.893	14.707	17.209	24.011	424	864	727	695	874	732	72	44	57	122	132	181	GGP1	PREDICTED: gamma-glutamyl peptidase 1-like [Brassica rapa]	-	-	-	-	-	-	-	--
BraA01g007290.3C	2.746	0	2.169	2.774	2.073	2.44	0.352	0.593	0.736	0.183	0.198	0.404	14	0	14	17	11	13	2	3	4	1	1	2	--	PREDICTED: glycine-rich protein DOT1-like [Brassica rapa]	-	-	-	-	-	-	-	--
BraA01g007310.3C	50.43	46.21	51.632	61.043	68.334	65.547	20.675	20.723	18.14	39.618	43.149	37.788	670	682	868.34	975	945	910	306.17	273	257	563	567	488	GAE1	PREDICTED: UDP-glucuronate 4-epimerase 1 [Brassica oleracea var. oleracea] [Brassica oleracea]	Metabolism;Metabolism	Global and overview maps;Carbohydrate metabolism	ko01100//Metabolic pathways;ko00520//Amino sugar and nucleotide sugar metabolism	K08679;K08679	GO:0000139//Golgi membrane;GO:0031224//intrinsic component of membrane;GO:0031984//organelle subcompartment	GO:0016857//racemase and epimerase activity, acting on carbohydrates and derivatives;GO:0048037//cofactor binding	GO:0044238//primary metabolic process	--
BraA01g007320.3C	1.494	1.233	0.393	0	0.359	0.238	1.34	0.879	0.233	0.815	2.391	2.049	12	11	4	0	3	2	12	7	2	7	19	16	TET9	PREDICTED: tetraspanin-9 [Brassica rapa]	-	-	-	-	GO:0031224//intrinsic component of membrane	-	GO:0044767//single-organism developmental process	--
BraA01g007340.3C	8.257	6.689	9.523	5.906	6.346	6.163	0.741	0.333	0.155	0.463	1.002	0.17	50	45	73	43	40	39	5	2	1	3	6	1	IBL1	BnaA01g06640D [Brassica napus]	-	-	-	-	-	-	-	--
BraA01g007380.3C	4.301	6.324	5.38	5.217	4.786	5.248	2.315	3.253	2.454	4.691	3.733	4.167	120	196	190	175	139	153	72	90	73	140	103	113	SMXL2	PREDICTED: protein SMAX1-LIKE 2 [Brassica rapa]	-	-	-	-	-	-	-	--
BraA01g007400.3C	6.703	3.62	6.808	10.514	17.479	9.347	0	0	0	0	0	0	35	21	45	66	95	51	0	0	0	0	0	0	PR-1	PREDICTED: pathogenesis-related protein PR-1-like [Brassica rapa]	-	-	-	-	-	-	GO:0010053//root epidermal cell differentiation	--
BraA01g007420.3C	181.385	163.281	174.91	200.722	149.207	186.164	20.315	17.301	14.908	46.511	56.196	52.827	1586	1586	1936	2110	1358	1701	198	150	139	435	486	449	XTH17	PREDICTED: probable xyloglucan endotransglucosylase/hydrolase protein 17 [Brassica rapa]	-	-	-	-	-	-	-	--
BraA01g007430.3C	119.169	93.48	95.406	169.424	135.033	164.494	22.675	8.535	13.406	36.139	67.643	64.475	1042	908	1056	1781	1229	1503	221	74	125	338	585	548	XTH18	PREDICTED: probable xyloglucan endotransglucosylase/hydrolase protein 18 [Brassica rapa]	-	-	-	-	-	-	-	--
BraA01g007440.3C	12.695	13.487	9.848	101.407	77.68	78.69	1.436	1.269	0.429	3.956	7.285	6.236	111	131	109	1066	707	719	14	11	4	37	63	53	XTH24	PREDICTED: xyloglucan endotransglucosylase/hydrolase protein 24 [Brassica rapa]	-	-	-	-	-	-	-	--
BraA01g007480.3C	46.301	18.028	24.492	23.637	12.691	51.259	36.448	48.251	53.849	22.153	25.059	28.16	1020	441.18	683	626	291	1180	895	1054	1265	522	546	603	ATR2	PREDICTED: NADPH--cytochrome P450 reductase 2-like [Brassica napus]	-	-	-	-	-	-	-	--
BraA01g007530.3C	34.158	20.529	34.379	17.975	9.567	8.005	0.268	0	0	0.279	0.503	3.893	343	229	437	217	100	84	3	0	0	3	5	38	PER45	PREDICTED: peroxidase 45-like [Brassica napus]	Metabolism;Metabolism;Metabolism	Global and overview maps;Global and overview maps;Biosynthesis of other secondary metabolites	ko01100//Metabolic pathways;ko01110//Biosynthesis of secondary metabolites;ko00940//Phenylpropanoid biosynthesis	K00430;K00430;K00430	-	GO:0016209//antioxidant activity;GO:0043169//cation binding;GO:0046906//tetrapyrrole binding	GO:0000041//transition metal ion transport;GO:0001101//response to acid chemical;GO:0009267//cellular response to starvation;GO:0015698//inorganic anion transport;GO:0042743//hydrogen peroxide metabolic process;GO:0044710//single-organism metabolic process	--
BraA01g007570.3C	0.195	0.351	0.539	1.014	1.639	0.7	0.175	0	0	0	0	0	4	8	14	25	35	15	4	0	0	0	0	0	REL2	DUF630 family protein (DUF630 and DUF632) [Arabidopsis thaliana]	-	-	-	-	GO:0043231//intracellular membrane-bounded organelle	-	GO:0006305//DNA alkylation;GO:0006342//chromatin silencing;GO:0007154//cell communication;GO:0009888//tissue development;GO:0030422//production of siRNA involved in RNA interference;GO:0034968//histone lysine methylation;GO:0045087//innate immune response;GO:0048449//floral organ formation;GO:0048580//regulation of post-embryonic development	--
BraA01g007590.3C	0.519	1.101	0.879	0.771	0.641	0.497	0.1	0.224	0	0.104	0.037	0	14	33	30	25	18	14	3	6	0	3	1	0	HMA2	PREDICTED: cadmium/zinc-transporting ATPase HMA2 [Brassica rapa]	-	-	-	-	-	-	-	--
BraA01g007600.3C	7.596	9.514	9.392	2.953	3.411	2.686	3.778	3.83	3.716	2.239	2.755	3.652	92	128	144	43	43	34	51	46	48	29	33	43	--	golgin family A protein [Arabidopsis thaliana]	-	-	-	-	-	-	-	--
BraA01g007640.3C	11.326	12.097	13.891	13.828	15.123	12.896	2.273	2.052	2.016	4.235	3.144	2.528	295	350	458	433	410	351	66	53	56	118	81	64	SBT2.6	PREDICTED: subtilisin-like protease SBT2.5 [Brassica napus]	-	-	-	-	-	-	GO:0000226//microtubule cytoskeleton organization;GO:0005982//starch metabolic process;GO:0005984//disaccharide metabolic process;GO:0009755//hormone-mediated signaling pathway;GO:0009893//positive regulation of metabolic process;GO:0019538//protein metabolic process;GO:0019758//glycosinolate biosynthetic process	--
BraA01g007900.3C	1.94	2.619	2.921	3.529	1.98	1.624	0.054	0.306	0	0.057	0.123	0.125	32	48	61	70	34	28	1	5	0	1	2	2	PLP8	PREDICTED: patatin-like protein 8 [Brassica napus]	-	-	-	-	-	GO:0003824//catalytic activity	GO:0006629//lipid metabolic process;GO:0006950//response to stress	--
BraA01g007960.3C	7.285	8.977	8.208	11.921	9.982	8	2.518	2.349	2.184	2.066	1.026	1.29	122	167	174	240	174	140	47	39	39	37	17	21	PAO5	PREDICTED: probable polyamine oxidase 5 [Brassica rapa]	Metabolism;Metabolism	Amino acid metabolism;Metabolism of other amino acids	ko00330//Arginine and proline metabolism;ko00410//beta-Alanine metabolism	K12259;K12259	GO:0044424//intracellular part	GO:0016641//oxidoreductase activity, acting on the CH-NH2 group of donors, oxygen as acceptor;GO:0016647//oxidoreductase activity, acting on the CH-NH group of donors, oxygen as acceptor	GO:0000226//microtubule cytoskeleton organization;GO:0009755//hormone-mediated signaling pathway;GO:0044710//single-organism metabolic process;GO:0048506//regulation of timing of meristematic phase transition	--
BraA01g007990.3C	0.791	2.46	2.159	38.827	70.341	53.411	0	0.145	0	0	0	0	11	38	38	649	1018	776	0	2	0	0	0	0	ENPP3	PREDICTED: venom phosphodiesterase 2-like [Brassica rapa]	-	-	-	-	-	-	-	--
BraA01g008000.3C	50.448	63.654	66.977	63.031	66.852	49.422	1.136	0.639	0.792	2.829	1.28	1.954	717	1005	1205	1077	989	734	18	9	12	43	18	27	ENPP1	PREDICTED: venom phosphodiesterase 2-like [Brassica rapa]	-	-	-	-	-	GO:0004551//nucleotide diphosphatase activity	GO:0006753//nucleoside phosphate metabolic process	--
BraA01g008090.3C	6.525	9.398	7.835	5.862	6.018	3.872	5.503	8.555	5.997	1.83	2.375	3.894	50	80	76	54	48	31	47	65	49	15	18	29	At4g29530	PREDICTED: inorganic pyrophosphatase 3 isoform X1 [Brassica rapa]	Metabolism;Metabolism	Global and overview maps;Metabolism of cofactors and vitamins	ko01100//Metabolic pathways;ko00750//Vitamin B6 metabolism	K13248;K13248	GO:0043231//intracellular membrane-bounded organelle	GO:0043169//cation binding	-	--
BraA01g008100.3C	6.66	8.808	9.783	9.695	7.499	6.872	3.548	1.784	2.44	1.459	1.999	2.677	64	94.02	119	112	75	69	38	17	25	15	19	25	--	BnaA01g07330D [Brassica napus]	-	-	-	-	GO:0016020//membrane	-	GO:0000302//response to reactive oxygen species;GO:0009642//response to light intensity;GO:0009814//defense response, incompatible interaction;GO:0033554//cellular response to stress;GO:0044267//cellular protein metabolic process	--
BraA01g008190.3C	0.599	0.27	0.689	2.266	1.544	0.834	0.196	0.027	0.051	0	0.055	0	22	11	32	100	59	32	8	1	2	0	2	0	At4g29180	PREDICTED: probable LRR receptor-like serine/threonine-protein kinase At4g29180 isoform X2 [Brassica rapa]	-	-	-	-	-	GO:0016772//transferase activity, transferring phosphorus-containing groups	-	ABI3VP1
BraA01g008280.3C	12.995	15.634	13.815	15.809	14.701	15.399	4.467	4.103	3.986	5.166	3.499	4.31	214	286	288	313	252	265	82	67	70	91	57	69	At4g29360	PREDICTED: glucan endo-1,3-beta-glucosidase 12 [Brassica rapa]	-	-	-	-	GO:0030312//external encapsulating structure;GO:0031225//anchored component of membrane	GO:0008422//beta-glucosidase activity	GO:0003006//developmental process involved in reproduction;GO:0006305//DNA alkylation;GO:0006342//chromatin silencing;GO:0006950//response to stress;GO:0007017//microtubule-based process;GO:0008283//cell proliferation;GO:0009887//organ morphogenesis;GO:0034968//histone lysine methylation;GO:0045229//external encapsulating structure organization;GO:0048580//regulation of post-embryonic development…	--
BraA01g008320.3C	5.102	4.662	4.091	9.882	7.17	9.401	0.956	0.461	1.428	2.278	1.463	1.41	67	68	68	156	98	129	14	6	20	32	19	18	--	DUF1005 family protein (DUF1005) [Arabidopsis thaliana]	-	-	-	-	GO:0005618//cell wall;GO:0043231//intracellular membrane-bounded organelle	-	-	--
BraA01g008360.3C	0.494	0.445	0.293	2.774	4.51	2.955	0	0	0	0.231	0.624	1.525	4	4	3	27	38	25	0	0	0	2	5	12	APS1	PREDICTED: acid phosphatase 1 [Brassica rapa]	-	-	-	-	GO:0009536//plastid	GO:0016791//phosphatase activity	GO:0016129//phytosteroid biosynthetic process	--
BraA01g008380.3C	11.007	12.64	12.831	19.003	22.977	22.831	2.242	1.68	1.897	2.67	2.346	2.754	185	236	273	384	402	401	42	28	34	48	39	45	PFK1	PREDICTED: ATP-dependent 6-phosphofructokinase 1 [Brassica rapa]	Metabolism;Metabolism;Metabolism;Metabolism;Metabolism;Genetic Information Processing;Metabolism;Metabolism;Metabolism	Global and overview maps;Global and overview maps;Global and overview maps;Global and overview maps;Carbohydrate metabolism;Folding, sorting and degradation;Carbohydrate metabolism;Carbohydrate metabolism;Carbohydrate metabolism	ko01100//Metabolic pathways;ko01110//Biosynthesis of secondary metabolites;ko01200//Carbon metabolism;ko01230//Biosynthesis of amino acids;ko00010//Glycolysis / Gluconeogenesis;ko03018//RNA degradation;ko00051//Fructose and mannose metabolism;ko00030//Pentose phosphate pathway;ko00052//Galactose metabolism	K00850;K00850;K00850;K00850;K00850;K00850;K00850;K00850;K00850	GO:0016020//membrane;GO:0044445//cytosolic part	GO:0008443//phosphofructokinase activity;GO:0032550//purine ribonucleoside binding;GO:0043169//cation binding	GO:0006090//pyruvate metabolic process;GO:0006796//phosphate-containing compound metabolic process	--
BraA01g008390.3C	8.988	9.954	10.77	21.378	16.735	18.458	1.857	3.819	1.989	4.437	3.778	2.961	178	219	270	509	345	382	41	75	42	94	74	57	GGT3	PREDICTED: gamma-glutamyltranspeptidase 3-like [Brassica rapa]	Metabolism;Metabolism;Metabolism;Metabolism;Metabolism	Global and overview maps;Metabolism of other amino acids;Metabolism of other amino acids;Lipid metabolism;Metabolism of other amino acids	ko01100//Metabolic pathways;ko00480//Glutathione metabolism;ko00460//Cyanoamino acid metabolism;ko00590//Arachidonic acid metabolism;ko00430//Taurine and hypotaurine metabolism	K18592;K18592;K18592;K18592;K18592	-	-	-	--
BraA01g008400.3C	11.891	9.739	9.606	20.749	23.535	24.898	25.427	32.911	24.65	50.32	35.525	49.301	133	121	136	279	274	291	317	365	294	602	393	536	At4g29190	PREDICTED: zinc finger CCCH domain-containing protein 49-like [Brassica rapa]	-	-	-	-	-	-	-	C3H
BraA01g008430.3C	2.102	3.622	4.506	1.199	1.269	1.839	2.087	3.088	2.872	2.751	1.457	2.162	35	67	95	24	22	32	38.74	51	51	49	24	35	DTX51	PREDICTED: protein DETOXIFICATION 51-like [Brassica rapa]	-	-	-	-	-	-	-	--
BraA01g008440.3C	11.443	13.299	12.683	13.638	13.619	10.542	5.286	5.167	4.885	3.593	3.885	3.338	134	173	188	192	166	129	69	60	61	45	45	38	BHLH68	PREDICTED: transcription factor bHLH68-like [Brassica rapa]	-	-	-	-	GO:0043231//intracellular membrane-bounded organelle	GO:0001071//nucleic acid binding transcription factor activity;GO:0005515//protein binding	GO:0010468//regulation of gene expression;GO:0034645//cellular macromolecule biosynthetic process	--
BraA01g008460.3C	12.791	14.618	14.673	25.441	27.782	28.631	1.098	1.346	0.834	0.104	0.112	0.229	115	146	167	275	260	269	11	12	8	1	1	2	IAA27	PREDICTED: auxin-responsive protein IAA27 [Brassica rapa]	Environmental Information Processing	Signal transduction	ko04075//Plant hormone signal transduction	K14484	GO:0009536//plastid;GO:0031984//organelle subcompartment	GO:0001071//nucleic acid binding transcription factor activity;GO:0005515//protein binding;GO:0016791//phosphatase activity;GO:0043169//cation binding	GO:0003006//developmental process involved in reproduction;GO:0007275//multicellular organism development;GO:0009755//hormone-mediated signaling pathway;GO:0010608//posttranscriptional regulation of gene expression;GO:0034645//cellular macromolecule biosynthetic process;GO:0080090//regulation of primary metabolic process	--
BraA01g008470.3C	63.907	68.151	71.555	96.624	99.616	102.149	21.861	22.421	23.571	14.762	12.688	12.216	3412	4042	4836	6202	5536	5699	1301	1187	1342	843	670	634	PETs	PREDICTED: altered inheritance of mitochondria protein 21 [Brassica rapa]	-	-	-	-	GO:0009526//plastid envelope;GO:0009532//plastid stroma	GO:0008135//translation factor activity, RNA binding	GO:0003006//developmental process involved in reproduction;GO:0006090//pyruvate metabolic process;GO:0009658//chloroplast organization;GO:0009668//plastid membrane organization;GO:0010038//response to metal ion;GO:0016070//RNA metabolic process;GO:0016109//tetraterpenoid biosynthetic process;GO:0034645//cellular macromolecule biosynthetic process;GO:0042743//hydrogen peroxide metabolic process	--
BraA01g008490.3C	257.321	241.745	253.837	162.5	150.322	163.792	454.769	388.798	437.003	139.704	138.766	146.535	3530	3684	4408	2680.02	2146.5	2348	6953.96	5288.72	6392.79	2049.95	1882.83	1954	RPT2A	PREDICTED: 26S proteasome regulatory subunit 4 homolog A [Brassica rapa]	Genetic Information Processing	Folding, sorting and degradation	ko03050//Proteasome	K03062	GO:0043231//intracellular membrane-bounded organelle;GO:0043234//protein complex;GO:0044444//cytoplasmic part	GO:0017111//nucleoside-triphosphatase activity;GO:0032550//purine ribonucleoside binding	GO:0001558//regulation of cell growth;GO:0006006//glucose metabolic process;GO:0006090//pyruvate metabolic process;GO:0006511//ubiquitin-dependent protein catabolic process;GO:0006952//defense response;GO:0006970//response to osmotic stress;GO:0007276//gamete generation;GO:0009062//fatty acid catabolic process;GO:0009404//toxin metabolic process;GO:0009791//post-embryonic development;GO:0009887//…	--
BraA01g008520.3C	4.811	6.693	5.874	7.822	13.866	18.416	0.392	0.221	2.051	1.636	3.538	2.7	22	34	34	43	66	88	2	1	10	8	16	12	--	PREDICTED: glycine-rich protein 5 [Brassica rapa]	-	-	-	-	-	-	GO:0048509//regulation of meristem development	--
BraA01g008580.3C	9.323	12.537	12.377	22.406	24.448	23.893	1.993	2.079	1.826	2.998	1.806	1.838	407	608	684	1176	1111	1090	97	90	85	140	78	78	TOP2	PREDICTED: DNA topoisomerase 2 [Brassica rapa]	-	-	-	-	-	-	-	--
BraA01g008640.3C	43.081	39.079	56.197	163.642	137.959	91.544	0	0	0	0	0	0	390	393	644	1781	1300	866	0	0	0	0	0	0	XTH26	PREDICTED: probable xyloglucan endotransglucosylase/hydrolase protein 26 [Brassica rapa]	-	-	-	-	GO:0005576//extracellular region;GO:0030312//external encapsulating structure	GO:0016758//transferase activity, transferring hexosyl groups;GO:0016787//hydrolase activity	GO:0044042//glucan metabolic process;GO:0045229//external encapsulating structure organization	--
BraA01g008650.3C	6.21	8.808	8.027	8.139	16.993	7.383	0	0	0	0	0	0	33	52	54	52	94	41	0	0	0	0	0	0	SPEAR3	PREDICTED: protein SPEAR3 [Brassica rapa]	-	-	-	-	-	-	-	NOZZLE
BraA01g008760.3C	3.596	4.654	5.327	18.508	32.821	32.478	0.807	0.68	2.318	1.681	3.863	3.006	16	23	30	99	152	151	4	3	11	8	17	13	PSAE1	PREDICTED: photosystem I reaction center subunit IV A, chloroplastic [Brassica rapa]	Metabolism;Metabolism	Global and overview maps;Energy metabolism	ko01100//Metabolic pathways;ko00195//Photosynthesis	K02693;K02693	-	-	-	--
BraA01g008770.3C	25.483	28.8	27.772	41.311	40.744	48.239	6.675	5.252	6.803	6.608	4.514	3.444	137	172	189	267	228	271	40	28	39	38	24	18	GRXC5	PREDICTED: glutaredoxin-C5, chloroplastic isoform X1 [Brassica rapa]	-	-	-	-	-	-	-	--
BraA01g008780.3C	0.539	1.457	1.218	2.243	2.221	2.212	0.069	0	0	0.288	0.545	0.396	7	21	20	35	30	30	1	0	0	4	7	5	YUC8	PREDICTED: probable indole-3-pyruvate monooxygenase YUCCA8 [Brassica rapa]	Metabolism;Metabolism	Global and overview maps;Amino acid metabolism	ko01100//Metabolic pathways;ko00380//Tryptophan metabolism	K11816;K11816	-	GO:0000166//nucleotide binding;GO:0016709//oxidoreductase activity, acting on paired donors, with incorporation or reduction of molecular oxygen, NAD(P)H as one donor, and incorporation of one atom of oxygen	GO:0009850//auxin metabolic process;GO:0043401//steroid hormone mediated signaling pathway;GO:0044710//single-organism metabolic process	--
BraA01g008790.3C	0.095	0.085	0.673	0	0.091	0.091	2.207	0.954	0.799	0.354	0.191	0	1	1	9	0	1	1	26	10	9	4	2	0	At1g28020	BnaCnng47780D [Brassica napus]	-	-	-	-	-	-	-	--
BraA01g008840.3C	2.49	9.086	6.857	4.478	7.24	5.151	0	0	0	0	0.068	0.069	37	150	129	80	112	80	0	0	0	0	1	1	At4g28680	PREDICTED: probable tyrosine decarboxylase 2 [Brassica rapa]	Metabolism;Metabolism;Metabolism;Metabolism	Global and overview maps;Global and overview maps;Amino acid metabolism;Biosynthesis of other secondary metabolites	ko01100//Metabolic pathways;ko01110//Biosynthesis of secondary metabolites;ko00350//Tyrosine metabolism;ko00950//Isoquinoline alkaloid biosynthesis	K01592;K01592;K01592;K01592	GO:0044424//intracellular part	GO:0016831//carboxy-lyase activity;GO:0043168//anion binding	GO:0006950//response to stress;GO:0019752//carboxylic acid metabolic process;GO:0046189//phenol-containing compound biosynthetic process	--
BraA01g008860.3C	14.235	21.582	22.254	47.113	67.082	56.21	1.075	1.209	1.124	0.981	0.151	0.462	95	160	188	378	466	392	8	8	8	7	1	3	PSB28	PREDICTED: photosystem II reaction center PSB28 protein, chloroplastic [Brassica rapa]	Metabolism;Metabolism	Global and overview maps;Energy metabolism	ko01100//Metabolic pathways;ko00195//Photosynthesis	K08903;K08903	-	-	-	--
BraA01g008900.3C	2.634	4.616	4.608	4.93	5.378	3.872	0.464	0.474	0.485	0.66	0.618	0.871	56	109	124	126	119	86	11	10	11	15	13	18	ABCB23	PREDICTED: ABC transporter B family member 23, mitochondrial [Brassica rapa]	Environmental Information Processing	Membrane transport	ko02010//ABC transporters	K05663	GO:0005911//cell-cell junction;GO:0015629//actin cytoskeleton;GO:0016020//membrane;GO:0043231//intracellular membrane-bounded organelle;GO:0044444//cytoplasmic part	GO:0008092//cytoskeletal protein binding;GO:0017111//nucleoside-triphosphatase activity;GO:0032550//purine ribonucleoside binding	GO:0006928//movement of cell or subcellular component;GO:0016192//vesicle-mediated transport;GO:0043543//protein acylation	--
BraA01g008970.3C	5.168	8.723	14.034	10.371	3.848	3.462	234.261	337.154	349.554	8715.52	8549.89	11888	80	150	275	193	62	56	4042	5175	5770	144305	130901	178874	CRU1	PREDICTED: cruciferin CRU1 [Brassica rapa]	-	-	-	-	-	-	-	--
BraA01g009010.3C	2.415	1.739	2.162	0.938	1.547	0.616	5.778	6.171	5.587	2.559	2.442	2.319	15	12	17	7	10	4	40	38	37	17	15	14	DMP7	BnaA03g49300D [Brassica napus]	-	-	-	-	-	-	-	--
BraA01g009020.3C	135.041	139.79	151.277	77.845	74.469	71.032	181.941	177.361	181.865	50.327	45.797	45.461	3655	4203	5183	2533	2098	2009	5489	4760	5249	1457	1226	1196.04	RPN1A	PREDICTED: 26S proteasome non-ATPase regulatory subunit 2 homolog A-like [Brassica rapa]	Genetic Information Processing	Folding, sorting and degradation	ko03050//Proteasome	K03028	-	-	-	--
BraA01g009050.3C	0.429	1.479	0.903	3.922	5.011	4.239	0.192	0	0	0.134	0	0.147	6	23	16	66	73	62	3	0	0	2	0	2	RTNLB18	PREDICTED: reticulon-like protein B18 [Brassica napus]	-	-	-	-	GO:0043231//intracellular membrane-bounded organelle;GO:0044425//membrane part	-	-	--
BraA01g009060.3C	4.268	2.433	3.653	9.526	6.56	12.593	0.957	0.789	0.667	5.121	4.459	10.538	60	38	65	161	96	185	15	11	10	77	62	144	At4g28420	PREDICTED: probable aminotransferase TAT1 [Brassica rapa]	Metabolism;Metabolism;Metabolism;Metabolism;Metabolism;Metabolism;Metabolism;Metabolism;Metabolism;Metabolism	Global and overview maps;Global and overview maps;Global and overview maps;Amino acid metabolism;Amino acid metabolism;Amino acid metabolism;Metabolism of cofactors and vitamins;Amino acid metabolism;Biosynthesis of other secondary metabolites;Biosynthesis of other secondary metabolites	ko01100//Metabolic pathways;ko01110//Biosynthesis of secondary metabolites;ko01230//Biosynthesis of amino acids;ko00270//Cysteine and methionine metabolism;ko00400//Phenylalanine, tyrosine and tryptophan biosynthesis;ko00360//Phenylalanine metabolism;ko00130//Ubiquinone and other terpenoid-quinone biosynthesis;ko00350//Tyrosine metabolism;ko00960//Tropane, piperidine and pyridine alkaloid biosynt…	K00815;K00815;K00815;K00815;K00815;K00815;K00815;K00815;K00815;K00815	-	GO:0016769//transferase activity, transferring nitrogenous groups;GO:0043168//anion binding	GO:0019752//carboxylic acid metabolic process	--
BraA01g009100.3C	8.847	6.855	6.016	6.521	5.81	7.609	5.727	2.824	5.776	10.261	14.946	17.512	79	68	68	70	54	71	57	25	55	98	132	152	At4g28400	BnaAnng31370D [Brassica napus]	-	-	-	-	-	GO:0004721//phosphoprotein phosphatase activity;GO:0043169//cation binding	GO:0009814//defense response, incompatible interaction	--
BraA01g009140.3C	65.148	67.399	62.658	48.99	52.446	45.728	47.605	45.529	48.598	25.584	22.471	20.721	469	539	571	424	393	344	382	325	373.08	197	160	145	UCH3	PREDICTED: ubiquitin carboxyl-terminal hydrolase 3 isoform X1 [Brassica rapa]	-	-	-	-	GO:0009536//plastid	-	GO:0019941//modification-dependent protein catabolic process	--
BraA01g009180.3C	16.86	14.845	13.562	1.177	1.182	1.354	58.68	54.732	54.702	70.814	55.306	54.692	274	268	279	23	20	23	1063	882	948	1231	889	864	At4g17550	BnaC01g10160D [Brassica napus]	-	-	-	-	-	-	-	--
BraA01g009210.3C	1.52	3.328	2.433	4.271	5.366	6.289	0.7	0.29	0.424	0.307	0.083	0.211	37	90	75	125	136	160	19	7	11	8	2	5	TOR1L2	PREDICTED: microtubule-associated protein TORTIFOLIA1 [Brassica rapa]	-	-	-	-	-	-	-	--
BraA01g009240.3C	4.493	6.624	4.99	4.442	4.317	3.677	2.279	1.773	3.542	0.791	1.251	1.072	69	113	97	82	69	59	39	27	58	13	19	16	At4g17620	PREDICTED: decapping nuclease DXO homolog, chloroplastic-like isoform X1 [Brassica rapa]	-	-	-	-	-	-	-	--
BraA01g009380.3C	13.674	14.681	16.153	13.878	15.306	11.165	2.926	2.53	3.412	4.222	5.961	3.614	109	130	163	133	127	93	26	20	29	36	47	28	At4g09580	PREDICTED: uncharacterized membrane protein At4g09580-like [Brassica rapa]	-	-	-	-	-	-	GO:0046474//glycerophospholipid biosynthetic process	--
BraA01g009400.3C	20.567	27.7	32.369	32.889	42.122	31.43	7.438	9.165	8.971	8.049	11.606	9.841	129	193	257	248	275	206	52	57	60	54	72	60	ZFP10	PREDICTED: probable transcriptional regulator RABBIT EARS [Brassica rapa]	-	-	-	-	-	-	-	--
BraA01g009420.3C	15.784	9.831	12.406	5.437	5.744	6.866	62.721	58.528	57.114	61.71	53.356	66.839	198	137	197	82	75	90	877	728	764	828	662	815	--	BnaA01g08710D [Brassica napus]	-	-	-	-	GO:0009536//plastid	-	-	--
BraA01g009450.3C	61.36	49.166	39.684	24.818	20.729	24.359	37.354	39.781	41.575	46.491	34.598	54.974	364	324	298	177	128	151	247	234	263	295	203	317	PYR1	PREDICTED: abscisic acid receptor PYR1-like [Brassica rapa]	Environmental Information Processing;Environmental Information Processing	Signal transduction;Signal transduction	ko04075//Plant hormone signal transduction;ko04016//MAPK signaling pathway - plant	K14496;K14496	-	GO:0019840//isoprenoid binding;GO:0046983//protein dimerization activity;GO:0060089//molecular transducer activity	GO:0009755//hormone-mediated signaling pathway;GO:0009845//seed germination;GO:0043666//regulation of phosphoprotein phosphatase activity	--
BraA01g009460.3C	0.841	0.883	1.771	1.282	1.615	1.073	0.251	0.424	0.263	0.393	0.425	0.577	6	7	16	11	12	8	2	3	2	3	3	4	MYC4	PREDICTED: transcription factor MYC4 [Brassica rapa]	Environmental Information Processing;Environmental Information Processing	Signal transduction;Signal transduction	ko04075//Plant hormone signal transduction;ko04016//MAPK signaling pathway - plant	K13422;K13422	-	-	-	bHLH
BraA01g009480.3C	7.456	8.187	7.897	7.906	11.099	7.684	1.176	1.818	1.537	1.072	2.071	1.686	91	111	122	116	141	98	16	22	20	14	25	20	AGD8	PREDICTED: probable ADP-ribosylation factor GTPase-activating protein AGD8 [Brassica rapa]	Cellular Processes	Transport and catabolism	ko04144//Endocytosis	K12493	GO:0043231//intracellular membrane-bounded organelle;GO:0044444//cytoplasmic part	GO:0046914//transition metal ion binding	-	--
BraA01g009490.3C	4.146	4.575	3.592	4.672	4.497	7.807	2.52	1.484	1.505	3.626	4.057	4.265	31	38	34	42	35	61	21	11	12	29	30	31	--	BnaA01g08770D [Brassica napus]	-	-	-	-	-	-	-	PLATZ
BraA01g009510.3C	0	0.099	0	0.183	0	0.315	0.591	0.775	0.617	4	3.661	2.709	0	1	0	2	0	3	6	7	6	39	33	24	ATL29	PREDICTED: RING-H2 finger protein ATL29 [Brassica rapa]	-	-	-	-	GO:0031224//intrinsic component of membrane	GO:0046914//transition metal ion binding	GO:0032446//protein modification by small protein conjugation	--
BraA01g009560.3C	2.869	2.485	2.01	5.042	3.276	5.387	1.942	1.801	1.776	6.173	10.342	9.744	53	51	47	112	63	104	40	33	35	122	189	175	IP5P2	PREDICTED: type I inositol polyphosphate 5-phosphatase 2-like [Brassica napus]	-	-	-	-	-	-	-	--
BraA01g009590.3C	5.832	5.539	5.822	7.303	10.898	7.053	2.3	2.068	2.885	2.936	1.426	3.56	91	96	115	137	177	115	40	32	48	49	22	54	APRR2	PREDICTED: two-component response regulator-like APRR2 [Brassica rapa]	-	-	-	-	GO:0043231//intracellular membrane-bounded organelle	GO:0001071//nucleic acid binding transcription factor activity;GO:0003676//nucleic acid binding	GO:0009755//hormone-mediated signaling pathway;GO:0010468//regulation of gene expression;GO:0034645//cellular macromolecule biosynthetic process;GO:0035556//intracellular signal transduction;GO:0048511//rhythmic process	ARR-B
BraA01g009640.3C	4.818	4.776	6.959	5.182	5.284	4.518	4.235	4.025	3.971	1.32	2.51	1.302	99	109	181	128	113	97	97	82	87	29	51	26	ML3	PREDICTED: protein MEI2-like 3 [Brassica rapa]	-	-	-	-	-	-	-	--
BraA01g009670.3C	11.402	9.8	7.438	3.182	1.131	2.605	19.336	17.73	16.003	13.273	11.602	8.93	155	148	128	52	16	37	293	239	232	193	156	118	TPK3	PREDICTED: two-pore potassium channel 3-like [Brassica rapa]	-	-	-	-	-	-	-	--
BraA01g009700.3C	4.19	3.772	3.558	1.742	0.604	1.804	16.351	15.739	15.225	11.359	15.144	14.655	40	40	43	20	6	18	174	149	155	116	143	136	WRKY28	PREDICTED: probable WRKY transcription factor 28 [Brassica rapa]	-	-	-	-	GO:0043231//intracellular membrane-bounded organelle	GO:0001071//nucleic acid binding transcription factor activity;GO:0003677//DNA binding	GO:0009404//toxin metabolic process;GO:0010468//regulation of gene expression;GO:0014070//response to organic cyclic compound;GO:0034645//cellular macromolecule biosynthetic process;GO:0046942//carboxylic acid transport	WRKY
BraA01g009720.3C	13.43	18.773	16.606	5.69	6.491	7.184	16.015	14.217	16.505	29.947	33.482	31.065	161	250	252	82	81	90	214	169	211	384	397	362	PUP10	PREDICTED: probable purine permease 10 isoform X2 [Brassica rapa]	-	-	-	-	-	-	-	--
BraA01g009830.3C	7.43	7.788	6.995	12.106	11.44	16.558	2.283	1.54	1.432	0.856	1.749	1.571	73	85	87	143	117	170	25	15	15	9	17	15	DEGP5	PREDICTED: protease Do-like 5, chloroplastic [Brassica rapa]	-	-	-	-	-	-	-	--
BraA01g009890.3C	3.505	1.856	1.791	4.115	2.377	2.959	0.74	0.208	1.353	2.891	3.543	1.909	17	10	11	24	12	15	4	1	7	15	17	9	--	transmembrane protein [Arabidopsis thaliana]	-	-	-	-	GO:0043231//intracellular membrane-bounded organelle	-	-	--
BraA01g009900.3C	0.432	1.813	0.455	1.436	1.797	1.101	0	0	0	0	0	0	3	14	4	12	13	8	0	0	0	0	0	0	DMP4	BnaA01g09210D [Brassica napus]	-	-	-	-	-	-	-	--
BraA01g009940.3C	16.799	11.515	11.81	14.743	13.03	13.716	5.116	2.176	3.902	2.161	1.87	2.537	109	83	97	115	88	93	37	14	27	15	12	16	dtd	PREDICTED: D-tyrosyl-tRNA(Tyr) deacylase [Brassica rapa]	-	-	-	-	-	-	-	--
BraA01g009960.3C	44.808	52.567	52.704	106.733	114.842	106.14	8.971	8.93	7.803	7.921	4.862	5.026	587	765	874	1681	1566	1453	131	116	109	111	63	64	CHLI1	PREDICTED: magnesium-chelatase subunit ChlI-1, chloroplastic [Brassica rapa]	Metabolism;Metabolism;Metabolism	Global and overview maps;Global and overview maps;Metabolism of cofactors and vitamins	ko01100//Metabolic pathways;ko01110//Biosynthesis of secondary metabolites;ko00860//Porphyrin metabolism	K03405;K03405;K03405	GO:0009532//plastid stroma;GO:0030312//external encapsulating structure;GO:0044434//chloroplast part	GO:0017111//nucleoside-triphosphatase activity;GO:0051003//ligase activity, forming nitrogen-metal bonds, forming coordination complexes	GO:0006090//pyruvate metabolic process;GO:0006633//fatty acid biosynthetic process;GO:0006779//porphyrin-containing compound biosynthetic process;GO:0009725//response to hormone;GO:0009886//post-embryonic morphogenesis;GO:0016072//rRNA metabolic process;GO:0016109//tetraterpenoid biosynthetic process;GO:0019758//glycosinolate biosynthetic process;GO:0046471//phosphatidylglycerol metabolic process	--
BraA01g010030.3C	0.883	0.477	1.069	2.056	2.657	1.858	0.317	0.237	0.331	0.495	0.773	1.029	15	9	23	42	47	33	6	4	6	9	13	17	CC1G_06235	BnaAnng30480D [Brassica napus]	-	-	-	-	-	-	-	--
BraA01g010040.3C	1.097	1.129	1.176	1.239	0.602	1.05	0	0	0	0.073	0.079	0.161	14	16	19	19	8	14	0	0	0	1	1	2	DSEL	PREDICTED: phospholipase A1-IIgamma-like [Brassica rapa]	-	-	-	-	-	-	-	--
BraA01g010070.3C	6.878	9.792	7.835	8.516	8.913	9.95	3.444	3.549	5.328	5.284	4.367	5.595	129	204	186	192	174	195	72	66	106.56	106	81	102	CHUP1	PREDICTED: protein CHUP1, chloroplastic-like [Brassica rapa]	-	-	-	-	-	-	-	--
BraA01g010170.3C	4.624	8.692	9.561	9.219	11.889	8.459	0.305	0.137	0.128	0.318	0.206	0.7	68	142	178	163	182	130	5	2	2	5	3	10	--	BnaA01g09470D [Brassica napus]	-	-	-	-	GO:0043231//intracellular membrane-bounded organelle	-	-	--
BraA01g010180.3C	11.509	16.872	16.291	29.305	31.274	28.096	0.295	0.9	0.925	1.932	1.14	1.74	245	399	439	750	693	625	7	19	21	44	24	36	MDIS2	PREDICTED: protein MALE DISCOVERER 2 [Brassica rapa]	-	-	-	-	-	-	-	--
BraA01g010190.3C	0.405	0.364	0.746	0.112	0	0	11.977	8.024	7.335	11.221	11.862	9.018	3	3	7	1	0	0	99	59	58	89	87	65	DOGL4	PREDICTED: transcription factor TGAL3 [Brassica rapa]	-	-	-	-	-	-	-	--
BraA01g010210.3C	76.416	88.011	80.855	99.225	103.377	82.661	18.968	20.135	18.408	30.219	32.553	33.729	1818	2326	2435	2838	2560	2055	503	475	467	769	766	780	LRX5	PREDICTED: leucine-rich repeat extensin-like protein 5 isoform X1 [Brassica rapa]	-	-	-	-	-	-	-	--
BraA01g010270.3C	10.95	11.533	13.211	10.781	10.878	8.483	7.451	7.362	8.452	4.144	2.787	2.72	294	344	449	348	304	238	223	196	242	119	74	71	DOT4	PREDICTED: pentatricopeptide repeat-containing protein DOT4, chloroplastic [Brassica rapa]	-	-	-	-	GO:0009536//plastid	GO:0043169//cation binding	GO:0006396//RNA processing;GO:0009451//RNA modification;GO:0009888//tissue development;GO:0010051//xylem and phloem pattern formation;GO:0048827//phyllome development	--
BraA01g010310.3C	0.946	0.852	0.907	2.136	3.181	2.457	0.667	0.341	0.634	2.211	1.298	2.572	14	14	17	38	49	38	11	5	10	35	19	37	--	BnaA01g09640D [Brassica napus]	-	-	-	-	GO:0009532//plastid stroma	-	GO:0009451//RNA modification;GO:0009886//post-embryonic morphogenesis	--
BraA01g010370.3C	4.077	2.621	4.075	0.554	0.48	1.274	23.214	19.635	18.804	8.168	7.739	12.925	49	35	62	8	6	16	311	234	241	105	92	151	HSFA4A	PREDICTED: heat stress transcription factor A-4a-like [Brassica rapa]	-	-	-	-	GO:0043231//intracellular membrane-bounded organelle	GO:0001071//nucleic acid binding transcription factor activity;GO:0003677//DNA binding;GO:0046983//protein dimerization activity	GO:0002252//immune effector process;GO:0006355//regulation of transcription, DNA-templated;GO:0006979//response to oxidative stress;GO:0007165//signal transduction;GO:0010243//response to organonitrogen compound	HSF
BraA01g010380.3C	3.856	5.364	4.523	0.778	2.47	1.118	12.579	10.252	10.738	9.722	11.341	11.9	33	51	49	8	22	10	120	87	98	89	96	99	BEH3	PREDICTED: BES1/BZR1 homolog protein 3 [Brassica rapa]	-	-	-	-	GO:0043231//intracellular membrane-bounded organelle	-	GO:0001101//response to acid chemical;GO:0006972//hyperosmotic response;GO:0010468//regulation of gene expression;GO:0034645//cellular macromolecule biosynthetic process	BES1
BraA01g010400.3C	2.932	2.249	2.231	3.343	1.982	3.326	5.164	2.3	3.463	9.037	11.42	11.509	27	23	26	37	19	32	53	21	34	89	104	103	NIP1-2	PREDICTED: aquaporin NIP1-2-like [Brassica rapa]	-	-	-	-	GO:0016020//membrane	GO:0015103//inorganic anion transmembrane transporter activity	GO:0015698//inorganic anion transport;GO:0015833//peptide transport;GO:0042221//response to chemical;GO:0055085//transmembrane transport	--
BraA01g010420.3C	26.033	22.232	20.788	16.68	14.871	17.102	61.544	61.804	48.892	54.597	76.259	78.03	370	351	374	285	220	254	975	871	741	830	1072	1078	ILK1	PREDICTED: serine/threonine-protein kinase STY8 [Brassica rapa]	-	-	-	-	GO:0016020//membrane;GO:0043231//intracellular membrane-bounded organelle;GO:0044444//cytoplasmic part	GO:0004672//protein kinase activity;GO:0032550//purine ribonucleoside binding	GO:0001101//response to acid chemical;GO:0006464//cellular protein modification process;GO:0006605//protein targeting;GO:0006972//hyperosmotic response;GO:0007166//cell surface receptor signaling pathway;GO:0009694//jasmonic acid metabolic process;GO:0009755//hormone-mediated signaling pathway;GO:0010243//response to organonitrogen compound;GO:0010646//regulation of cell communication;GO:0043067/…	--
BraA01g010440.3C	5.077	9.63	7.448	9.653	8.361	10.324	1.139	2.377	1.02	1.441	1.1	1.772	56	118	104	128	96	119	14	26	12	17	12	19	At4g18975	PREDICTED: pentatricopeptide repeat-containing protein At4g18975, chloroplastic [Brassica rapa]	-	-	-	-	GO:0009536//plastid	-	-	--
BraA01g010460.3C	0.552	0.166	0.291	0.153	0.177	0.088	2.31	0.927	0.948	3.181	2.975	4.446	6	2	4	2	2	1	28	10	11	37	32	47	XTH29	PREDICTED: probable xyloglucan endotransglucosylase/hydrolase protein 29 isoform X1 [Brassica rapa]	-	-	-	-	GO:0005576//extracellular region;GO:0030312//external encapsulating structure	GO:0016758//transferase activity, transferring hexosyl groups;GO:0016787//hydrolase activity	GO:0044042//glucan metabolic process;GO:0045229//external encapsulating structure organization	--
BraA01g010490.3C	17.713	19.415	19.165	20.344	21.346	24.192	2.771	3.43	2.179	3.895	4.613	4.694	625	761	856	863	784	892	109	120	82	147	161	161	CMT2	PREDICTED: DNA (cytosine-5)-methyltransferase CMT2 isoform X1 [Brassica rapa]	Metabolism;Metabolism	Global and overview maps;Amino acid metabolism	ko01100//Metabolic pathways;ko00270//Cysteine and methionine metabolism	K00558;K00558	-	-	-	--
BraA01g010500.3C	1.319	0.985	1.242	0.957	0.431	0.457	0.353	0.425	0.474	0.919	0.568	0.26	47	39	56	41	16	17	14	15	18	35	20	9	At4g19050	BnaA01g09840D [Brassica napus]	-	-	-	-	-	-	-	--
BraA01g010550.3C	40.326	44.818	51.551	48.221	55.551	36.434	4.379	5.15	4.507	5.546	6.529	6.798	537	663	869	772	770	507	65	68	64	79	86	88	--	BnaA01g09890D [Brassica napus]	-	-	-	-	GO:0009536//plastid	-	-	--
BraA01g010560.3C	1.358	2.298	1.759	2.033	2.974	3.534	0.828	2.3	1.018	8.377	6.698	13.073	25	47	41	45	57	68	17	42	20	165	122	234	CCD4	PREDICTED: probable carotenoid cleavage dioxygenase 4, chloroplastic [Brassica rapa]	Metabolism;Metabolism;Metabolism	Global and overview maps;Global and overview maps;Metabolism of terpenoids and polyketides	ko01100//Metabolic pathways;ko01110//Biosynthesis of secondary metabolites;ko00906//Carotenoid biosynthesis	K09840;K09840;K09840	GO:0044434//chloroplast part	GO:0016491//oxidoreductase activity;GO:0043169//cation binding	GO:0009813//flavonoid biosynthetic process;GO:0044710//single-organism metabolic process	--
BraA01g010600.3C	84.732	80.04	76.273	84.092	78.608	72.038	27.242	28.423	26.429	45.728	63.976	56.866	466	489	531	556	450	414	167	155	155	269	348	304	--	PREDICTED: glycine-rich protein A3 [Brassica rapa]	-	-	-	-	-	-	-	--
BraA01g010660.3C	0.855	0.355	0.26	0.766	0.253	0.567	3.659	3.715	5.922	8.61	11.24	10.084	13	6	5	14	4	9	62	56	96	140	169	149	CYP707A1	BnaAnng27240D [Brassica napus]	Metabolism	Metabolism of terpenoids and polyketides	ko00906//Carotenoid biosynthesis	K09843	GO:0031224//intrinsic component of membrane	GO:0016709//oxidoreductase activity, acting on paired donors, with incorporation or reduction of molecular oxygen, NAD(P)H as one donor, and incorporation of one atom of oxygen;GO:0046906//tetrapyrrole binding	GO:0009416//response to light stimulus;GO:0009620//response to fungus;GO:0009687//abscisic acid metabolic process;GO:0010162//seed dormancy process	--
BraA01g010710.3C	0.964	0.717	0.894	2.092	1.732	5.456	0.075	0.296	0	0.039	0.042	0.086	23	19	27	60	43	136	2	7	0	1	1	2	FAO4A	PREDICTED: long-chain-alcohol oxidase FAO4A [Brassica rapa]	-	-	-	-	-	-	-	--
BraA01g010720.3C	2.015	2.834	2.388	4.714	4.719	4.941	2.373	2.921	2.598	6.122	7.003	7.255	16	25	24	45	39	41	21	23	22	52	55	56	--	AT4g19390/T5K18_170 [Arabidopsis thaliana]	-	-	-	-	GO:0009526//plastid envelope;GO:0016020//membrane	-	-	--
BraA01g010750.3C	63.515	43.741	46.864	59.143	52.562	67.683	20.498	16.743	19.815	39.509	56.672	56.587	1515	1159	1415	1696	1305	1687	545	396	504	1008	1337	1312	PAE7	PREDICTED: pectin acetylesterase 7 [Brassica rapa]	-	-	-	-	-	-	-	--
BraA01g010790.3C	3.791	7.335	4.112	10.778	9.404	8.555	1.523	1.141	0.796	1.64	1.888	1.746	67	144	92	229	173	158	30	20	15	31	33	30	NFD4	PREDICTED: protein NUCLEAR FUSION DEFECTIVE 4 [Brassica rapa]	-	-	-	-	-	-	-	--
BraA01g010850.3C	0.477	0.537	0.424	0	0	0.114	0.535	0.18	0.615	0	0	0	8	10	9	0	0	2	10	3	11	0	0	0	dnajb14	BnaA01g10080D [Brassica napus]	-	-	-	-	-	-	-	--
BraA01g010980.3C	1.893	2.272	4.344	11.848	9.441	4.745	0	0	0	0	0	0	21	28	61	158	109	55	0	0	0	0	0	0	IRT2	PREDICTED: fe(2+) transport protein 2 [Brassica rapa]	-	-	-	-	GO:0031224//intrinsic component of membrane	GO:0046915//transition metal ion transmembrane transporter activity	GO:0001101//response to acid chemical;GO:0006826//iron ion transport;GO:0006829//zinc II ion transport;GO:0009267//cellular response to starvation;GO:0015698//inorganic anion transport;GO:0042044//fluid transport;GO:0055076//transition metal ion homeostasis	--
BraA01g011030.3C	9.154	3.924	7.662	6.254	4.292	5.631	13.101	10.331	13.183	5.807	3.966	5.157	84	40	89	69	41	54	134	94	129	57	36	46	BOI	PREDICTED: E3 ubiquitin-protein ligase BOI [Brassica rapa]	-	-	-	-	-	-	-	--
BraA01g011050.3C	29.044	20.855	24.155	7.226	9.574	11.737	77.634	58.839	86.98	286.024	392.334	383.26	341	272	359	102	117	144	1016	685	1089	3592	4556	4374	ChiC	PREDICTED: chitotriosidase-1-like [Brassica rapa]	Metabolism;Metabolism	Global and overview maps;Carbohydrate metabolism	ko01100//Metabolic pathways;ko00520//Amino sugar and nucleotide sugar metabolism	K01183;K01183	-	-	-	--
BraA01g011080.3C	0.875	2.756	2.188	4.366	5.462	3.069	0	0	0	0	0	0	6	21	19	36	39	22	0	0	0	0	0	0	PP2A1	PREDICTED: protein PHLOEM PROTEIN 2-LIKE A1-like [Brassica rapa]	-	-	-	-	-	GO:0001948//glycoprotein binding	GO:0006605//protein targeting;GO:0006970//response to osmotic stress;GO:0009746//response to hexose;GO:0009891//positive regulation of biosynthetic process;GO:0042044//fluid transport;GO:0043067//regulation of programmed cell death;GO:0051707//response to other organism	--
BraA01g011160.3C	3.731	3.749	2.673	0.144	0.333	0.498	5.216	4.2	5.045	9.005	10.177	13.39	43	48	39	2	4	6	67	48	62	111	116	150	At4g15970	nucleotide-diphospho-sugar transferase family protein [Arabidopsis thaliana]	-	-	-	-	GO:0044424//intracellular part	-	-	--
BraA01g011180.3C	5.443	4.9	4.068	6.975	8.056	6.335	0.792	0.89	0.828	2.201	1.636	2.27	37	37	35	57	57	45	6	6	6	16	11	15	--	PREDICTED: uncharacterized N-acetyltransferase ycf52 [Brassica rapa]	-	-	-	-	-	GO:0016407//acetyltransferase activity	GO:0009887//organ morphogenesis;GO:0048869//cellular developmental process	--
BraA01g011210.3C	46.071	54.576	52.482	39.158	42.401	33.196	45.847	43.104	42.55	22.947	17.144	18.879	595	783	858	608	570	448	660	552	586	317	219	237	MORF1	PREDICTED: multiple organellar RNA editing factor 1, mitochondrial-like [Brassica rapa]	-	-	-	-	-	-	-	--
BraA01g011270.3C	6.6	4.468	4.755	5.094	3.601	4.244	3.41	4.899	4.11	5.479	9.449	10.755	125	94	114	116	71	84	72	92	83	111	177	198	VSR7	PREDICTED: vacuolar-sorting receptor 7 [Brassica rapa]	-	-	-	-	GO:0016021//integral component of membrane;GO:0031984//organelle subcompartment;GO:0043231//intracellular membrane-bounded organelle;GO:0043234//protein complex	GO:0046872//metal ion binding	GO:0001101//response to acid chemical;GO:0006605//protein targeting;GO:0015698//inorganic anion transport	--
BraA01g011290.3C	0.366	0.259	0.496	0.871	0.503	0.275	0	0	0	0	0	0	14	11	24	40	20	11	0	0	0	0	0	0	--	PREDICTED: transcriptional regulator ATRX isoform X1 [Brassica rapa]	-	-	-	-	GO:0009536//plastid	-	GO:0003006//developmental process involved in reproduction	--
BraA01g011300.3C	12.752	10.314	13.244	8.507	10.821	8.548	5.11	4.635	5.767	9.078	6.348	8.058	197	177	259	158	174	138	88	71	95	150	97	121	GALS3	PREDICTED: galactan beta-1,4-galactosyltransferase GALS3 [Brassica rapa]	-	-	-	-	-	-	-	--
BraA01g011330.3C	34.774	43.412	39.535	53.989	52.03	65.43	1.792	1.244	2.314	4.393	7.127	7.675	592	821	852	1105	922	1164	34	21	42	80	120	127	TPS07	BnaA01g35040D [Brassica napus]	-	-	-	-	GO:0009536//plastid	-	-	--
BraA01g011340.3C	26.397	13.971	19.176	39.61	25.232	43.032	23.205	23.544	31.844	49.976	62.496	63.591	199	117	183	359	198	339	195	176	256	403	466	466	PCAP1	PREDICTED: plasma membrane-associated cation-binding protein 1 [Brassica rapa]	-	-	-	-	GO:0005874//microtubule;GO:0005911//cell-cell junction;GO:0009536//plastid;GO:0031225//anchored component of membrane	GO:0015631//tubulin binding;GO:0046914//transition metal ion binding;GO:1902936//phosphatidylinositol bisphosphate binding	GO:0002237//response to molecule of bacterial origin;GO:0006498//N-terminal protein lipidation;GO:0009267//cellular response to starvation;GO:0009651//response to salt stress;GO:0009725//response to hormone;GO:0010039//response to iron ion;GO:0010555//response to mannitol;GO:0030308//negative regulation of cell growth;GO:0030865//cortical cytoskeleton organization;GO:0031111//negative regulation …	--
BraA01g011350.3C	5.188	5.634	6.901	4.9	5.659	4.324	1.291	0.844	1.538	2.597	0.914	1.549	155	187	261	176	176	135	43	25	49	83	27	45	BAM3	PREDICTED: leucine-rich repeat receptor-like serine/threonine-protein kinase BAM3 [Brassica rapa]	-	-	-	-	-	GO:0004672//protein kinase activity;GO:0032550//purine ribonucleoside binding	GO:0003006//developmental process involved in reproduction;GO:0005976//polysaccharide metabolic process;GO:0006464//cellular protein modification process;GO:0007167//enzyme linked receptor protein signaling pathway;GO:0009799//specification of symmetry;GO:0009826//unidimensional cell growth;GO:0009933//meristem structural organization;GO:0043479//pigment accumulation in tissues in response to UV …	--
BraA01g011390.3C	1.843	4.099	3.598	1.668	2.344	1.505	0.973	0.656	0.915	1.267	2.083	1.841	34	84	84	37	45	29	20	12	18	25	38	33	ctps2	PREDICTED: CTP synthase [Brassica rapa]	Metabolism;Metabolism	Global and overview maps;Nucleotide metabolism	ko01100//Metabolic pathways;ko00240//Pyrimidine metabolism	K01937;K01937	GO:0044424//intracellular part	GO:0032550//purine ribonucleoside binding	GO:0006241//CTP biosynthetic process;GO:0009064//glutamine family amino acid metabolic process	--
BraA01g011410.3C	135.916	141.483	131.665	238.828	288.742	254.866	85.711	80.375	79.723	44.305	39.182	35.677	1977.91	2287.21	2425.47	4178.37	4373.76	3875.74	1390.32	1159.8	1237.16	689.64	563.96	504.67	TUFA	PREDICTED: elongation factor Tu, chloroplastic [Brassica napus]	Organismal Systems	Environmental adaptation	ko04626//Plant-pathogen interaction	K02358	GO:0005576//extracellular region;GO:0009526//plastid envelope;GO:0009532//plastid stroma;GO:0031976//plastid thylakoid;GO:0043232//intracellular non-membrane-bounded organelle;GO:0044434//chloroplast part	GO:0008135//translation factor activity, RNA binding;GO:0017111//nucleoside-triphosphatase activity;GO:0032550//purine ribonucleoside binding	GO:0006631//fatty acid metabolic process;GO:0007275//multicellular organism development;GO:0010467//gene expression;GO:0034645//cellular macromolecule biosynthetic process	--
BraA01g011440.3C	6.922	6.568	7.685	12.449	12.042	14.86	2.853	7.17	6.842	10.844	13.43	13.088	37	39	52	80	67	83	17	38	39	62	71	68	LSD1	PREDICTED: protein LSD1-like isoform X1 [Brassica napus]	-	-	-	-	-	-	-	--
BraA01g011480.3C	2.449	3.901	2.798	3.322	3.113	4.543	0.507	0.874	0.954	0.705	0.229	0.271	65	115	94	106	86	126	15	23	27	20	6	7	SBT2.2	PREDICTED: subtilisin-like protease SBT2.2 [Brassica rapa]	-	-	-	-	-	-	-	--
BraA01g011500.3C	29.38	25.387	26.561	25.484	16.981	18.569	48.911	51.575	58.64	29.818	36.456	41.621	374	359	428	390	225	247	694	651	796	406	459	515	At4g20460	PREDICTED: probable UDP-arabinose 4-epimerase 3 [Brassica rapa]	Metabolism;Metabolism	Global and overview maps;Carbohydrate metabolism	ko01100//Metabolic pathways;ko00520//Amino sugar and nucleotide sugar metabolism	K12448;K12448	-	-	-	--
BraA01g011510.3C	10.373	10.34	11.113	6.888	7.271	6.987	11.982	14.232	12.566	3.579	3.646	4.076	233	258	316	186	170	164	300	317	301	86	81	89	At4g20740	PREDICTED: pentatricopeptide repeat-containing protein At4g20740 [Brassica rapa]	-	-	-	-	-	-	-	--
BraA01g011520.3C	9.614	14.135	10.126	15.726	24.116	18.706	2.3	0.862	2.404	2.696	1.944	3.516	90	147	120	177	235	183	24	8	24	27	18	32	csgA	BnaA01g10670D [Brassica napus]	-	-	-	-	-	-	-	--
BraA01g011540.3C	42.127	26.515	33.955	21.936	23.526	36.053	32.416	18.306	31.475	29.138	39.995	44.043	246	172	251	154	143	220	211	106	196	182	231	250	CML42	PREDICTED: calcium-binding protein CML42 [Brassica rapa]	Organismal Systems	Environmental adaptation	ko04626//Plant-pathogen interaction	K13448	-	GO:0046872//metal ion binding	GO:0000904//cell morphogenesis involved in differentiation	--
BraA01g011630.3C	97.226	58.966	66.08	142.796	117.761	148.447	66.616	60.154	67.521	163.024	217.157	270.741	1511	1018	1300	2668	1905	2410.8	1154	927	1119	2710	3338	4090	FAD-OXR	PREDICTED: cannabidiolic acid synthase [Brassica rapa]	-	-	-	-	GO:0044444//cytoplasmic part	GO:0000166//nucleotide binding;GO:0016616//oxidoreductase activity, acting on the CH-OH group of donors, NAD or NADP as acceptor	GO:0001101//response to acid chemical;GO:0002252//immune effector process;GO:0006812//cation transport;GO:0009404//toxin metabolic process;GO:0010243//response to organonitrogen compound;GO:0014070//response to organic cyclic compound;GO:0015698//inorganic anion transport;GO:0046942//carboxylic acid transport	--
BraA01g011690.3C	1.116	1.048	0.728	0.161	0.186	0.279	0.871	0.587	0.592	0.272	0.442	0.349	23	24	19	4	4	6	20	12	13	6	9	7	HEN1	PREDICTED: small RNA 2'-O-methyltransferase [Brassica rapa]	-	-	-	-	-	-	-	--
BraA01g011710.3C	5.869	7.879	5.26	7.537	8.408	7.817	1.416	1.108	1.513	1.091	1.77	1.412	171	255	194	264	255	238	46	32	47	34	51	40	GHR1	leucine-rich repeat family protein [Arabidopsis lyrata subsp. lyrata] [Arabidopsis lyrata]	-	-	-	-	-	-	-	--
BraA01g011740.3C	7.015	11.743	11.763	0.512	0.473	0.824	391.494	400.994	353.367	840.685	729.863	726.319	57	106	121	5	4	7	3546	3231	3062	7307	5866	5737	--	PREDICTED: late embryogenesis abundant protein 1-like [Brassica napus]	-	-	-	-	GO:0043231//intracellular membrane-bounded organelle	-	GO:0003006//developmental process involved in reproduction	--
BraA01g011870.3C	1.093	0.711	1.439	3.637	3.267	5.009	2.669	2.756	1.594	3.577	4.052	1.999	18	13	30	72	56	86.2	49	45	28	63	66	32	FAD-OXR	PREDICTED: cannabidiolic acid synthase-like [Brassica rapa]	-	-	-	-	-	-	-	--
BraA01g011930.3C	0.306	0.827	1.371	1.189	1.471	1.075	0.366	0.103	0.096	0.764	1.755	0.735	3	9	17	14	15	11	4	1	1	8	17	7	AGD12	PREDICTED: ADP-ribosylation factor GTPase-activating protein AGD12-like [Brassica rapa]	Cellular Processes	Transport and catabolism	ko04144//Endocytosis	K12486	GO:0016020//membrane;GO:0043231//intracellular membrane-bounded organelle	GO:0008289//lipid binding;GO:0046914//transition metal ion binding	GO:0006605//protein targeting;GO:0016192//vesicle-mediated transport;GO:0032989//cellular component morphogenesis;GO:0040007//growth;GO:0061024//membrane organization	--
BraA01g011940.3C	2.932	2.944	2.628	3.002	1.95	2.212	4.806	3.014	4.389	1.581	1.254	1.914	52	58	59	64	36	41	95	53	83	30	22	33	At4g21170	PREDICTED: pentatricopeptide repeat-containing protein At4g21170 [Brassica rapa]	-	-	-	-	-	-	-	--
BraA01g012030.3C	27.397	24.152	27.026	91.155	99.419	96.314	7.259	8.59	5.192	11.944	6.889	10.077	193	189	241	772	729	709	57	60	39	90	48	69	PSBQ2	oxygen-evolving enhancer protein 3-1, chloroplastic [Brassica rapa]	Metabolism;Metabolism	Global and overview maps;Energy metabolism	ko01100//Metabolic pathways;ko00195//Photosynthesis	K08901;K08901	GO:0005576//extracellular region;GO:0009532//plastid stroma;GO:0031978//plastid thylakoid lumen;GO:0044425//membrane part;GO:0044434//chloroplast part	-	GO:0006091//generation of precursor metabolites and energy;GO:0006873//cellular ion homeostasis;GO:0006996//organelle organization;GO:0009639//response to red or far red light;GO:0009642//response to light intensity;GO:0016072//rRNA metabolic process;GO:0030001//metal ion transport;GO:0031399//regulation of protein modification process;GO:0034285//response to disaccharide;GO:0043094//cellular met…	--
BraA01g012040.3C	3.673	4.098	2.871	2.641	2.793	3.551	4.359	4.977	4.126	2.647	1.741	2.165	96	119	95	83	76	97	127	129	115	74	45	55	PCMP-E36	PREDICTED: pentatricopeptide repeat-containing protein At4g21300 isoform X1 [Brassica rapa]	-	-	-	-	-	-	-	--
BraA01g012120.3C	5.331	5.484	4.362	10.135	6.036	10.142	0.968	0.64	1.012	1.246	3.144	3.199	84	96	87	192	99	167	17	10	17	21	49	49	CRK29	PREDICTED: cysteine-rich receptor-like protein kinase 29 isoform X3 [Brassica napus]	-	-	-	-	-	-	-	--
BraA01g012160.3C	0.207	0	0.164	2.243	0.997	3.177	0	0	0	0	0	0	1	0	1	13	5	16	0	0	0	0	0	0	--	At4g21445p-like protein [Arabidopsis lyrata]	-	-	-	-	GO:0009532//plastid stroma	-	-	--
BraA01g012190.3C	0.756	1.474	0.547	1.1	0.786	1.024	1.469	2.858	1.594	2.943	3.502	2.202	12	26	11	21	13	17	26	45	27	50	55	34	STP12	PREDICTED: sugar transport protein 12 [Brassica rapa]	-	-	-	-	-	-	-	--
BraA01g012220.3C	13.071	11.486	13.644	14.496	11.361	13.848	15.356	15.849	13.279	6.546	2.517	8.004	84	82	111	112	76	93	110	101	91	45	16	50	SKIP27	PREDICTED: F-box protein SKIP27 [Brassica rapa]	-	-	-	-	-	-	-	--
BraA01g012240.3C	4.809	7.606	7.256	6.379	5.162	6.344	2.915	4.544	4.754	1.499	0.701	1.337	111	195	212	177	124	153	75	104	117	37	16	30	APC4	PREDICTED: anaphase-promoting complex subunit 4 [Brassica rapa]	Genetic Information Processing	Folding, sorting and degradation	ko04120//Ubiquitin mediated proteolysis	K03351	-	-	-	--
BraA01g012370.3C	6.484	3.093	3.853	3.319	2.023	4.19	21.38	22.021	20.217	38.86	56.817	43.388	117	62	88	72	38	79	430	394	389	750	1014	761	NPF7.2	PREDICTED: protein NRT1/ PTR FAMILY 7.2-like [Brassica rapa]	-	-	-	-	-	-	-	--
BraA01g012490.3C	6.925	17.888	12.546	51.088	67.033	44.946	0.135	0.228	0	0	0	0	92	264	211	816	927	624	2	3	0	0	0	0	BGLU47	PREDICTED: beta-glucosidase 47 isoform X2 [Brassica rapa]	Metabolism;Metabolism;Metabolism;Metabolism;Metabolism	Global and overview maps;Global and overview maps;Biosynthesis of other secondary metabolites;Carbohydrate metabolism;Metabolism of other amino acids	ko01100//Metabolic pathways;ko01110//Biosynthesis of secondary metabolites;ko00940//Phenylpropanoid biosynthesis;ko00500//Starch and sucrose metabolism;ko00460//Cyanoamino acid metabolism	K05350;K05350;K05350;K05350;K05350	-	GO:0015926//glucosidase activity	GO:0044238//primary metabolic process	--
BraA01g012550.3C	0.397	1.143	0.836	2.661	3.302	2.682	0.142	0.32	0.174	0.396	0.535	0.408	15	48	40	121	130	106	6	12	7	16	20	15	asp	PREDICTED: abnormal spindle-like microcephaly-associated protein homolog isoform X1 [Brassica rapa]	-	-	-	-	-	-	-	--
BraA01g012560.3C	40.344	45.126	44.833	46.706	63.345	50.853	5.132	6.376	5.647	15.34	9.589	12.08	268	333	377	373	438	353	38	42	40	109	63	78	MSRB2	PREDICTED: peptide methionine sulfoxide reductase B5 isoform X1 [Brassica rapa]	-	-	-	-	GO:0009532//plastid stroma	GO:0016671//oxidoreductase activity, acting on a sulfur group of donors, disulfide as acceptor;GO:0043169//cation binding	GO:0006950//response to stress;GO:0044267//cellular protein metabolic process;GO:0044710//single-organism metabolic process	--
BraA01g012570.3C	28.174	38.358	33.11	33.313	35.792	41.668	1.671	0.47	2.62	7.837	13.419	9.821	121	183	180	172	160	187	8	2	12	36	57	41	HSP15.4	PREDICTED: 15.4 kDa class V heat shock protein [Brassica rapa]	Genetic Information Processing	Folding, sorting and degradation	ko04141//Protein processing in endoplasmic reticulum	K13993	GO:0044424//intracellular part	-	GO:0000302//response to reactive oxygen species;GO:0009642//response to light intensity	--
BraA01g012610.3C	0.457	1.539	0.836	1.625	1.47	1.987	0.736	1.355	0.647	0.23	0	0	3.74	14	8.66	16	12.53	17	6.72	11	5.65	2.01	0	0	--	BnaA01g11730D [Brassica napus]	-	-	-	-	-	-	-	--
BraA01g012680.3C	128.975	139.534	163.265	381.847	412.837	310.007	35.858	31.657	28.889	67.444	49.578	53.254	1323	1590	2120	4709	4408	3323	410	322	316	740	503	531	PER42	PREDICTED: peroxidase 42 [Brassica rapa]	Metabolism;Metabolism;Metabolism	Global and overview maps;Global and overview maps;Biosynthesis of other secondary metabolites	ko01100//Metabolic pathways;ko01110//Biosynthesis of secondary metabolites;ko00940//Phenylpropanoid biosynthesis	K00430;K00430;K00430	-	GO:0016209//antioxidant activity;GO:0043169//cation binding;GO:0046906//tetrapyrrole binding	GO:0000097//sulfur amino acid biosynthetic process;GO:0006873//cellular ion homeostasis;GO:0006970//response to osmotic stress;GO:0009746//response to hexose;GO:0019758//glycosinolate biosynthetic process;GO:0030001//metal ion transport;GO:0042044//fluid transport;GO:0042743//hydrogen peroxide metabolic process	--
BraA01g012710.3C	1.235	2.446	0.195	1.233	0.237	0.473	7.979	8.472	10.889	24.946	27.477	21.096	5	11	1	6	1	2	36	34	47	108	110	83	--	tyrosine sulfotransferase-like protein [Arabidopsis thaliana]	-	-	-	-	-	-	-	--
BraA01g012720.3C	115.31	116.434	114.726	115.633	120.589	97.318	46.233	32.58	34.439	50.971	51.017	55.289	1931	2166	2432	2328	2102	1703	863	541	615	913	845	900	Bp10	PREDICTED: L-ascorbate oxidase homolog isoform X1 [Brassica rapa]	-	-	-	-	GO:0005618//cell wall;GO:0005911//cell-cell junction	GO:0003824//catalytic activity	GO:0003006//developmental process involved in reproduction;GO:0005976//polysaccharide metabolic process;GO:0006694//steroid biosynthetic process;GO:0009826//unidimensional cell growth;GO:0043479//pigment accumulation in tissues in response to UV light;GO:0045229//external encapsulating structure organization;GO:0048509//regulation of meristem development;GO:0048588//developmental cell growth;GO:0…	--
BraA01g012730.3C	1.922	2.162	3.131	4.146	6.403	5.402	5.495	4.602	7.151	5.895	7.346	7.598	32	40	66	83	111	94	102	76	127	105	121	123	WRKY31	PREDICTED: probable WRKY transcription factor 31 [Brassica rapa]	-	-	-	-	GO:0043231//intracellular membrane-bounded organelle	GO:0001071//nucleic acid binding transcription factor activity;GO:0003677//DNA binding	GO:0010468//regulation of gene expression;GO:0034645//cellular macromolecule biosynthetic process	WRKY
BraA01g012740.3C	3.779	6.212	5.905	14.896	12.311	6.918	0	0	0	0	0	0	46	84	91	218	156	88	0	0	0	0	0	0	At4g22080	PREDICTED: probable pectate lyase 16 [Brassica rapa]	Metabolism	Carbohydrate metabolism	ko00040//Pentose and glucuronate interconversions	K01728	-	GO:0016837//carbon-oxygen lyase activity, acting on polysaccharides;GO:0043169//cation binding	GO:0000272//polysaccharide catabolic process	--
BraA01g012760.3C	6.945	8.828	5.519	9.872	9.057	7.371	0.868	1.019	0.829	1.456	0.851	0.779	165	233	166	282	224	183	23	24	21	37	20	18	CSC1	PREDICTED: calcium permeable stress-gated cation channel 1 [Brassica rapa]	-	-	-	-	-	-	-	--
BraA01g012890.3C	0	0.332	0.745	0.717	0.473	0.51	0	0	0	0	0	0	0	9	23	21	12	13	0	0	0	0	0	0	AKT2	PREDICTED: potassium channel AKT2/3 [Brassica rapa]	-	-	-	-	GO:0005911//cell-cell junction;GO:0031090//organelle membrane	GO:0000166//nucleotide binding;GO:0005249//voltage-gated potassium channel activity;GO:0005515//protein binding	GO:0001101//response to acid chemical;GO:0032958//inositol phosphate biosynthetic process;GO:0034220//ion transmembrane transport;GO:0065008//regulation of biological quality	--
BraA01g013030.3C	5.274	4.82	4.861	3.656	2.841	2.83	3.226	3.466	4.871	3.213	1.616	2.549	66	67	77	55	37	37	45	43	65	43	20	31	CDS2	PREDICTED: LOW QUALITY PROTEIN: phosphatidate cytidylyltransferase 2 [Brassica rapa]	Metabolism;Metabolism;Metabolism;Environmental Information Processing	Global and overview maps;Global and overview maps;Lipid metabolism;Signal transduction	ko01100//Metabolic pathways;ko01110//Biosynthesis of secondary metabolites;ko00564//Glycerophospholipid metabolism;ko04070//Phosphatidylinositol signaling system	K00981;K00981;K00981;K00981	GO:0031224//intrinsic component of membrane;GO:0043231//intracellular membrane-bounded organelle	GO:0070567//cytidylyltransferase activity	GO:0016094//polyprenol biosynthetic process;GO:0046341//CDP-diacylglycerol metabolic process;GO:0048589//developmental growth	--
BraA01g013110.3C	8.937	2.827	7.823	15.872	13.227	11.095	0	0	0	0	0.488	1.242	37	13	41	79	57	48	0	0	0	0	2	5	AIR1	PREDICTED: pEARLI1-like lipid transfer protein 1 [Brassica oleracea var. oleracea] [Brassica oleracea]	-	-	-	-	-	GO:0005488//binding	GO:0045491//xylan metabolic process	--
BraA01g013160.3C	41.631	21.24	30.057	18.29	18.039	30.736	119.803	131.434	133.916	80.151	74.689	97.602	337	191	308	178	152	260	1081	1055	1156	694	598	768	DDB_G0268948	BnaC01g13990D [Brassica napus]	-	-	-	-	GO:0043231//intracellular membrane-bounded organelle;GO:0044444//cytoplasmic part	-	GO:0002252//immune effector process;GO:0007165//signal transduction;GO:0009072//aromatic amino acid family metabolic process;GO:0010243//response to organonitrogen compound	--
BraA01g013270.3C	0.121	0.109	0.382	0.201	0.464	0.231	0.433	0.365	0.906	0	0	0.124	1	1	4	2	4	2	4	3	8	0	0	1	ODO1	PREDICTED: protein ODORANT1 [Brassica rapa]	Organismal Systems	Environmental adaptation	ko04626//Plant-pathogen interaction	K09422	-	-	-	ARR-B
BraA01g013280.3C	76.506	38.237	41.847	37.536	22.625	66.134	139.596	123.35	128.747	322.702	398.849	409.325	1241	689	859.26	732	382	1121	2524	1984	2227	5599	6399	6454	CYP93A1	PREDICTED: geraniol 8-hydroxylase-like [Brassica napus]	-	-	-	-	-	-	-	--
BraA01g013360.3C	4.608	2.879	3.084	4.735	5.26	6.268	1.848	0.656	0.763	1.875	1.206	1.896	85	59	72	105	101	120.82	38	12	15	37	22	34	SMO1-3	BnaC01g14170D [Brassica napus]	-	-	-	-	GO:0031090//organelle membrane;GO:0031224//intrinsic component of membrane;GO:0043231//intracellular membrane-bounded organelle	GO:0046914//transition metal ion binding	GO:0006631//fatty acid metabolic process;GO:0006694//steroid biosynthetic process;GO:0034440//lipid oxidation	--
BraA01g013370.3C	10.543	11.388	10.494	15.96	14.686	12.914	5.202	3.19	3.658	11.433	12.258	15.509	100	120	126	182	145	128	55	30	37	116	115	143	SMO1-2	BnaA01g12450D [Brassica napus]	Metabolism;Metabolism;Metabolism	Global and overview maps;Global and overview maps;Lipid metabolism	ko01100//Metabolic pathways;ko01110//Biosynthesis of secondary metabolites;ko00100//Steroid biosynthesis	K14423;K14423;K14423	GO:0031090//organelle membrane;GO:0031224//intrinsic component of membrane	GO:0016709//oxidoreductase activity, acting on paired donors, with incorporation or reduction of molecular oxygen, NAD(P)H as one donor, and incorporation of one atom of oxygen;GO:0046914//transition metal ion binding	GO:0000097//sulfur amino acid biosynthetic process;GO:0006631//fatty acid metabolic process;GO:0006637//acyl-CoA metabolic process;GO:0006970//response to osmotic stress;GO:0006996//organelle organization;GO:0008380//RNA splicing;GO:0016129//phytosteroid biosynthetic process;GO:0030148//sphingolipid biosynthetic process;GO:0034440//lipid oxidation;GO:0070838//divalent metal ion transport	--
BraA01g013410.3C	1.674	2.06	0.793	0.371	1.072	0.908	2.403	3.883	1.936	3.287	2.539	2.009	30	41	18	8	20	17	48	69	37	63	45	35	ACR7	BnaA01g12490D [Brassica napus]	-	-	-	-	-	-	-	--
BraA01g013420.3C	1.346	1.154	1.57	2.346	2.771	1.043	0.115	0.129	0.24	0.539	0.259	2.11	21	20	31	44	45	17	2	2	4	9	4	32	DTX56	PREDICTED: protein DETOXIFICATION 56 [Brassica rapa]	-	-	-	-	-	-	-	--
BraA01g013440.3C	6.886	7.904	6.664	8.592	9.427	5.931	5.715	3.993	4.036	4.024	2.959	4.605	40	51	49	60	57	36	37	23	25	25	17	26	sll0608	BnaA01g12510D [Brassica napus]	-	-	-	-	GO:0009536//plastid;GO:0016020//membrane	-	GO:0043623//cellular protein complex assembly	--
BraA01g013480.3C	4.754	6.464	6.072	14.975	19.337	19.164	0.726	0.408	0.095	1.891	1.841	1.665	47	71	76	178	199	198	8	4	1	20	18	16	PGRL1A	PREDICTED: PGR5-like protein 1A, chloroplastic isoform X1 [Brassica rapa]	-	-	-	-	-	-	-	--
BraA01g013510.3C	1.573	1.349	1.243	1.246	2.339	1.291	9.477	10.276	8.888	24.445	22.952	21.003	42	40	42	40	65	36	282	272	253	698	606	545	SGR1	BnaC01g14360D [Brassica napus]	Metabolism;Metabolism	Global and overview maps;Metabolism of cofactors and vitamins	ko01110//Biosynthesis of secondary metabolites;ko00860//Porphyrin metabolism	K22013;K22013	-	-	-	--
BraA01g013540.3C	2.325	4.346	3.673	5.652	4.81	9.412	0.16	0	0.168	1.505	2.35	2.943	13	27	26	38	28	55	1	0	1	9	13	16	CRK11	PREDICTED: cysteine-rich receptor-like protein kinase 11 isoform X3 [Brassica napus]	-	-	-	-	-	-	-	--
BraA01g013590.3C	1.067	3.247	1.806	0.972	0.879	0.632	0.41	0.82	0.81	0.048	0	0	21	71	45	23	18	13	9	16	17	1	0	0	MINDY2	PREDICTED: protein FAM63A [Brassica rapa]	-	-	-	-	-	-	-	--
BraA01g013630.3C	16.372	16.776	17.331	3.689	4.125	5.147	38.56	46.582	49.243	53.151	47.463	42.567	347	395	465	94	91	114	911	979	1113	1205	995	877	At4g22990	PREDICTED: SPX domain-containing membrane protein At4g22990 isoform X2 [Brassica rapa]	-	-	-	-	GO:0031224//intrinsic component of membrane;GO:0043231//intracellular membrane-bounded organelle	-	GO:0044763//single-organism cellular process	--
BraA01g013670.3C	48.255	28.139	25.259	11.971	6.945	16.265	35.229	29.816	34.993	55.525	49.381	62.037	741	480	491	221	111	261	603	454	573	912	750	926	--	PREDICTED: protein IQ-DOMAIN 14 [Brassica rapa]	-	-	-	-	-	-	-	--
BraA01g013790.3C	0	0.102	0	0.047	0	0.163	4.475	4.573	5.528	3.233	1.49	3.207	0	2	0	1	0	3	88	80	104	61	26	55	CRK5	PREDICTED: cysteine-rich receptor-like protein kinase 19 isoform X1 [Brassica rapa]	-	-	-	-	-	-	-	--
BraA01g013820.3C	0.407	0.209	0.046	0.048	0.391	0.056	6.725	5.391	5.885	15.265	17.096	18.531	7	4	1	1	7	1	129	92	108	281	291	310	CRK5	PREDICTED: cysteine-rich receptor-like protein kinase 5, partial [Raphanus sativus]	-	-	-	-	-	-	-	--
BraA01g013860.3C	0.795	0.661	0.387	0.458	0.235	0.585	0.22	0.123	0.287	0.343	0.619	1.007	13	12	8	9	4	10	4	2	5	6	10	16	CRK24	PREDICTED: cysteine-rich receptor-like protein kinase 24 isoform X3 [Brassica napus]	-	-	-	-	-	-	-	--
BraA01g013900.3C	0.217	0.147	0.086	0.136	0.261	0.192	0.438	0.383	0.509	0.406	0.384	0.056	4	3	2	3	5	3.7	9	7	10	8	7	1	CRK24	PREDICTED: cysteine-rich receptor-like protein kinase 24 isoform X1 [Brassica napus]	-	-	-	-	-	-	-	--
BraA01g013980.3C	0.343	1.544	0.723	1.046	0.879	0.766	0	0	0	0.214	0	0	3	15	8	11	8	7	0	0	0	2	0	0	TET5	PREDICTED: tetraspanin-5 isoform X1 [Brassica rapa]	-	-	-	-	-	-	-	--
BraA01g014060.3C	5.272	6.732	5.085	8.26	8.009	6.746	2.42	2.782	2.012	3.381	2.603	1.703	86	122	105	162	136	115	44	45	35	59	42	27	--	BnaA01g13090D [Brassica napus]	-	-	-	-	-	GO:0016740//transferase activity	-	--
BraA01g014090.3C	4.652	4.128	5.279	11.063	10.386	10.282	2.763	2.709	2.458	3.675	1.855	2.898	71	70	102	203	165	164	47	41	40	60	28	43	GSVIVT00026920001	PREDICTED: probable polygalacturonase [Brassica rapa]	-	-	-	-	GO:0030312//external encapsulating structure	GO:0004553//hydrolase activity, hydrolyzing O-glycosyl compounds	GO:0044238//primary metabolic process;GO:0045229//external encapsulating structure organization	--
BraA01g014220.3C	35.448	33.632	35.646	19.586	15.191	17.507	55.743	55.61	57.651	32.313	25.769	25.134	1242	1309	1581	825	554	641	2177	1932	2154	1211	893	856	RRP12	PREDICTED: RRP12-like protein isoform X1 [Brassica rapa]	-	-	-	-	-	-	-	--
BraA01g014230.3C	1.09	1.864	1.894	5.257	3.141	3.754	0.684	0.659	1.022	0.611	0	0.112	10	19	22	58	30	36	7	6	10	6	0	1	WRKY29	PREDICTED: probable WRKY transcription factor 29 [Brassica rapa]	Organismal Systems;Environmental Information Processing	Environmental adaptation;Signal transduction	ko04626//Plant-pathogen interaction;ko04016//MAPK signaling pathway - plant	K13426;K13426	-	-	-	WRKY
BraA01g014240.3C	6.392	13.932	12.598	106.231	179.517	109.853	0	0.339	0	0.189	0.612	0.831	95	230	237	1898	2777	1706	0	5	0	3	9	12	At4g23560	PREDICTED: endoglucanase 20 [Brassica rapa]	Metabolism;Metabolism	Global and overview maps;Carbohydrate metabolism	ko01100//Metabolic pathways;ko00500//Starch and sucrose metabolism	K01179;K01179	-	GO:0004553//hydrolase activity, hydrolyzing O-glycosyl compounds	GO:0030243//cellulose metabolic process;GO:0045229//external encapsulating structure organization	--
BraA01g014280.3C	0.305	1.577	0.662	0.57	1.097	0.437	0	0	0	0.285	0	0.313	4	23	11	9	15	6	0	0	0	4	0	4	At4g23590	PREDICTED: probable aminotransferase TAT4 [Brassica rapa]	Metabolism;Metabolism;Metabolism;Metabolism;Metabolism;Metabolism;Metabolism;Metabolism;Metabolism;Metabolism	Global and overview maps;Global and overview maps;Global and overview maps;Amino acid metabolism;Amino acid metabolism;Amino acid metabolism;Metabolism of cofactors and vitamins;Amino acid metabolism;Biosynthesis of other secondary metabolites;Biosynthesis of other secondary metabolites	ko01100//Metabolic pathways;ko01110//Biosynthesis of secondary metabolites;ko01230//Biosynthesis of amino acids;ko00270//Cysteine and methionine metabolism;ko00400//Phenylalanine, tyrosine and tryptophan biosynthesis;ko00360//Phenylalanine metabolism;ko00130//Ubiquinone and other terpenoid-quinone biosynthesis;ko00350//Tyrosine metabolism;ko00960//Tropane, piperidine and pyridine alkaloid biosynt…	K00815;K00815;K00815;K00815;K00815;K00815;K00815;K00815;K00815;K00815	-	-	-	--
BraA01g014290.3C	26.212	44.045	35.171	119.44	149.776	129.344	0.682	0.153	0	0.213	0.384	0.547	345	644	586	1890	2052	1779	10	2	0	3	5	7	CORI3	PREDICTED: cystine lyase CORI3-like [Brassica rapa]	Metabolism	Amino acid metabolism	ko00270//Cysteine and methionine metabolism	K21623	GO:0005576//extracellular region;GO:0043231//intracellular membrane-bounded organelle	GO:0016846//carbon-sulfur lyase activity;GO:0043168//anion binding;GO:0047635//alanine-oxo-acid transaminase activity;GO:0070529//L-tryptophan aminotransferase activity;GO:0070547//L-tyrosine aminotransferase activity	GO:0001101//response to acid chemical;GO:0006090//pyruvate metabolic process;GO:0006355//regulation of transcription, DNA-templated;GO:0006544//glycine metabolic process;GO:0006633//fatty acid biosynthetic process;GO:0006732//coenzyme metabolic process;GO:0006753//nucleoside phosphate metabolic process;GO:0006972//hyperosmotic response;GO:0009636//response to toxic substance;GO:0009694//jasmonic …	--
BraA01g014300.3C	0.135	0.243	0.107	0.337	0.777	1.032	1.573	0.68	0.379	2.017	2.863	2.497	1	2	1	3	6	8	13	5	3	16	21	18	--	BnaA01g13290D [Brassica napus]	-	-	-	-	-	-	-	--
BraA01g014360.3C	707.034	882.038	777.084	1795.4	2341.67	1924.55	16.765	17.875	11.562	83.752	82.197	104.844	3670	5086	5106	11204	12652	10439	97	92	64	465	422	529	MLP328	PREDICTED: MLP-like protein 328 [Brassica rapa]	-	-	-	-	-	GO:0046914//transition metal ion binding	GO:0000097//sulfur amino acid biosynthetic process;GO:0006970//response to osmotic stress;GO:0009617//response to bacterium;GO:0009746//response to hexose;GO:0010038//response to metal ion;GO:0042044//fluid transport	--
BraA01g014380.3C	2.942	2.804	5.059	18.14	18.623	10.766	0	0	0	0	0	0	17	18	37	126	112	65	0	0	0	0	0	0	DIR6	PREDICTED: dirigent protein 6-like [Brassica rapa]	-	-	-	-	-	-	-	--
BraA01g014390.3C	0.435	0.321	0.438	0.033	0.076	0.038	1.988	1.636	1.707	3.181	4.04	3.704	11	9	14	1	2	1	56	41	46	86	101	91	CHX17	PREDICTED: cation/H(+) antiporter 17 [Brassica rapa]	-	-	-	-	-	-	-	--
BraA01g014450.3C	11.461	13.278	14.838	12.799	12.54	17.568	4.379	2.782	2.289	6.746	4.399	9.389	108	139	177	145	123	173	46	26	23	68	41	86	--	BnaA01g13390D [Brassica napus]	Metabolism;Metabolism;Metabolism	Global and overview maps;Global and overview maps;Carbohydrate metabolism	ko01100//Metabolic pathways;ko01110//Biosynthesis of secondary metabolites;ko00010//Glycolysis / Gluconeogenesis	K01792;K01792;K01792	GO:0043231//intracellular membrane-bounded organelle	GO:0003824//catalytic activity;GO:0005488//binding	GO:0019318//hexose metabolic process	--
BraA01g014470.3C	8.501	9.865	6.716	2.726	2.558	4.411	13.14	8.16	9.989	15.417	6.627	6.533	83	107	83	32	26	45	143	79	104	161	64	62	CRF2	PREDICTED: ethylene-responsive transcription factor CRF2-like [Brassica rapa]	-	-	-	-	GO:0043231//intracellular membrane-bounded organelle	GO:0001071//nucleic acid binding transcription factor activity;GO:0003676//nucleic acid binding;GO:0005515//protein binding	GO:0000160//phosphorelay signal transduction system;GO:0006606//protein import into nucleus;GO:0009755//hormone-mediated signaling pathway;GO:0009793//embryo development ending in seed dormancy;GO:0010468//regulation of gene expression;GO:0034645//cellular macromolecule biosynthetic process	AP2-EREBP
BraA01g014480.3C	6.956	10.151	9.198	23.571	29.617	27.889	0.066	0.443	0.206	0.411	0.444	0.377	95	154	159	387	421	398	1	6	3	6	6	5	HMGB6	PREDICTED: high mobility group B protein 6 [Brassica rapa]	-	-	-	-	-	-	-	--
BraA01g014490.3C	17.459	12.132	12.905	9.087	7.553	16.219	21.067	22.035	23.745	37.322	49.136	54.094	171	132	160	107	77	166	230	214	248	391	476	515	WRKY53	PREDICTED: probable WRKY transcription factor 53 [Brassica rapa]	-	-	-	-	GO:0009536//plastid	GO:0001071//nucleic acid binding transcription factor activity;GO:0003677//DNA binding	GO:0000302//response to reactive oxygen species;GO:0006355//regulation of transcription, DNA-templated;GO:0006605//protein targeting;GO:0009620//response to fungus;GO:0009696//salicylic acid metabolic process;GO:0009755//hormone-mediated signaling pathway;GO:0009863//salicylic acid mediated signaling pathway;GO:0010243//response to organonitrogen compound;GO:0010260//organ senescence;GO:0035556//…	WRKY
BraA01g014550.3C	0	0.988	0.65	2.738	1.845	1.05	0	0.83	0.257	1.795	1.109	1.129	0	4	3	12	7	4	0	3	1	7	4	4	--	BnaC07g38580D [Brassica napus]	-	-	-	-	-	-	GO:0009746//response to hexose;GO:0034285//response to disaccharide	--
BraA01g014560.3C	0	0	0.438	0	0.355	0	0	0.373	0	0	0.187	0	0	0	3	0	2	0	0	2	0	0	1	0	--	BnaA08g15110D [Brassica napus]	-	-	-	-	-	-	-	--
BraA01g014590.3C	1.332	1.079	1.789	5.539	9.853	7.265	1.553	0.806	2.498	2.366	2.155	1.507	10	9	17	50	77	57	13	6	20	19	16	11	ndhS	BnaA01g13510D [Brassica napus]	-	-	-	-	-	-	-	--
BraA01g014620.3C	29.862	12.355	15.971	10.259	7.751	12.691	170.635	190.319	202.893	354.087	374.769	405.664	322	148	218	133	87	143	2050.93	2034.94	2333	4084	3997	4252	UGE2	PREDICTED: UDP-glucose 4-epimerase 2 [Brassica rapa]	Metabolism;Metabolism;Metabolism	Global and overview maps;Carbohydrate metabolism;Carbohydrate metabolism	ko01100//Metabolic pathways;ko00520//Amino sugar and nucleotide sugar metabolism;ko00052//Galactose metabolism	K01784;K01784;K01784	GO:0044444//cytoplasmic part	GO:0005515//protein binding;GO:0016857//racemase and epimerase activity, acting on carbohydrates and derivatives;GO:0048037//cofactor binding	GO:0019318//hexose metabolic process;GO:0044085//cellular component biogenesis;GO:0045229//external encapsulating structure organization	--
BraA01g014660.3C	57.377	75.977	70.264	93.864	94.282	90.893	27.729	31.311	27.619	27.145	22.412	27.444	1654	2433	2564	3253	2829	2738	891	895	849	837	639	769	FTSHI1	PREDICTED: probable inactive ATP-dependent zinc metalloprotease FTSHI 1, chloroplastic [Brassica rapa]	-	-	-	-	-	-	-	--
BraA01g014670.3C	2.827	2.96	4.649	1.584	2.162	1.38	2.536	3.316	3.246	4.045	3.85	6.469	49	57	102	33	39	25	49	57	60	75	66	109	SUN5	BnaA01g13570D [Brassica napus]	-	-	-	-	-	-	-	--
BraA01g014690.3C	0.322	0.041	0.109	0	0	0.044	6.764	6.723	5.906	5.115	7.112	6.007	7	1	3	0	0	1	164	145	137	119	153	127	CSLG2	PREDICTED: cellulose synthase-like protein G2 [Brassica napus]	-	-	-	-	-	-	-	--
BraA01g014700.3C	0.18	0.324	0.178	0	0	0	16.857	21.534	17.536	10.843	11.408	13.365	4	8	5	0	0	0	418	475	416	258	251	289	CSLG2	PREDICTED: cellulose synthase-like protein G2 [Brassica rapa]	-	-	-	-	-	-	-	--
BraA01g014770.3C	5.641	4.24	3.894	0.729	0.789	0.734	16.311	16.127	13.25	10.496	10.133	10.085	103	86	90	16	15	14	332	292	258	205	183	179	TRE1	PREDICTED: trehalase [Brassica rapa]	Metabolism;Metabolism	Global and overview maps;Carbohydrate metabolism	ko01100//Metabolic pathways;ko00500//Starch and sucrose metabolism	K01194;K01194	-	-	-	--
BraA01g014780.3C	0.297	0.178	0.782	0.165	0.095	0.284	0	0.1	0	0.74	1.101	1.222	3	2	10	2	1	3	0	1	0	8	11	12	TIC32B	PREDICTED: short-chain dehydrogenase TIC 32, chloroplastic-like [Brassica napus]	-	-	-	-	-	GO:0003824//catalytic activity	-	--
BraA01g014810.3C	1.059	0.424	0.744	0.392	0.678	0.788	0.211	0.119	0	0.33	0.833	0.121	9	4	8	4	6	7	2	1	0	3	7	1	rhmA	PREDICTED: 2-keto-3-deoxy-L-rhamnonate aldolase-like [Brassica napus]	-	-	-	-	-	-	-	--
BraA01g014820.3C	7.809	8.694	9.578	16.495	18.163	13.962	3.226	2.901	3.18	2.209	3.636	1.691	76	94	118	193	184	142	35	28	33	23	35	16	--	BnaA08g10740D [Brassica napus]	-	-	-	-	-	-	-	--
BraA01g014850.3C	18.459	7.557	7.87	8.665	9.765	17.858	4.673	3.111	3.794	7.47	6.033	5.723	365	166	197	206	201	369	103	61	80	158	118	110	YSL1	BnaA08g10710D [Brassica napus]	-	-	-	-	-	-	-	--
BraA01g014860.3C	44.247	29.873	41.427	44.472	44.083	87.233	13.048	12.395	9.413	18.194	24.853	29.082	216	162	256	261	224	445	71	60	49	95	120	138	--	BnaA01g13610D [Brassica napus]	-	-	-	-	GO:0043231//intracellular membrane-bounded organelle	-	-	--
BraA01g014880.3C	11.216	8.582	9.556	3.132	4.002	5.06	22.496	20.279	19.082	2.547	1.458	1.319	140	119	151	47	52	66	313	251	254	34	18	16	GRF8	BnaCnng77670D, partial [Brassica napus]	-	-	-	-	-	-	-	GRF
BraA01g014910.3C	42.282	27.707	33.276	20.719	15.013	30.669	90.6	69.122	78.11	33.3	39.781	39.172	533	388	531	314	197	404	1273.05	864.01	1050	449.01	496	480	At4g24160	PREDICTED: 1-acylglycerol-3-phosphate O-acyltransferase [Brassica rapa]	-	-	-	-	-	-	-	--
BraA01g014920.3C	0.027	0.148	0.173	0.978	0.735	0.68	0.098	0.083	0	0.026	0	0	1	6	8	43	28	26	4	3	0	1	0	0	KIN7I	PREDICTED: kinesin-like protein KIN-7I [Brassica rapa]	-	-	-	-	GO:0015630//microtubule cytoskeleton;GO:0043231//intracellular membrane-bounded organelle	GO:0003774//motor activity	-	--
BraA01g014930.3C	32.576	35.852	37.107	37.148	46.338	43.643	11.407	8.69	12.022	8.94	6.056	6.703	310	379	447	425	459	434	121	82	122	91	57	62	--	BnaA01g13650D [Brassica napus]	-	-	-	-	-	-	-	--
BraA01g014970.3C	33.026	26.955	29.916	37.36	38.497	43.193	15.605	15.543	15.485	15.85	17.141	13.137	150	136	172	204	182	205	79	70	75	77	77	58	GID2	PREDICTED: F-box protein GID2 [Brassica rapa]	Environmental Information Processing	Signal transduction	ko04075//Plant hormone signal transduction	K14495	GO:0031461//cullin-RING ubiquitin ligase complex;GO:0043231//intracellular membrane-bounded organelle	GO:0005488//binding	GO:0003006//developmental process involved in reproduction;GO:0006972//hyperosmotic response;GO:0009312//oligosaccharide biosynthetic process;GO:0009937//regulation of gibberellic acid mediated signaling pathway;GO:0032446//protein modification by small protein conjugation;GO:0044707//single-multicellular organism process	--
BraA01g014980.3C	91.054	77.794	81.151	60.728	57.178	65.827	188.328	181.15	191.966	101.146	102.438	111.641	1100	1044	1241	882	719	831	2536	2170	2473	1307	1224	1311	VEP1	PREDICTED: 3-oxo-Delta(4,5)-steroid 5-beta-reductase [Brassica rapa]	-	-	-	-	-	-	-	--
BraA01g015030.3C	0	0.564	1.155	2.084	1.204	1.998	0.187	0	0	0.195	0	0.215	0	3	7	12	6	10	1	0	0	1	0	1	--	BnaA01g13750D [Brassica napus]	-	-	-	-	GO:0043231//intracellular membrane-bounded organelle	-	-	--
BraA01g015060.3C	10.592	7.416	8.6	7.342	7.915	9.292	8.975	6.528	4.415	16.78	18.741	9.384	36	28	37	30	28	33	34	22	16	61	63	31	--	BnaA01g13770D [Brassica napus]	-	-	-	-	-	-	GO:0006950//response to stress	--
BraA01g015120.3C	0.293	0.527	0.347	0	0.141	0.701	0.263	1.329	1.785	3.286	4.146	2.561	2	4	3	0	1	5	2	9	13	24	28	17	DMP3	BnaA08g14730D [Brassica napus]	-	-	-	-	GO:0043231//intracellular membrane-bounded organelle	-	-	--
BraA01g015150.3C	3.087	3.452	3.695	4.746	7.189	6.535	0.671	0.094	1.053	0.962	0.757	0.77	33	41	50	61	80	73	8	1	12	11	8	8	mtnN	PREDICTED: bark storage protein A-like [Brassica rapa]	-	-	-	-	GO:0016020//membrane	-	GO:0055086//nucleobase-containing small molecule metabolic process	--
BraA01g015160.3C	0	0.837	0.735	2.321	4.736	4.539	0.25	0	0.174	0.348	0.094	0.67	0	10	10	30	53	51	3	0	2	4	1	7	mtnN	PREDICTED: bark storage protein A-like [Brassica rapa]	-	-	-	-	-	-	-	--
BraA01g015180.3C	29.563	17.91	20.255	18.647	16.691	15.151	68.129	66.27	71.871	37.594	38.531	50.738	211	142	183	160	124	113	542	469	547	287	272	352	CG5412	PREDICTED: esterase CG5412 [Brassica rapa]	-	-	-	-	-	-	GO:0001101//response to acid chemical;GO:0006812//cation transport;GO:0006950//response to stress;GO:0009692//ethylene metabolic process;GO:0009694//jasmonic acid metabolic process;GO:0051707//response to other organism	--
BraA01g015210.3C	0.451	0.541	0.673	1.084	0.915	0.911	0	0	0	0	0	0	9	12	17	26	19	19	0	0	0	0	0	0	--	BnaC01g41550D [Brassica napus]	-	-	-	-	-	-	-	--
BraA01g015290.3C	2.323	2.23	1.04	2.19	2.752	2.223	1.042	1.015	0.799	1.086	1.409	1.752	30	32	17	34	37	30	15	13	11	15	18	22	CER2	PREDICTED: protein ECERIFERUM 1 [Brassica rapa]	-	-	-	-	GO:0043231//intracellular membrane-bounded organelle	GO:0016746//transferase activity, transferring acyl groups	GO:0000038//very long-chain fatty acid metabolic process;GO:0000097//sulfur amino acid biosynthetic process;GO:0044085//cellular component biogenesis;GO:0048229//gametophyte development	--
BraA01g015350.3C	4.302	2.674	2.427	2.811	1.574	2.842	12.221	8.47	10.95	24.226	30.238	24.129	42	29	30	33	16	29	133	82	114	253	292	229	PUMP4	PREDICTED: mitochondrial uncoupling protein 4 [Brassica rapa]	-	-	-	-	GO:0019866//organelle inner membrane;GO:0031224//intrinsic component of membrane	GO:0046943//carboxylic acid transmembrane transporter activity	GO:0006820//anion transport;GO:0006950//response to stress;GO:0009605//response to external stimulus;GO:0009692//ethylene metabolic process;GO:0010243//response to organonitrogen compound;GO:1902582//single-organism intracellular transport	--
BraA01g015380.3C	16.155	16.09	17.595	11.678	11.457	13.058	22.334	23.371	21.574	14.312	15.221	13.574	573	634	790	498	423	484	883	822	816	543	534	468	--	pesticidal crystal cry8Ba protein [Arabidopsis thaliana]	-	-	-	-	GO:0016020//membrane;GO:0043231//intracellular membrane-bounded organelle	-	-	--
BraA01g015410.3C	0	1.9	0.834	0	1.183	0.505	0.158	1.064	2.309	0.164	1.778	1.086	0	12	6	0	7	3	1	6	14	1	10	6	--	BnaA01g14010D [Brassica napus]	-	-	-	-	GO:0005576//extracellular region;GO:0009536//plastid	GO:0004857//enzyme inhibitor activity;GO:0052689//carboxylic ester hydrolase activity	-	--
BraA01g015430.3C	10.232	12.935	15.077	9.235	12.061	9.028	4.297	2.561	2.926	1.764	1.321	0.299	141	198	263	153	173	130	66	35	43	26	18	4	TAR2	BnaA01g14030D [Brassica napus]	Metabolism;Metabolism	Global and overview maps;Amino acid metabolism	ko01100//Metabolic pathways;ko00380//Tryptophan metabolism	K16903;K16903	GO:0031090//organelle membrane	GO:0016846//carbon-sulfur lyase activity;GO:0043168//anion binding;GO:0070529//L-tryptophan aminotransferase activity	GO:0009617//response to bacterium;GO:0009630//gravitropism;GO:0009683//indoleacetic acid metabolic process;GO:0009725//response to hormone;GO:0009793//embryo development ending in seed dormancy;GO:0010051//xylem and phloem pattern formation;GO:0010074//maintenance of meristem identity;GO:0031669//cellular response to nutrient levels;GO:0048438//floral whorl development;GO:0048528//post-embryonic …	--
BraA01g015450.3C	164.127	143.442	171.531	64.856	59.759	63.089	526.861	499.112	529.423	288.661	263.273	247.879	3570	3466	4723	1696	1353	1434	12774	10765	12280	6716	5664	5241	NBR1	PREDICTED: protein NBR1 homolog [Brassica rapa]	-	-	-	-	-	-	-	--
BraA01g015500.3C	37.447	40.372	37.872	57.334	70.359	57.823	18.73	22.057	22.064	30.052	24.012	25.114	339	406	434	624	663	547	189	198	213	291	215	221	STR11	PREDICTED: rhodanese-like domain-containing protein 11, chloroplastic [Brassica rapa]	-	-	-	-	-	-	-	--
BraA01g015530.3C	1.431	3.651	4.712	3.175	4.125	1.674	0	0.16	0.149	0.52	1.528	0.982	18	51	75	48	54	22	0	2	2	7	19	12	At4g24780	PREDICTED: probable pectate lyase 18 [Brassica napus]	Metabolism	Carbohydrate metabolism	ko00040//Pentose and glucuronate interconversions	K01728	-	-	-	--
BraA01g015540.3C	0.159	0.786	0.502	0.066	0.153	0.342	0.784	0.841	0.596	0.074	0.12	0.163	4	22	16	2	4	9	22	21	16	2	3	4	At4g24790	PREDICTED: protein STICHEL-like 2 isoform X3 [Brassica rapa]	-	-	-	-	-	-	-	--
BraA01g015570.3C	225.391	192.158	215.285	142.17	140.564	131.315	294.704	247.411	278.559	125.168	114.194	121.172	2702	2559	3267	2049	1754	1645	3938	2941	3561	1605	1354	1412	RPN7	PREDICTED: 26S proteasome non-ATPase regulatory subunit 6 homolog [Brassica rapa]	Genetic Information Processing	Folding, sorting and degradation	ko03050//Proteasome	K03037	-	-	-	--
BraA01g015580.3C	38.459	40.482	38.093	39.292	40.409	37.619	16.282	10.374	12.534	14.884	11.46	13.952	587	686.39	736	721	642	600	277	157	204	243	173	207	At4g24830	PREDICTED: argininosuccinate synthase, chloroplastic-like [Brassica rapa]	Metabolism;Metabolism;Metabolism;Metabolism;Metabolism	Global and overview maps;Global and overview maps;Global and overview maps;Amino acid metabolism;Amino acid metabolism	ko01100//Metabolic pathways;ko01110//Biosynthesis of secondary metabolites;ko01230//Biosynthesis of amino acids;ko00250//Alanine, aspartate and glutamate metabolism;ko00220//Arginine biosynthesis	K01940;K01940;K01940;K01940;K01940	-	-	-	--
BraA01g015610.3C	6.317	7.79	7.178	4.463	3.076	4.886	18.866	21.731	19.477	14.806	16.099	11.841	73	100	105	62	37	59	243	249	240	183	184	133	TTL	PREDICTED: TITAN-like protein [Brassica rapa]	-	-	-	-	-	-	-	--
BraA01g015630.3C	14.326	20.18	16.032	34.645	37.848	32.369	1.071	1.204	0.995	2.108	1.073	1.092	108	169	153	314	297	255	9	9	8	17	8	8	At4g24930	PREDICTED: thylakoid lumenal 17.9 kDa protein, chloroplastic [Brassica rapa]	-	-	-	-	GO:0031978//plastid thylakoid lumen	-	GO:0009886//post-embryonic morphogenesis;GO:0019758//glycosinolate biosynthetic process	--
BraA01g015650.3C	18.809	20.593	15.662	13.531	10.907	6.486	8.513	5.981	5.721	4.119	2.399	2.441	111	135	117	96	67	40	56	35	36	26	14	14	HVA22D	PREDICTED: HVA22-like protein d isoform X1 [Brassica rapa]	-	-	-	-	GO:0031224//intrinsic component of membrane;GO:0043231//intracellular membrane-bounded organelle	-	GO:0006972//hyperosmotic response;GO:0009414//response to water deprivation;GO:0010506//regulation of autophagy;GO:0048229//gametophyte development;GO:0090567//reproductive shoot system development	--
BraA01g015720.3C	2.896	3.186	2.91	1.084	1.652	1.446	2.431	2.418	4.301	0.633	2.266	1.233	55.57	67.91	70.68	25	33	29	52	46	88	13	43	23	--	PREDICTED: uncharacterized protein LOC106353447 [Brassica napus]	-	-	-	-	-	-	-	--
BraA01g015740.3C	7.65	6.953	8.774	8.811	7.208	8.095	2.574	2.745	1.793	6.052	7.065	9.005	104	105	151	144	102	115	39	37	26	88	95	119	ACA8	BnaA01g14380D [Brassica napus]	-	-	-	-	-	-	-	--
BraA01g015780.3C	50.32	50.827	55.988	123.013	147.072	129.317	10.597	10.245	13.514	23.854	12.659	23.575	213	239	300	626	648	572	50	43	61	108	53	97	ACP4	PREDICTED: acyl carrier protein 4, chloroplastic [Brassica rapa]	-	-	-	-	-	-	-	--
BraA01g015790.3C	9.134	12.909	13.373	30.239	34.195	30.475	2.595	2.426	1.342	2.932	2.216	3.132	300	471	556	1193.98	1169	1045.92	95	79	47	103	72	100	CHLM	PREDICTED: coiled-coil domain-containing protein SCD2 isoform X1 [Brassica rapa]	-	-	-	-	-	-	-	--
BraA01g015820.3C	818.865	841.915	834.62	1308.15	1529.73	1543.69	239.243	214.232	177.833	504.169	440.457	587.3	5389	6155	6953	10350	10479	10616	1755	1398	1248	3549	2867	3757	FSD1	PREDICTED: fibronectin type III and SPRY domain-containing protein 1 isoform X1 [Brassica rapa]	Cellular Processes	Transport and catabolism	ko04146//Peroxisome	K04564	GO:0009532//plastid stroma;GO:0042170//plastid membrane	GO:0003824//catalytic activity;GO:0016209//antioxidant activity;GO:0046914//transition metal ion binding	GO:0000302//response to reactive oxygen species;GO:0006801//superoxide metabolic process;GO:0009416//response to light stimulus;GO:0010038//response to metal ion;GO:0044710//single-organism metabolic process;GO:0048511//rhythmic process	--
BraA01g015840.3C	4.072	6.753	4.91	2.853	2.471	0.615	104.992	153.475	112.36	722.801	852.969	880.483	19	35	29	16	12	3	546	710	559	3607	3936	3993	At4g25140	oleosin-like protein, partial [Brassica rapa subsp. oleifera] [Brassica rapa]	-	-	-	-	GO:0031224//intrinsic component of membrane;GO:0043231//intracellular membrane-bounded organelle	-	GO:0003006//developmental process involved in reproduction;GO:0006405//RNA export from nucleus;GO:0006886//intracellular protein transport;GO:0009409//response to cold;GO:0009639//response to red or far red light;GO:0009756//carbohydrate mediated signaling;GO:0032446//protein modification by small protein conjugation;GO:0044085//cellular component biogenesis;GO:0048507//meristem development;GO:00…	--
BraA01g015860.3C	0.539	0.797	0.821	2.497	1.035	1.436	0	0	0	0.036	0	0	14	23	27	78	28	39	0	0	0	1	0	0	PUB35	PREDICTED: U-box domain-containing protein 35 [Brassica rapa]	-	-	-	-	-	-	-	--
BraA01g015870.3C	13.447	17.197	15.385	27.924	25.659	28.754	14.976	10.194	11.567	83.406	79.323	87.773	145	206	210	362	288	324	180	109	133	962	846	920	--	BnaA01g14510D [Brassica napus]	-	-	-	-	-	-	-	--
BraA01g015910.3C	39.171	34.581	34.648	22.518	25.427	36.472	735.814	735.325	700.206	925.435	898.664	1062.84	259	254	290	179	175	252	5423	4821	4937	6545	5877	6831	HSP23.6	PREDICTED: 23.6 kDa heat shock protein, mitochondrial [Brassica rapa]	Genetic Information Processing	Folding, sorting and degradation	ko04141//Protein processing in endoplasmic reticulum	K13993	GO:0043231//intracellular membrane-bounded organelle	-	GO:0000302//response to reactive oxygen species;GO:0009642//response to light intensity;GO:0010038//response to metal ion;GO:0033554//cellular response to stress;GO:0044267//cellular protein metabolic process	--
BraA01g015930.3C	0.769	0.404	0.962	4.638	3.51	1.84	0.23	0.84	0.301	0.18	0.389	0.33	12	7	19	87	57	30	4	13	5	3	6	5	At4g25220	root hair specific 15 [Arabidopsis thaliana]	-	-	-	-	-	-	-	--
BraA01g016060.3C	1.777	0.421	0.813	0	0.09	0.448	0	0.472	0.351	0.875	1.797	1.925	19	5	11	0	1	5	0	5	4	10	19	20	SRG1	PREDICTED: protein SRG1-like isoform X1 [Brassica rapa]	-	-	-	-	-	GO:0016705//oxidoreductase activity, acting on paired donors, with incorporation or reduction of molecular oxygen;GO:0043169//cation binding	GO:0009812//flavonoid metabolic process;GO:0044710//single-organism metabolic process	--
BraA01g016110.3C	3.415	4.811	4.809	5.928	5.277	4.262	0.133	0	0.418	0	0	0.458	23	36	41	48	37	30	1	0	3	0	0	3	BHLH126	PREDICTED: transcription factor bHLH126-like [Brassica rapa]	-	-	-	-	-	-	-	bHLH
BraA01g016120.3C	4.121	1.546	3.12	2.642	0.33	3.204	4.313	8.485	6.441	2.408	1.215	3.091	48	20	46	37	4	39	56	98	80	30	14	35	GA20OX1	PREDICTED: gibberellin 20 oxidase 1 [Brassica napus]	Metabolism;Metabolism;Metabolism	Global and overview maps;Global and overview maps;Metabolism of terpenoids and polyketides	ko01100//Metabolic pathways;ko01110//Biosynthesis of secondary metabolites;ko00904//Diterpenoid biosynthesis	K05282;K05282;K05282	GO:0044424//intracellular part	GO:0016706//oxidoreductase activity, acting on paired donors, with incorporation or reduction of molecular oxygen, 2-oxoglutarate as one donor, and incorporation of one atom each of oxygen into both donors	GO:0000902//cell morphogenesis;GO:0009685//gibberellin metabolic process;GO:0009687//abscisic acid metabolic process;GO:0010476//gibberellin mediated signaling pathway;GO:0048572//short-day photoperiodism;GO:0048827//phyllome development;GO:0090567//reproductive shoot system development	--
BraA01g016350.3C	13.996	12.927	14.454	22.192	24.581	28.461	6.736	4.19	4.033	9.814	11.497	11.474	192	197	251	366	351	408	103	57	59	144	156	153	At1g76660	BnaA01g14850D [Brassica napus]	-	-	-	-	-	-	-	--
BraA01g016370.3C	3.435	3.627	3.183	6.044	5.901	6.068	1.422	1.399	1.487	0.926	0.401	0.747	52	61	61	110	93	96	24	21	24	15	6	11	DTX35	PREDICTED: protein DETOXIFICATION 35-like [Brassica rapa]	-	-	-	-	-	-	-	--
BraA01g016530.3C	2.876	0.153	0.859	1.147	1.176	1.059	1.047	0.978	0.796	2.513	4.412	4.119	25.59	1.51	9.68	12.27	10.89	9.85	10.38	8.63	7.55	23.92	38.83	35.63	XTH23	PREDICTED: probable xyloglucan endotransglucosylase/hydrolase protein 23 [Brassica rapa]	-	-	-	-	GO:0005576//extracellular region;GO:0030312//external encapsulating structure;GO:0043231//intracellular membrane-bounded organelle	GO:0016758//transferase activity, transferring hexosyl groups;GO:0016787//hydrolase activity	GO:0044042//glucan metabolic process;GO:0045229//external encapsulating structure organization	--
BraA01g016540.3C	34.637	32.407	38.666	102.963	88.481	57.381	0	0.344	0	0.531	0.23	0.117	305	317	431	1090	811	528	0	3	0	5	2	1	XTH14	PREDICTED: xyloglucan endotransglucosylase/hydrolase protein 14 [Brassica rapa]	-	-	-	-	-	-	-	--
BraA01g016550.3C	1.471	2.152	2.47	3.671	9.187	7.391	0	0	0	0	0.372	0	8	13	17	24	52	42	0	0	0	0	2	0	ARALYDRAFT_657503	PREDICTED: CASP-like protein 2C1 [Brassica rapa]	-	-	-	-	-	-	-	--
BraA01g016600.3C	9.736	11.844	16.422	13.351	12.893	11.835	3.069	0.265	1.974	8.364	8.247	5.414	37	50	79	61	51	47	13	1	8	34	31	20	ORP4B	PREDICTED: oxysterol-binding protein-related protein 4B isoform X2 [Brassica rapa]	-	-	-	-	-	-	-	--
BraA01g016610.3C	8.044	7.838	6.654	7.085	5	3.894	0.849	0	0.444	0.442	0.67	1.363	85	92	89	90	55	43	10	0	5	5	7	14	BC10	Core-2/I-branching beta-1,6-N-acetylglucosaminyltransferase family protein [Arabidopsis thaliana]	-	-	-	-	-	GO:0008194//UDP-glycosyltransferase activity	GO:0006637//acyl-CoA metabolic process;GO:0016129//phytosteroid biosynthetic process	--
BraA01g016640.3C	186.002	127.422	144.017	195.014	173.32	200.366	90.604	78.377	84.028	258.319	325.717	375.305	1862	1417	1825	2347	1806	2096	1011	778	897	2766	3225	3652	--	BnaC01g01890D [Brassica napus]	Metabolism;Metabolism;Metabolism	Global and overview maps;Global and overview maps;Carbohydrate metabolism	ko01100//Metabolic pathways;ko01110//Biosynthesis of secondary metabolites;ko00010//Glycolysis / Gluconeogenesis	K01792;K01792;K01792	-	-	-	--
BraA01g016650.3C	0.813	1.097	1.498	6.421	4.944	2.981	0.243	0.273	0	0.127	0.137	0	6	9	14	57	38	23	2	2	0	1	1	0	NIFU3	PREDICTED: nifU-like protein 3, chloroplastic [Brassica rapa]	-	-	-	-	GO:0009532//plastid stroma	GO:0051540//metal cluster binding	GO:0009058//biosynthetic process;GO:0009657//plastid organization	--
BraA01g016680.3C	6.814	6.959	5.714	2.659	2.316	3.461	2.727	2.405	5.21	3.871	6.704	4.556	260	295	276	122	92	138	116	91	212	158	253	169	ABCB2	PREDICTED: ABC transporter B family member 2 [Brassica napus]	Environmental Information Processing	Membrane transport	ko02010//ABC transporters	K05658	-	-	-	--
BraA01g016710.3C	4.986	3.499	5.341	4.639	3.491	5.095	10.235	10.056	12.6	4.582	4.443	3.13	59	46	80	66	43	63	135	118	159	58	52	36	CIA2	PREDICTED: protein CHLOROPLAST IMPORT APPARATUS 2 [Brassica rapa]	-	-	-	-	-	-	-	C2C2-CO-like
BraA01g016770.3C	8.376	5.213	8.005	31.824	20.266	14.15	0	0	0	0.29	0	0	81	56	98	370	204	143	0	0	0	3	0	0	PER44	PREDICTED: peroxidase 44 [Brassica rapa]	Metabolism;Metabolism;Metabolism	Global and overview maps;Global and overview maps;Biosynthesis of other secondary metabolites	ko01100//Metabolic pathways;ko01110//Biosynthesis of secondary metabolites;ko00940//Phenylpropanoid biosynthesis	K00430;K00430;K00430	-	-	-	--
BraA01g016810.3C	0.356	0.738	0.648	0.623	0.24	0.58	0.384	0.683	0.368	0.5	0.36	0.88	10	23	23	21	7	17	12	19	11	15	10	24	RPS2	PREDICTED: disease resistance protein RPS2 [Brassica rapa]	Organismal Systems	Environmental adaptation	ko04626//Plant-pathogen interaction	K13459	GO:0009532//plastid stroma;GO:0016020//membrane;GO:0044391//ribosomal subunit	GO:0005198//structural molecule activity;GO:0032550//purine ribonucleoside binding	GO:0002682//regulation of immune system process;GO:0006605//protein targeting;GO:0006952//defense response;GO:0009617//response to bacterium;GO:0009620//response to fungus;GO:0009696//salicylic acid metabolic process;GO:0009755//hormone-mediated signaling pathway;GO:0009863//salicylic acid mediated signaling pathway;GO:0009891//positive regulation of biosynthetic process;GO:0010243//response to o…	--
BraA01g016880.3C	36.34	44.061	41.268	46.664	51.496	39.232	13.856	14.545	10.437	33.125	30.771	23.95	320	431	460	494	472	361	136	127	98	312	268	205	A70	BnaA01g15320D [Brassica napus]	-	-	-	-	-	-	GO:0006873//cellular ion homeostasis;GO:0030001//metal ion transport	--
BraA01g016890.3C	22.852	24.546	20.102	13.555	12.77	15.857	11.884	10.788	20.106	9.576	12.334	21.402	502	599	559	358	292	364	291	235	471	225	268	457	BGAL12	PREDICTED: beta-galactosidase 12 isoform X2 [Brassica rapa]	-	-	-	-	GO:0005576//extracellular region;GO:0030312//external encapsulating structure	GO:0015925//galactosidase activity	GO:0044238//primary metabolic process	--
BraA01g016900.3C	3.173	0.571	0.251	0.528	0.305	0.607	2.277	0.64	0.893	0	0	0	10	2	1	2	1	2	8	2	3	0	0	0	--	BnaA07g01270D [Brassica napus]	-	-	-	-	-	-	-	--
BraA01g016910.3C	25.552	17.756	17.848	17.749	14.987	26.082	5.791	5.968	13.788	16.764	11.059	15.956	285	220	252	238	174	304	72	66	164	200	122	173	GATA22	BnaA03g47870D [Brassica napus]	-	-	-	-	-	-	-	C2C2-GATA
BraA01g016950.3C	18.163	14.176	13.051	12.295	13.18	14.885	43.858	41.897	47.656	19.871	21.783	24.948	188	163	171	153	142	161	506	430	526	220	223	251	COAC2	PREDICTED: mitochondrial substrate carrier family protein P [Brassica rapa]	-	-	-	-	GO:0031224//intrinsic component of membrane	-	GO:0044763//single-organism cellular process;GO:0051234//establishment of localization	--
BraA01g016960.3C	3.82	6.035	5.808	0.839	2.424	2.207	0	0	0	0.202	0.437	0.222	53	93	102	14	35	32	0	0	0	3	6	3	ACS7	PREDICTED: 1-aminocyclopropane-1-carboxylate synthase 7 [Brassica rapa]	Metabolism;Metabolism;Metabolism	Global and overview maps;Global and overview maps;Amino acid metabolism	ko01100//Metabolic pathways;ko01110//Biosynthesis of secondary metabolites;ko00270//Cysteine and methionine metabolism	K01762;K01762;K01762	-	GO:0005515//protein binding;GO:0016846//carbon-sulfur lyase activity;GO:0043168//anion binding	GO:0007275//multicellular organism development;GO:0009692//ethylene metabolic process;GO:0018871//1-aminocyclopropane-1-carboxylate metabolic process;GO:0046942//carboxylic acid transport	--
BraA01g017120.3C	46.671	41.739	44.724	30.297	27.682	30.099	51.61	49.728	49.666	25.137	20.311	22.546	460	457	558	359	284	310	567	486	522	265	198	216	CSN6B	PREDICTED: COP9 signalosome complex subunit 6b [Brassica rapa]	-	-	-	-	GO:0043234//protein complex;GO:0044424//intracellular part	-	GO:0000338//protein deneddylation;GO:0007602//phototransduction;GO:0009639//response to red or far red light;GO:0019941//modification-dependent protein catabolic process;GO:0043623//cellular protein complex assembly;GO:0044707//single-multicellular organism process	--
BraA01g017190.3C	3.373	5.053	3.513	2.378	2.014	2.407	7.059	6.418	4.753	3.555	4.189	3.528	40.96	68.16	53.99	34.71	25.45	30.54	95.54	77.27	61.55	46.17	50.31	41.64	PAP10	BnaA07g15630D [Brassica napus]	-	-	-	-	GO:0005618//cell wall;GO:0005911//cell-cell junction;GO:0044444//cytoplasmic part	GO:0016791//phosphatase activity;GO:0043169//cation binding	GO:0009267//cellular response to starvation	--
BraA01g017220.3C	0.58	0.835	1.283	3.57	3.121	1.776	0	0	0	0	0	0	5	8	14	37	28	16	0	0	0	0	0	0	NAS1	PREDICTED: nicotianamine synthase 1 [Brassica rapa]	-	-	-	-	-	GO:0016765//transferase activity, transferring alkyl or aryl (other than methyl) groups	GO:0000904//cell morphogenesis involved in differentiation;GO:0009723//response to ethylene;GO:0010039//response to iron ion;GO:0010232//vascular transport;GO:0018130//heterocycle biosynthetic process;GO:0034614//cellular response to reactive oxygen species;GO:0048229//gametophyte development	--
BraA01g017270.3C	3.877	1.948	2.778	3.15	2.685	3.192	1.699	2.728	1.353	2.191	1.641	2.04	43	24	39	42	31	37	21	30	16	26	18	22	FBA5	PREDICTED: fructose-bisphosphate aldolase 7, cytosolic [Brassica rapa]	Metabolism;Metabolism;Metabolism;Metabolism;Metabolism;Metabolism;Metabolism;Metabolism	Global and overview maps;Global and overview maps;Global and overview maps;Global and overview maps;Carbohydrate metabolism;Energy metabolism;Carbohydrate metabolism;Carbohydrate metabolism	ko01100//Metabolic pathways;ko01110//Biosynthesis of secondary metabolites;ko01200//Carbon metabolism;ko01230//Biosynthesis of amino acids;ko00010//Glycolysis / Gluconeogenesis;ko00710//Carbon fixation in photosynthetic organisms;ko00051//Fructose and mannose metabolism;ko00030//Pentose phosphate pathway	K01623;K01623;K01623;K01623;K01623;K01623;K01623;K01623	-	-	-	--
BraA01g017280.3C	9.091	9.543	10.339	6.182	5.462	4.307	2.736	2.15	3.11	3.433	1.707	3.229	307	358	442	251	192	152	103	72	112	124	57	106	RGI3	PREDICTED: probable LRR receptor-like serine/threonine-protein kinase At4g26540 [Brassica rapa]	-	-	-	-	-	-	-	--
BraA01g017340.3C	44.193	28.866	26.04	13.78	9.517	17.039	42.061	43.75	45.247	63.152	73.174	61.454	1035	751	772	388	232	417	1098	1016	1130	1582	1695	1399	OPT5	PREDICTED: oligopeptide transporter 5 [Brassica rapa]	-	-	-	-	GO:0031224//intrinsic component of membrane	GO:0015197//peptide transporter activity	GO:0008104//protein localization;GO:0015833//peptide transport;GO:0044763//single-organism cellular process	--
BraA01g017450.3C	0.316	0.855	0.643	0.226	0.043	0.433	2.028	1.231	0.933	0.423	0.274	0.326	7	21	18	6	1	10	50	27	22	10	6	7	At5g26710	PREDICTED: glutamate--tRNA ligase, cytoplasmic-like [Brassica napus]	Metabolism;Metabolism;Genetic Information Processing;Metabolism	Global and overview maps;Global and overview maps;Translation;Metabolism of cofactors and vitamins	ko01100//Metabolic pathways;ko01110//Biosynthesis of secondary metabolites;ko00970//Aminoacyl-tRNA biosynthesis;ko00860//Porphyrin metabolism	K01885;K01885;K01885;K01885	-	-	-	--
BraA01g017490.3C	7.499	8.291	11.433	4.159	4.677	0.755	278.796	314.33	259.096	2007.04	1932.4	2249	57	70	110	38	37	6	2362	2369	2100	16317	14527	16616	PXG1	PREDICTED: peroxygenase 1 [Brassica rapa]	Metabolism	Lipid metabolism	ko00073//Cutin, suberine and wax biosynthesis	K17991	GO:0009532//plastid stroma;GO:0031224//intrinsic component of membrane;GO:0043232//intracellular non-membrane-bounded organelle	GO:0004497//monooxygenase activity;GO:0008374//O-acyltransferase activity;GO:0016684//oxidoreductase activity, acting on peroxide as acceptor;GO:0016705//oxidoreductase activity, acting on paired donors, with incorporation or reduction of molecular oxygen;GO:0046872//metal ion binding	GO:0001101//response to acid chemical;GO:0006090//pyruvate metabolic process;GO:0006633//fatty acid biosynthetic process;GO:0006779//porphyrin-containing compound biosynthetic process;GO:0006996//organelle organization;GO:0009409//response to cold;GO:0009639//response to red or far red light;GO:0009756//carbohydrate mediated signaling;GO:0009793//embryo development ending in seed dormancy;GO:0016…	--
BraA01g017520.3C	0.762	1.061	1.971	2.191	0.732	0.73	3.668	2.586	3.64	5.054	5.956	4.135	11	17	36	38	11	11	59	37	56	78	85	58	CDS3	PREDICTED: phosphatidate cytidylyltransferase 3 [Brassica rapa]	Metabolism;Metabolism;Metabolism;Environmental Information Processing	Global and overview maps;Global and overview maps;Lipid metabolism;Signal transduction	ko01100//Metabolic pathways;ko01110//Biosynthesis of secondary metabolites;ko00564//Glycerophospholipid metabolism;ko04070//Phosphatidylinositol signaling system	K00981;K00981;K00981;K00981	GO:0031224//intrinsic component of membrane	GO:0016772//transferase activity, transferring phosphorus-containing groups	GO:0046341//CDP-diacylglycerol metabolic process	--
BraA01g017550.3C	3.668	4.228	2.44	1.659	0.989	1.416	4.272	5.451	5.732	3.609	1.887	2.78	57	73	48	31	16	23	74	84	95	60	29	42	At4g26800	PREDICTED: pentatricopeptide repeat-containing protein At4g26800 isoform X1 [Brassica rapa]	-	-	-	-	-	-	-	--
BraA01g017580.3C	127.9	174.745	180.727	75.875	101.073	71.415	136.771	115.93	118.126	80.342	75.827	74.247	1719	2609	3074.8	1226	1414	1003	2049	1545	1693	1155	1008	970	VTC2	PREDICTED: GDP-L-galactose phosphorylase 1 [Brassica rapa]	Metabolism;Metabolism;Metabolism	Global and overview maps;Global and overview maps;Carbohydrate metabolism	ko01100//Metabolic pathways;ko01110//Biosynthesis of secondary metabolites;ko00053//Ascorbate and aldarate metabolism	K14190;K14190;K14190	GO:0043231//intracellular membrane-bounded organelle	GO:0004645//phosphorylase activity;GO:0008905//mannose-phosphate guanylyltransferase activity;GO:0035251//UDP-glucosyltransferase activity	GO:0001101//response to acid chemical;GO:0006950//response to stress;GO:0009617//response to bacterium;GO:0019852//L-ascorbic acid metabolic process	--
BraA01g017630.3C	0.917	0.444	0.724	0.997	1.084	1.485	0.443	0.64	0.264	1.846	2.424	2.684	13	7	13	17	16	22	7	9	4	28	34	37	MAPKKK17	PREDICTED: mitogen-activated protein kinase kinase kinase ANP1 [Brassica rapa]	-	-	-	-	-	-	-	--
BraA01g017740.3C	15.998	10.954	14.101	9.453	7.061	10.699	50.647	51.39	48.828	41.981	37.657	41.112	259	197	289	184	119	181	914	825	843	727	603	647	--	BnaC01g19170D [Brassica napus]	-	-	-	-	GO:0009536//plastid	-	-	--
BraA01g017810.3C	0.048	0.218	0.268	1.169	2.746	1.808	0.043	0.147	0.182	0	0.049	0.15	1	5	7	29	59	39	1	3	4	0	1	3	COBL11	BnaA01g16150D [Brassica napus]	-	-	-	-	GO:0031224//intrinsic component of membrane	-	GO:0030198//extracellular matrix organization;GO:0040007//growth;GO:0061024//membrane organization	--
BraA01g017840.3C	15.868	12.717	24.64	4.908	8.224	0.856	616.944	664.791	700.18	8770.96	8709.32	9561.89	88.74	79	174.43	33	47.87	5	3845.76	3686.44	4175.53	52465.7	48173.4	51978.5	NAP1	PREDICTED: napin [Brassica rapa]	-	-	-	-	-	-	-	--
BraA01g017860.3C	0.606	0	0.756	0.297	1.216	0	15.256	21.061	29.427	1624.14	1772.05	1915.81	3.39	0	5.35	2	7.08	0	95.1	116.79	175.49	9715.19	9801.67	10414.4	NAP1	PREDICTED: napin-like [Brassica napus]	-	-	-	-	-	-	-	--
BraA01g017870.3C	2.591	2.093	3.089	2.036	1.328	0.344	94.144	138.312	138.877	2898.55	3433.73	3991.36	14.41	12.93	21.75	13.61	7.69	2	583.61	762.74	823.62	17242.6	18887.9	21577.2	NAP1	PREDICTED: napin-like [Brassica rapa]	-	-	-	-	-	-	-	--
BraA01g017880.3C	2.299	1.592	1.547	0.636	2.039	0	162.548	202.619	165.111	1808.83	2772.36	2840.02	13	10	11.07	4.32	12	0	1024.45	1135.99	995.52	10939.5	15504.1	15609	NAP1	PREDICTED: napin-like [Brassica napus]	-	-	-	-	-	-	-	--
BraA01g017900.3C	1.494	5.583	18.079	1.334	0.739	0	121.004	190.617	216.854	5258.43	5968.78	6644.39	8.45	35.07	129.4	9.07	4.35	0	762.62	1068.7	1307.5	31802.2	33379.6	36518.1	NAP1	PREDICTED: napin-like [Brassica rapa]	-	-	-	-	-	-	-	--
BraA01g017970.3C	5.836	1.501	2.635	4.413	2.403	6.673	1.36	1.682	1.422	0.992	0.996	1.248	77	22	44	70	33	92	20	22	20	14	13	16	--	BnaA01g16280D [Brassica napus]	-	-	-	-	GO:0043231//intracellular membrane-bounded organelle	GO:0001071//nucleic acid binding transcription factor activity;GO:0016763//transferase activity, transferring pentosyl groups;GO:0046914//transition metal ion binding	GO:0010468//regulation of gene expression	--
BraA01g018010.3C	2.798	1.378	2.336	1.669	1.116	2.122	0.663	1.331	0.891	0.938	0.694	0.76	53	29	56	38	22	42	14	25	18	19	13	14	GH3.5	PREDICTED: indole-3-acetic acid-amido synthetase GH3.5 [Brassica rapa]	Environmental Information Processing	Signal transduction	ko04075//Plant hormone signal transduction	K14487	-	GO:0016881//acid-amino acid ligase activity	GO:0009700//indole phytoalexin biosynthetic process;GO:0009725//response to hormone;GO:0014070//response to organic cyclic compound;GO:0048878//chemical homeostasis;GO:0051173//positive regulation of nitrogen compound metabolic process	--
BraA01g018020.3C	6.628	3.779	2.967	2.573	3.184	3.488	5.451	3.899	3.418	11.153	14.519	7.728	60	38	34	28	30	33	55	35	33	108	130	68	At4g27270	BnaA01g16310D [Brassica napus]	Metabolism;Metabolism	Global and overview maps;Metabolism of cofactors and vitamins	ko01110//Biosynthesis of secondary metabolites;ko00130//Ubiquinone and other terpenoid-quinone biosynthesis	K03809;K03809	-	-	-	--
BraA01g018030.3C	0.311	0.32	0.808	1.257	0.897	0.723	0	0	0	0	0	0	7	8	23	34	21	17	0	0	0	0	0	0	At4g27290	PREDICTED: G-type lectin S-receptor-like serine/threonine-protein kinase At4g27290 [Brassica rapa]	-	-	-	-	-	-	-	--
BraA01g018040.3C	0.197	0.354	0.35	0.164	0.047	0.282	0.088	0.099	0.138	0.23	1.392	0.405	4	8	9	4	1	6	2	2	3	5	28	8	SD11	PREDICTED: G-type lectin S-receptor-like serine/threonine-protein kinase SD1-1 [Brassica rapa]	-	-	-	-	GO:0005911//cell-cell junction	GO:0016772//transferase activity, transferring phosphorus-containing groups;GO:0044389//ubiquitin-like protein ligase binding	-	--
BraA01g018090.3C	3.888	3.603	5.963	7.23	5.384	6.786	6.464	3.345	4.612	1.925	0.925	1.059	34	35	66	76	49	62	63	29	43	18	8	9	--	BnaA01g16370D [Brassica napus]	-	-	-	-	-	-	GO:0010243//response to organonitrogen compound	--
BraA01g018180.3C	5.208	3.349	6.025	11.449	10.901	6.23	0	0	0	0	0.188	0.191	28	20	41	74	61	35	0	0	0	0	1	1	--	fiber (DUF1218) [Arabidopsis thaliana]	-	-	-	-	-	-	GO:0045491//xylan metabolic process	--
BraA01g018190.3C	129.381	215.294	201.332	853.234	1013.99	858.97	0.292	0.82	0.915	2.357	3.782	4.434	1591	2941	3134	12614	12979	11037.8	4	10	12	31	46	53	PORB	BnaA01g16440D [Brassica napus]	Metabolism;Metabolism;Metabolism	Global and overview maps;Global and overview maps;Metabolism of cofactors and vitamins	ko01100//Metabolic pathways;ko01110//Biosynthesis of secondary metabolites;ko00860//Porphyrin metabolism	K00218;K00218;K00218	GO:0009527//plastid outer membrane;GO:0031976//plastid thylakoid;GO:0044434//chloroplast part	GO:0016628//oxidoreductase activity, acting on the CH-CH group of donors, NAD or NADP as acceptor	GO:0000097//sulfur amino acid biosynthetic process;GO:0005982//starch metabolic process;GO:0006091//generation of precursor metabolites and energy;GO:0006355//regulation of transcription, DNA-templated;GO:0006779//porphyrin-containing compound biosynthetic process;GO:0009725//response to hormone;GO:0009887//organ morphogenesis;GO:0048869//cellular developmental process	--
BraA01g018220.3C	0.334	0.826	1.516	0.208	0.24	0.239	7.858	7.403	6.571	26.203	25.807	25.058	4	11	23	3	3	3	105	88	84	336	306	292	CBSX5	PREDICTED: CBS domain-containing protein CBSX5 [Brassica rapa]	-	-	-	-	-	-	-	--
BraA01g018230.3C	3.33	2.278	3.367	1.994	4.99	2.422	6.692	5.104	4.122	12.95	11.446	10.962	25	19	32	18	39	19	56	38	33	104	85	80	RMA3	PREDICTED: E3 ubiquitin-protein ligase RMA3 isoform X1 [Brassica rapa]	Genetic Information Processing	Folding, sorting and degradation	ko04141//Protein processing in endoplasmic reticulum	K10666	-	-	-	--
BraA01g018290.3C	50.073	56.5	53.467	103.84	114.074	94.801	3.619	4.068	3.044	15.911	17.108	21.759	509	638	688	1269	1207	1007	41	41	33	173	172	215	At4g27520	PREDICTED: early nodulin-like protein 2 [Brassica rapa]	-	-	-	-	GO:0005576//extracellular region;GO:0009536//plastid;GO:0031225//anchored component of membrane	GO:0046914//transition metal ion binding	GO:0019758//glycosinolate biosynthetic process	--
BraA01g018460.3C	9.32	15.254	12.382	11.84	15.466	9.811	11.098	8.972	8.581	11.802	7.881	10.198	110	200	185	168	190	121	146	105	108	149	92	117	--	myelin-associated oligodendrocyte basic protein [Arabidopsis thaliana]	-	-	-	-	GO:0009536//plastid	-	-	--
BraA01g018530.3C	0.347	0.312	1.187	0	0	0	4.667	1.982	2.06	3.566	3.389	3.449	3	3	13	0	0	0	45	17	19	33	29	29	OMT1	PREDICTED: flavone 3'-O-methyltransferase 1-like [Brassica rapa]	-	-	-	-	GO:0005911//cell-cell junction;GO:0016020//membrane;GO:0043231//intracellular membrane-bounded organelle;GO:0044444//cytoplasmic part	GO:0005515//protein binding;GO:0008171//O-methyltransferase activity;GO:0008757//S-adenosylmethionine-dependent methyltransferase activity	GO:0006575//cellular modified amino acid metabolic process;GO:0006595//polyamine metabolic process;GO:0006694//steroid biosynthetic process;GO:0006950//response to stress;GO:0009699//phenylpropanoid biosynthetic process;GO:0009891//positive regulation of biosynthetic process;GO:0051553//flavone biosynthetic process	--
BraA01g018560.3C	5.898	5.439	6.136	0.359	0.829	6.608	45.813	62.525	58.409	272.731	262.367	306.92	41	42	54	3	6	48	355	431	433	2028	1804	2074	HSP21	PREDICTED: 25.3 kDa heat shock protein, chloroplastic [Brassica rapa]	Genetic Information Processing	Folding, sorting and degradation	ko04141//Protein processing in endoplasmic reticulum	K13993	GO:0009536//plastid	-	GO:0000302//response to reactive oxygen species;GO:0009408//response to heat;GO:0009642//response to light intensity;GO:0044267//cellular protein metabolic process	--
BraA01g018590.3C	7.842	9.498	11.376	19.568	24.382	20.739	4.733	4.458	3.476	6.398	3.46	3.227	55	74	101	165	178	152	37	31	26	48	24	22	At4g27700	PREDICTED: rhodanese-like domain-containing protein 14, chloroplastic [Brassica napus]	-	-	-	-	GO:0009526//plastid envelope;GO:0031976//plastid thylakoid;GO:0044434//chloroplast part	-	GO:0005982//starch metabolic process;GO:0005984//disaccharide metabolic process;GO:0006739//NADP metabolic process;GO:0009893//positive regulation of metabolic process;GO:0044767//single-organism developmental process	--
BraA01g018630.3C	57.387	59.26	56.59	26.629	21.588	21.125	68.409	69.139	79.796	78.401	68.736	71.977	1305	1497	1629	728	511	502	1734	1559	1935	1907	1546	1591	OPT6	PREDICTED: oligopeptide transporter 6 [Brassica rapa]	-	-	-	-	GO:0031224//intrinsic component of membrane	GO:0015197//peptide transporter activity	GO:0008104//protein localization;GO:0015833//peptide transport;GO:0044763//single-organism cellular process	--
BraA01g018690.3C	0	0	0.262	3.175	0.957	1.271	0	0.167	0	1.707	2.685	1.537	0	0	2	23	6	8	0	1	0	11	16	9	--	BnaA01g16680D [Brassica napus]	-	-	-	-	-	-	-	--
BraA01g018710.3C	4.08	2.497	3.567	4.344	5.121	3.175	1.415	1.317	1.071	1.831	1.65	2.071	75	51	83	96	98	61	29	24	21	36	30	37	MEB1	PREDICTED: membrane protein of ER body 1 [Brassica rapa]	-	-	-	-	-	-	-	--
BraA01g018730.3C	1.116	0.1	1.058	0.186	0.214	0.534	2.003	1.576	1.675	1.669	1.016	1.263	10	1	12	2	2	5	20	14	16	16	9	11	BOB2	PREDICTED: protein BOBBER 2 [Brassica rapa]	-	-	-	-	-	-	-	--
BraA01g018750.3C	3.137	4.339	3.989	0.636	1.764	1.098	15.994	15.047	12.844	7.797	8.123	8.737	41	63	66	10	24	15	233	195	179	109	105	111	MTM1	PREDICTED: mitochondrial carrier protein MTM1 [Brassica rapa]	-	-	-	-	GO:0019866//organelle inner membrane;GO:0031982//vesicle;GO:0043231//intracellular membrane-bounded organelle	GO:0034593//phosphatidylinositol bisphosphate phosphatase activity;GO:0052744//phosphatidylinositol monophosphate phosphatase activity	GO:0009414//response to water deprivation;GO:0010033//response to organic substance;GO:0043405//regulation of MAP kinase activity;GO:1902582//single-organism intracellular transport	--
BraA01g018780.3C	2.585	2.069	3.101	0.558	0.184	0.275	3.522	4.346	3.592	0.269	1.259	0.69	27	24	41	7	2	3	41	45	40	3	13	7	CRF4	PREDICTED: ethylene-responsive transcription factor CRF4-like [Brassica rapa]	-	-	-	-	-	-	-	AP2-EREBP
BraA01g018800.3C	12.908	11.276	9.444	9.044	8.858	9.249	52.425	53.866	50.208	20.093	19.48	16.681	203	197	188	171	145	152	919	840	842	338	303	255	SLAH2	PREDICTED: S-type anion channel SLAH2-like isoform X1 [Brassica rapa]	-	-	-	-	-	-	-	--
BraA01g018860.3C	12.946	10.115	9.262	14.527	13.611	10.987	4.492	2.34	4.696	5.024	7.286	4.649	106	92	96	143	116	94	41	19	41	44	59	37	TET7	PREDICTED: tetraspanin-7 [Brassica rapa]	-	-	-	-	GO:0005911//cell-cell junction;GO:0031224//intrinsic component of membrane	-	GO:0000226//microtubule cytoskeleton organization;GO:0044767//single-organism developmental process	--
BraA01g018910.3C	37.386	51.059	50.208	35.184	45.358	32.302	2.492	1.724	2.304	7.989	4.212	9.231	350	531	595	396	442	316	26	16	23	80	39	84	At4g28100	PREDICTED: uncharacterized GPI-anchored protein At4g28100 [Brassica rapa]	-	-	-	-	GO:0031225//anchored component of membrane	-	-	--
BraA01g018980.3C	8.233	11.16	10.765	10.627	14.365	15.034	9.169	6.681	8.076	3.274	4.306	4.284	87	131	144	135	158	166	108	70	91	37	45	44	--	BnaA01g16990D [Brassica napus]	-	-	-	-	GO:0009536//plastid	-	GO:0003006//developmental process involved in reproduction;GO:0009657//plastid organization;GO:0016072//rRNA metabolic process	--
BraA01g018990.3C	2.566	2.906	3.466	8.125	10.736	9.347	1.262	0.417	0.31	0.851	0.753	0.852	31	39	53	118	135	118	17	5	4	11	9	10	--	BnaA01g17000D [Brassica napus]	-	-	-	-	GO:0043231//intracellular membrane-bounded organelle	-	-	--
BraA01g019010.3C	8.396	13.691	12.303	5.769	13.443	8.849	0.764	0.491	0.799	0.796	1.23	0.501	69	125	128	57	115	76	7	4	7	7	10	4	EXPB3	PREDICTED: expansin-B3 [Brassica rapa]	-	-	-	-	GO:0005911//cell-cell junction;GO:0030312//external encapsulating structure	-	GO:0000003//reproduction;GO:0000902//cell morphogenesis;GO:0009827//plant-type cell wall modification;GO:0048646//anatomical structure formation involved in morphogenesis	--
BraA01g019090.3C	14.535	15.579	12.251	14.084	13.963	12.403	4.167	4.382	4.145	4.273	3.636	4.162	194	231	207	226	194	173	62	58	59	61	48	54	MAN5	PREDICTED: mannan endo-1,4-beta-mannosidase 5 isoform X2 [Brassica rapa]	Metabolism	Carbohydrate metabolism	ko00051//Fructose and mannose metabolism	K19355	-	-	-	--
BraA01g019100.3C	1.073	0.805	1.554	0.744	0.515	0.171	3.85	4.328	1.509	0.669	0	0.736	6	5	11	5	3	1	24	24	9	4	0	4	--	BnaC01g20870D [Brassica napus]	-	-	-	-	-	-	-	--
BraA01g019110.3C	16.938	4.176	3.92	10.589	6.115	41.813	5.807	6.963	8.903	14.121	17.343	22.309	157	43	46	118	59	405	60	64	88	140	159	201	--	BnaC09g41370D [Brassica napus]	-	-	-	-	-	-	-	--
BraA01g019120.3C	0	0.16	0.281	0.296	0.171	0.17	0.957	2.511	2.335	4.489	5.574	6.22	0	1	2	2	1	1	6	14	14	27	31	34	At4g27520	PREDICTED: early nodulin-like protein 2 [Brassica rapa]	-	-	-	-	GO:0031224//intrinsic component of membrane	GO:0046914//transition metal ion binding	-	--
BraA01g019160.3C	5.476	5.518	6.732	12.968	12.971	13.171	0.129	0.29	0.405	0	0.727	1.332	38.07	42.61	59.24	108.38	93.86	95.68	1	2	3	0	5	9	ppt-1	PREDICTED: palmitoyl-protein thioesterase 1-like isoform X1 [Brassica rapa]	Metabolism;Metabolism;Metabolism	Global and overview maps;Global and overview maps;Lipid metabolism	ko01100//Metabolic pathways;ko01212//Fatty acid metabolism;ko00062//Fatty acid elongation	K01074;K01074;K01074	GO:0009536//plastid	GO:0016790//thiolester hydrolase activity	GO:0036211//protein modification process;GO:0098732//macromolecule deacylation	--
BraA01g019170.3C	10.667	15.66	11.886	27.65	23.941	25.442	0.907	1.587	1.792	2.206	2.727	2.428	94.92	154.8	133.89	295.79	221.75	236.57	9	14	17	21	24	21	ppt-1	PREDICTED: palmitoyl-protein thioesterase 1-like [Brassica rapa]	Metabolism;Metabolism;Metabolism	Global and overview maps;Global and overview maps;Lipid metabolism	ko01100//Metabolic pathways;ko01212//Fatty acid metabolism;ko00062//Fatty acid elongation	K01074;K01074;K01074	GO:0009536//plastid	GO:0016790//thiolester hydrolase activity	GO:0036211//protein modification process;GO:0098732//macromolecule deacylation	--
BraA01g019190.3C	0.746	1.021	1.316	2.77	2.855	2.7	0	0.184	0.686	0.342	0.185	0	4.08	6.2	9.11	18.21	16.25	15.43	0	1	4	2	1	0	Ppt1	PREDICTED: palmitoyl-protein thioesterase 3-like [Brassica napus]	Metabolism;Metabolism;Metabolism	Global and overview maps;Global and overview maps;Lipid metabolism	ko01100//Metabolic pathways;ko01212//Fatty acid metabolism;ko00062//Fatty acid elongation	K01074;K01074;K01074	-	-	-	--
BraA01g019240.3C	14.972	17.435	15.904	16.587	19.403	12.804	3.315	2.57	2.629	2.621	2.061	1.835	235	304	316	313	317	210	58	40	44	44	32	28	OFUT30	BnaAnng15530D [Brassica napus]	-	-	-	-	GO:0031984//organelle subcompartment;GO:0043231//intracellular membrane-bounded organelle	GO:0016740//transferase activity	-	--
BraA01g019290.3C	0	0.232	0.102	2.038	2.23	2.345	0	0	0	0	0.13	0	0	2	1	19	18	19	0	0	0	0	1	0	TIP2-2	PREDICTED: probable aquaporin TIP2-2 [Brassica rapa]	-	-	-	-	-	-	-	--
BraA01g019320.3C	2.583	3.415	4.336	9.533	8.607	9.269	0.797	0.407	0.151	0.151	0.653	0.498	32	47	68	142	111	120	11	5	2	2	8	6	At4g17280	PREDICTED: cytochrome b561 and DOMON domain-containing protein At4g17280 [Brassica rapa]	-	-	-	-	-	-	-	--
BraA01g019340.3C	6.547	1.66	3.424	3.682	1.949	5.03	1.82	1.488	2.94	0.345	0.559	0.949	71	20	47	48	22	57	22	16	34	4	6	10	Ldha	PREDICTED: L-lactate dehydrogenase B-like [Brassica rapa]	Metabolism;Metabolism;Metabolism;Metabolism;Metabolism;Metabolism	Global and overview maps;Global and overview maps;Carbohydrate metabolism;Amino acid metabolism;Carbohydrate metabolism;Carbohydrate metabolism	ko01100//Metabolic pathways;ko01110//Biosynthesis of secondary metabolites;ko00010//Glycolysis / Gluconeogenesis;ko00270//Cysteine and methionine metabolism;ko00620//Pyruvate metabolism;ko00640//Propanoate metabolism	K00016;K00016;K00016;K00016;K00016;K00016	-	-	-	--
BraA01g019370.3C	1.264	2.625	1.152	5.012	4.109	3.906	0.523	0.294	0.091	0.363	0.295	0	13	30	15	62	44	42	6	3	1	4	3	0	--	structural maintenance of chromosomes protein [Arabidopsis thaliana]	-	-	-	-	-	-	-	--
BraA01g019520.3C	0	0	0	0.322	0.496	3.579	0	0	0	0	0	0	0	0	0	3	4	29	0	0	0	0	0	0	EXLB1	expansin-like B1 precursor [Brassica rapa]	-	-	-	-	-	-	GO:0000003//reproduction	--
BraA01g019590.3C	1.15	1.676	1.471	7.061	8.891	8.7	0	0.055	0.051	0.256	0.111	0.225	21	34	34	155	169	166	0	1	1	5	2	4	--	BnaA01g18040D [Brassica napus]	-	-	-	-	GO:0043231//intracellular membrane-bounded organelle	-	GO:0007017//microtubule-based process;GO:1902410//mitotic cytokinetic process	--
BraA01g019600.3C	0	1.104	0.581	5.303	3.533	4.224	0	0	0	0.229	0	0.252	0	5	3	26	15	18	0	0	0	1	0	1	--	BnaA01g18050D [Brassica napus]	-	-	-	-	-	-	-	--
BraA01g019660.3C	0.063	0.284	0.15	0	0.061	0.06	5.037	3.754	4.496	3.539	2.87	4.738	1	5	3	0	1	1	89	59	76	60	45	73	At4g16820	PREDICTED: phospholipase A1-Ibeta2, chloroplastic [Brassica rapa]	-	-	-	-	GO:0009536//plastid	GO:0004620//phospholipase activity	GO:0006629//lipid metabolic process;GO:0009692//ethylene metabolic process	--
BraA01g019850.3C	17.416	15.286	13.472	10.141	10.667	10.139	22.07	16.979	19.871	7.259	8.438	5.823	240	234	235	168	153	146	339	232	292	107	115	78	PSD1	PREDICTED: phosphatidylserine decarboxylase proenzyme 1, mitochondrial [Brassica rapa]	Metabolism;Metabolism;Metabolism	Global and overview maps;Global and overview maps;Lipid metabolism	ko01100//Metabolic pathways;ko01110//Biosynthesis of secondary metabolites;ko00564//Glycerophospholipid metabolism	K01613;K01613;K01613	-	-	-	--
BraA01g019870.3C	0.245	0.331	0.291	0.204	0	0.117	1.54	0.742	1.035	2.292	4.462	2.396	2	3	3	2	0	1	14	6	9	20	36	19	PPD	PREDICTED: pheophorbidase [Brassica rapa]	Metabolism;Metabolism	Global and overview maps;Metabolism of cofactors and vitamins	ko01110//Biosynthesis of secondary metabolites;ko00860//Porphyrin metabolism	K13544;K13544	GO:0044444//cytoplasmic part	GO:0052689//carboxylic ester hydrolase activity	-	--
BraA01g019880.3C	8.54	9.658	8.334	6.447	5.343	8.447	36.472	38.973	41.153	15.431	21.332	14.581	238	299	294	216	155	246	1133	1077	1223	460	588	395	At4g16680	PREDICTED: probable pre-mRNA-splicing factor ATP-dependent RNA helicase DEAH8 [Brassica rapa]	Genetic Information Processing	Transcription	ko03040//Spliceosome	K12813	-	-	-	--
BraA01g020020.3C	10.286	3.657	5.279	12.262	12.715	19.185	6.113	6.277	4.854	8.637	12.321	8.695	157	62	102	225	202	306	104	95	79	141	186	129	At4g16563	PREDICTED: probable aspartyl protease At4g16563 [Brassica rapa]	-	-	-	-	GO:0005618//cell wall	GO:0016787//hydrolase activity	GO:0019538//protein metabolic process	--
BraA01g020050.3C	5.214	2.914	3.835	1.346	3.628	0.344	78.076	126.028	114.492	2054.65	2947.79	2460.1	29	18	27	9	21	2	484	695	679	12222.5	16214.9	13299.2	NAPB	PREDICTED: napin-B [Brassica rapa]	-	-	-	-	-	-	-	--
BraA01g020190.3C	2.28	2.703	2.724	2.22	3.206	3.725	0.649	0.561	0.209	1.82	1.574	2.403	41	54	62	48	60	70	13	10	4	35	28	42	INT4	PREDICTED: inositol transporter 4-like [Brassica rapa]	-	-	-	-	GO:0031224//intrinsic component of membrane	GO:0005365//myo-inositol transmembrane transporter activity	GO:0006812//cation transport	--
BraA01g020340.3C	5.813	8.627	7.571	14.637	16.754	12.028	0.564	0	0.295	0.588	0.794	1.293	37	61	61	112	111	80	4	0	2	4	5	8	RCOM_0864260	PREDICTED: CASP-like protein 2B1 [Brassica rapa]	-	-	-	-	-	-	-	--
BraA01g020420.3C	29.293	41.833	39.412	55.355	53.209	55.196	16.614	13.484	16.271	16.343	14.218	12.464	677	1074	1153	1538	1280	1333	428	309	401	404	325	280	P67	PREDICTED: pentatricopeptide repeat-containing protein At4g16390, chloroplastic [Brassica rapa]	-	-	-	-	-	-	-	--
BraA01g020550.3C	0.271	0.244	0.286	2.707	3.822	1.817	0.243	0.091	0.085	0.254	1.097	0.558	3	3	4	36	44	21	3	1	1	3	12	6	At4g16260	PREDICTED: probable glucan endo-1,3-beta-glucosidase At4g16260 [Brassica rapa]	-	-	-	-	-	-	-	--
BraA01g020560.3C	8.348	8.312	9.395	10.435	12.59	10.042	6.736	6.537	5.817	7.761	6.13	6.765	179	198	255	269	281	225	161	139	133	178	130	141	ABCC2	PREDICTED: ABC transporter D family member 2, chloroplastic [Brassica rapa]	-	-	-	-	GO:0031224//intrinsic component of membrane	GO:0032550//purine ribonucleoside binding;GO:0042626//ATPase activity, coupled to transmembrane movement of substances	GO:0015893//drug transport;GO:0044763//single-organism cellular process	--
BraA01g020590.3C	33.944	45.322	51.275	29.621	43.565	34.666	15.895	11.411	15.381	17.876	16.849	24.814	387	574	740	406	517	413	202	129	187	218	190	275	RD19C	PREDICTED: probable cysteine protease RD19C [Brassica rapa]	Organismal Systems	Environmental adaptation	ko04626//Plant-pathogen interaction	K01373	-	-	-	--
BraA01g020610.3C	1.536	1.063	0.942	0.977	0.138	0.704	5.727	4.985	4.369	1.112	1.35	1.109	22.59	17.36	17.53	17.27	2.12	10.82	93.89	72.69	68.52	17.5	19.64	15.85	EFL1	PREDICTED: elongation factor Tu GTP-binding domain-containing protein 1-like [Brassica napus]	Genetic Information Processing	Translation	ko03008//Ribosome biogenesis in eukaryotes	K14536	GO:0030529//intracellular ribonucleoprotein complex;GO:0044444//cytoplasmic part	GO:0003723//RNA binding;GO:0017111//nucleoside-triphosphatase activity;GO:0032550//purine ribonucleoside binding	GO:0034645//cellular macromolecule biosynthetic process	--
BraA01g020620.3C	2.495	0.706	0.901	0.652	0.274	1.501	5.053	5.967	5.348	1.133	2.523	1.027	35	11	16	11	4	22	79	83	80	17	35	14	ria1	PREDICTED: elongation factor Tu GTP-binding domain-containing protein 1 [Brassica oleracea var. oleracea] [Brassica oleracea]	Genetic Information Processing	Translation	ko03008//Ribosome biogenesis in eukaryotes	K14536	GO:0030529//intracellular ribonucleoprotein complex;GO:0044444//cytoplasmic part	GO:0008135//translation factor activity, RNA binding;GO:0017111//nucleoside-triphosphatase activity;GO:0032550//purine ribonucleoside binding	GO:0034645//cellular macromolecule biosynthetic process	--
BraA01g020630.3C	2.277	1.464	1.413	3.788	5.625	4.514	0.73	0.656	0.305	1.064	1.809	1.339	14	10	11	28	36	29	5	4	2	7	11	8	BHLH147	PREDICTED: transcription factor bHLH147-like [Brassica napus]	-	-	-	-	-	-	-	--
BraA01g020640.3C	0	0.308	0	0	0	0.164	1.997	0.691	1.445	3.682	6.06	5.461	0	2	0	0	0	1	13	4	9	23	35	31	OEP162	PREDICTED: outer envelope pore protein 16-2, chloroplastic-like isoform X1 [Raphanus sativus]	-	-	-	-	GO:0031355//integral component of plastid outer membrane	GO:0008320//protein transmembrane transporter activity;GO:0022829//wide pore channel activity;GO:0046943//carboxylic acid transmembrane transporter activity	GO:0015031//protein transport	--
BraA01g020650.3C	38.151	45.688	41.497	68.519	68.627	61.562	8.839	6.47	6.822	13.282	12.568	12.611	666	886	917	1438	1247	1123	172	112	127	248	217	214	LPD2	PREDICTED: dihydrolipoyl dehydrogenase 2, chloroplastic [Brassica rapa]	Metabolism;Metabolism;Metabolism;Metabolism;Metabolism;Metabolism;Metabolism;Metabolism;Metabolism;Metabolism	Global and overview maps;Global and overview maps;Global and overview maps;Carbohydrate metabolism;Carbohydrate metabolism;Carbohydrate metabolism;Amino acid metabolism;Carbohydrate metabolism;Amino acid metabolism;Carbohydrate metabolism	ko01100//Metabolic pathways;ko01110//Biosynthesis of secondary metabolites;ko01200//Carbon metabolism;ko00010//Glycolysis / Gluconeogenesis;ko00620//Pyruvate metabolism;ko00630//Glyoxylate and dicarboxylate metabolism;ko00260//Glycine, serine and threonine metabolism;ko00020//Citrate cycle (TCA cycle);ko00280//Valine, leucine and isoleucine degradation;ko00640//Propanoate metabolism	K00382;K00382;K00382;K00382;K00382;K00382;K00382;K00382;K00382;K00382	-	-	-	--
BraA01g020660.3C	1.852	2.779	1.846	0.293	0.085	0.042	1.266	1.156	1.199	0	0.178	0.136	42	70	53	8	2	1	32	26	29	0	4	3	NSF	PREDICTED: vesicle-fusing ATPase-like [Brassica rapa]	-	-	-	-	-	-	-	--
BraA01g020730.3C	19.946	40.146	28.69	37.252	60.199	43.938	0.675	1.898	0.882	4.398	4.186	5.033	106	237	193	238	333	244	4	10	5	25	22	26	--	PREDICTED: leucine-rich repeat extensin-like protein 1 [Brassica oleracea var. oleracea] [Brassica oleracea]	-	-	-	-	-	-	-	--
BraA01g020740.3C	94.874	127.813	125.515	103.498	101.479	107.122	30.356	31.882	34.827	111.529	100.252	105.271	2902	4343	4860	3806	3231	3424	1035	967	1136	3649	3033	3130	ARA1	PREDICTED: L-arabinokinase [Brassica napus]	Metabolism;Metabolism	Global and overview maps;Carbohydrate metabolism	ko01100//Metabolic pathways;ko00520//Amino sugar and nucleotide sugar metabolism	K12446;K12446	GO:0005911//cell-cell junction;GO:0031224//intrinsic component of membrane;GO:0044444//cytoplasmic part	GO:0016773//phosphotransferase activity, alcohol group as acceptor;GO:0032550//purine ribonucleoside binding	GO:0010467//gene expression;GO:0019321//pentose metabolic process	--
BraA01g020780.3C	0.075	0.34	0	1.004	3.769	3.682	0.338	0.228	0.212	0.705	0.305	0.078	1	5	0	16	52	51	5	3	3	10	4	1	HST	PREDICTED: shikimate O-hydroxycinnamoyltransferase-like [Brassica rapa]	Metabolism;Metabolism;Metabolism;Metabolism;Metabolism	Global and overview maps;Global and overview maps;Biosynthesis of other secondary metabolites;Biosynthesis of other secondary metabolites;Biosynthesis of other secondary metabolites	ko01100//Metabolic pathways;ko01110//Biosynthesis of secondary metabolites;ko00940//Phenylpropanoid biosynthesis;ko00941//Flavonoid biosynthesis;ko00945//Stilbenoid, diarylheptanoid and gingerol biosynthesis	K13065;K13065;K13065;K13065;K13065	GO:0044444//cytoplasmic part	GO:0005488//binding;GO:0050737//O-hydroxycinnamoyltransferase activity	GO:0006605//protein targeting;GO:0006950//response to stress;GO:0009699//phenylpropanoid biosynthetic process;GO:0009891//positive regulation of biosynthetic process;GO:0043067//regulation of programmed cell death;GO:0048878//chemical homeostasis	--
BraA01g020830.3C	0.235	0.106	0.556	0.244	0.056	0.056	0	0	0	0	0.059	0.06	4	2	12	5	1	1	0	0	0	0	1	1	--	BnaA01g18210D [Brassica napus]	-	-	-	-	-	-	-	--
BraA01g020910.3C	14.302	15.44	12.469	13.982	14.288	17.34	7.157	5.229	6.145	6.606	6.164	7.386	251	301	277	295	261	318	140	91	115	124	107	126	PYROXD2	BnaC01g22230D [Brassica napus]	-	-	-	-	GO:0043231//intracellular membrane-bounded organelle	GO:0046914//transition metal ion binding	GO:0006090//pyruvate metabolic process;GO:0042743//hydrogen peroxide metabolic process	--
BraA01g020940.3C	33.669	33.046	39.467	39.75	50.293	39.703	5.846	2.41	2.444	7.514	7.467	6.481	155	169	230	220	241	191	30	11	12	37	34	29	--	PREDICTED: myosin-3-like [Brassica rapa]	-	-	-	-	-	-	-	--
BraA01g021040.3C	2.526	2.516	3.592	2.157	2.071	1.74	1.783	1.325	1.611	0.85	1.294	1.109	75	83	135	77	64	54	59	39	51	27	38	32	--	CW-type Zinc Finger [Arabidopsis thaliana]	-	-	-	-	-	-	-	--
BraA01g021140.3C	9.997	9.164	8.547	15.264	15.964	16.469	2.171	2.026	2.269	1.28	1.338	2.865	219	223	237	402	364	377	53	44	53	30	29	61	DXS	BnaA01g35430D [Brassica napus]	Metabolism;Metabolism;Metabolism;Metabolism	Global and overview maps;Global and overview maps;Metabolism of terpenoids and polyketides;Metabolism of cofactors and vitamins	ko01100//Metabolic pathways;ko01110//Biosynthesis of secondary metabolites;ko00900//Terpenoid backbone biosynthesis;ko00730//Thiamine metabolism	K01662;K01662;K01662;K01662	-	-	-	--
BraA01g021160.3C	6.721	8.098	6.698	12.472	18.08	12.171	3.061	1.981	2.812	3.094	3.764	3.936	65	87	82	145	182	123	33	19	29	32	36	37	At4g15545	BnaA01g18410D [Brassica napus]	-	-	-	-	-	GO:0005215//transporter activity	GO:0006468//protein phosphorylation;GO:0006970//response to osmotic stress;GO:0009416//response to light stimulus;GO:0009746//response to hexose;GO:0042044//fluid transport;GO:0042743//hydrogen peroxide metabolic process;GO:0043269//regulation of ion transport;GO:0048509//regulation of meristem development	--
BraA01g021250.3C	11.034	5.96	5.335	1.557	0.707	1.856	38.695	36.012	33.8	32.759	26.233	28.412	165	99	101	28	11	29	645	534	539	524	388	413	UGT84A3	PREDICTED: UDP-glycosyltransferase 84A3-like [Brassica rapa]	-	-	-	-	-	-	-	--
BraA01g021280.3C	6.473	7.244	6.219	9.313	11.765	11.133	0.863	0.618	0.492	1.717	1.238	0.36	74	92	90	128	140	133	11	7	6	21	14	4	P85	PREDICTED: senescence/dehydration-associated protein At3g51250 [Brassica rapa]	-	-	-	-	-	-	-	--
BraA01g021300.3C	0	0.284	0.249	0.524	0.995	0.474	0.081	0.091	0.211	0	0	0.046	0	7	7	14	23	11	2	2	5	0	0	1	At4g15430	PREDICTED: CSC1-like protein At4g15430 isoform X3 [Brassica rapa]	-	-	-	-	-	-	-	--
BraA01g021350.3C	1.951	2.726	3.402	4.981	5.365	3.992	1.932	2.986	2.587	12.141	8.368	11.214	29	45	64	89	83	62	32	44	41	193	123	162	CYP708A2	PREDICTED: cytochrome P450 708A2-like [Brassica rapa]	-	-	-	-	-	-	-	--
BraA01g021360.3C	3.415	4.782	4.556	2.872	5.213	2.687	0.851	0.765	0.996	1.845	1.841	1.405	90	140	152	91	143	74	25	20	28	52	48	36	BIA1	PREDICTED: BAHD acyltransferase At5g47980-like [Brassica rapa]	-	-	-	-	-	GO:0016740//transferase activity	GO:0030001//metal ion transport	--
BraA01g021380.3C	25.745	12.702	12.995	12.07	11.757	14.974	78.47	76.88	82.4	40.574	37.456	41.414	385	211	246	217	183	234	1308	1140	1314	649	554	602	UGT71B5	PREDICTED: UDP-glycosyltransferase 71B5-like [Brassica rapa]	-	-	-	-	-	GO:0035251//UDP-glucosyltransferase activity	-	--
BraA01g021390.3C	0	0.297	0.522	0	0	0.948	0.296	0	0	0.309	0	0.34	0	1	2	0	0	3	1	0	0	1	0	1	MIP1A	PREDICTED: B-box domain protein 30 [Brassica rapa]	-	-	-	-	-	-	-	C2C2-CO-like
BraA01g021450.3C	253.826	130.411	149.993	388.517	361.733	289.998	12.331	10.06	10.29	13.989	17.818	37.402	2290	1307	1713	4214	3397	2734	124	90	99	135	159	328	TPRP-F1	BnaA01g18740D [Brassica napus]	-	-	-	-	-	-	-	--
BraA01g021510.3C	1.225	1.417	0.553	0.437	0.504	0.167	3.61	2.999	2.953	12.921	14.151	12.059	7	9	4	3	3	1	23	17	18	79	80	67	VQ22	PREDICTED: VQ motif-containing protein 22 [Brassica rapa]	-	-	-	-	GO:0043231//intracellular membrane-bounded organelle	-	-	--
BraA01g021650.3C	8.081	7.994	9.908	9.977	7.763	7.612	13.669	14.516	12.59	27.111	25.319	29.313	192	211	298	285	192	189	362	342	319	689	595	677	PAT1H2	PREDICTED: protein PAT1 homolog 1 [Brassica rapa]	Genetic Information Processing	Folding, sorting and degradation	ko03018//RNA degradation	K12617	-	GO:0003824//catalytic activity	-	--
BraA01g021670.3C	1.444	0.493	1.062	2.444	2.535	2.954	0.134	0	0	0	0.05	0	29	11	27	59	53	62	3	0	0	0	1	0	AO1	PREDICTED: primary amine oxidase [Brassica rapa]	Metabolism;Metabolism;Metabolism;Metabolism;Metabolism;Metabolism;Metabolism;Metabolism	Global and overview maps;Global and overview maps;Amino acid metabolism;Amino acid metabolism;Metabolism of other amino acids;Amino acid metabolism;Biosynthesis of other secondary metabolites;Biosynthesis of other secondary metabolites	ko01100//Metabolic pathways;ko01110//Biosynthesis of secondary metabolites;ko00260//Glycine, serine and threonine metabolism;ko00360//Phenylalanine metabolism;ko00410//beta-Alanine metabolism;ko00350//Tyrosine metabolism;ko00960//Tropane, piperidine and pyridine alkaloid biosynthesis;ko00950//Isoquinoline alkaloid biosynthesis	K00276;K00276;K00276;K00276;K00276;K00276;K00276;K00276	GO:0030312//external encapsulating structure	GO:0016641//oxidoreductase activity, acting on the CH-NH2 group of donors, oxygen as acceptor;GO:0018488//aryl-aldehyde oxidase activity;GO:0046914//transition metal ion binding;GO:0048037//cofactor binding;GO:0051536//iron-sulfur cluster binding	GO:0009687//abscisic acid metabolic process;GO:0009832//plant-type cell wall biogenesis;GO:0009850//auxin metabolic process;GO:1901564//organonitrogen compound metabolic process	--
BraA01g021680.3C	0.726	0.654	0.328	4.832	5.083	2.978	0.093	0	0	0.194	0.105	0	7	7	4	56	51	30	1	0	0	2	1	0	surE	PREDICTED: 5'-nucleotidase SurE [Brassica napus]	Metabolism;Metabolism;Metabolism;Metabolism;Metabolism	Global and overview maps;Global and overview maps;Nucleotide metabolism;Nucleotide metabolism;Metabolism of cofactors and vitamins	ko01100//Metabolic pathways;ko01110//Biosynthesis of secondary metabolites;ko00230//Purine metabolism;ko00240//Pyrimidine metabolism;ko00760//Nicotinate and nicotinamide metabolism	K03787;K03787;K03787;K03787;K03787	GO:0044444//cytoplasmic part	GO:0016791//phosphatase activity	-	--
BraA01g021740.3C	28.959	25.877	31.96	56.677	60.756	61.334	7.259	5.798	8.986	9.754	9.042	8.324	136	135	190	320	297	301	38	27	45	49	42	38	FDC1	PREDICTED: ferredoxin-1-like [Brassica napus]	Metabolism	Energy metabolism	ko00195//Photosynthesis	K02639	-	-	-	--
BraA01g021830.3C	1.84	2.417	3.181	5.335	6.973	4.52	0.312	0.15	0.28	0.372	0.201	0.511	37	54	81	129	146	95	7	3	6	8	4	10	TCX2	PREDICTED: protein tesmin/TSO1-like CXC 2 [Brassica rapa]	-	-	-	-	-	-	-	CPP
BraA01g021840.3C	2.195	3.064	3.166	3.384	3.173	3.585	0.163	0.122	0.189	0.565	0.591	0.622	109	169	199	202	164	186	9	6	10	30	29	30	NET1B	PREDICTED: protein NETWORKED 1B [Brassica rapa]	-	-	-	-	-	-	-	--
BraA01g021890.3C	9.73	9.629	12.375	5.683	5.702	7.066	3.529	3.132	3.818	5.678	3.837	3.905	141	155	227	99	86	107	57	45	59	88	55	55	VAB	PREDICTED: VAN3-binding protein [Brassica rapa]	-	-	-	-	-	-	-	--
BraA01g022000.3C	1.011	0.759	0.666	4.066	3.725	4.194	0	0.51	0.316	2.049	0.682	1.561	6	5	5	29	23	26	0	3	2	13	4	9	ELIP2	PREDICTED: early light-induced protein 2, chloroplastic [Brassica rapa]	-	-	-	-	-	-	-	--
BraA01g022030.3C	1.644	1.295	0.893	3.162	3.06	2.261	0.277	0.622	0.482	2.209	2.909	4.334	16	14	11	37	31	23	3	6	5	23	28	41	--	BnaC08g09740D [Brassica napus]	-	-	-	-	-	-	-	--
BraA01g022170.3C	14.153	21.415	20.215	26.921	28.483	22.495	0.507	0.605	0.53	0.759	0.5	0.617	401	674	725	917	840	666	16	17	16	23	14	17	AARE	PREDICTED: acylamino-acid-releasing enzyme-like [Brassica rapa]	-	-	-	-	-	-	-	--
BraA01g022200.3C	3.891	2.99	2.924	2.447	2.28	3.906	1.107	1.244	1.157	2.307	4.222	3.32	41	35	39	31	25	43	13	13	13	26	44	34	--	BnaA01g19270D [Brassica napus]	-	-	-	-	GO:0044424//intracellular part	GO:0005488//binding	-	--
BraA01g022240.3C	2.432	0.505	1.626	0.467	1.977	0.179	154.245	205.088	121.58	396.511	562.914	463.841	13	3	11	3	11	1	919	1087	693	2267	2976	2410	EM1	PREDICTED: em-like protein GEA1 [Brassica rapa]	-	-	-	-	GO:0044444//cytoplasmic part	-	GO:0001101//response to acid chemical;GO:0009409//response to cold;GO:0009639//response to red or far red light;GO:0009756//carbohydrate mediated signaling;GO:0009793//embryo development ending in seed dormancy;GO:0032446//protein modification by small protein conjugation;GO:0048507//meristem development;GO:0048580//regulation of post-embryonic development;GO:0051235//maintenance of location	--
BraA01g022270.3C	5.86	6.017	6.546	14.127	17.68	17.874	1.109	1.016	1.073	2.14	1.527	2.449	128	146	181	371	402	408	27	22	25	50	33	52	IMK2	PREDICTED: probably inactive leucine-rich repeat receptor-like protein kinase IMK2 [Brassica napus]	-	-	-	-	GO:0005618//cell wall;GO:0005911//cell-cell junction;GO:0031224//intrinsic component of membrane	GO:0004672//protein kinase activity;GO:0032550//purine ribonucleoside binding	GO:0006464//cellular protein modification process;GO:0007167//enzyme linked receptor protein signaling pathway	--
BraA01g022380.3C	0.723	0.732	1.143	1.429	0.869	0.606	0	0	0	0	0	0	8	9	16	19	10	7	0	0	0	0	0	0	At3g51470	PREDICTED: probable protein phosphatase 2C 47 [Brassica rapa]	-	-	-	-	GO:0043231//intracellular membrane-bounded organelle	GO:0004721//phosphoprotein phosphatase activity;GO:0043169//cation binding	GO:0006464//cellular protein modification process	--
BraA01g022400.3C	17.836	13.315	17.045	17.441	15.798	16.735	20.45	25.446	21.703	20.986	24.718	28.732	205	170	248	241	189	201	262	290	266	258	281	321	SSL5	PREDICTED: protein STRICTOSIDINE SYNTHASE-LIKE 5-like [Brassica rapa]	-	-	-	-	GO:0009536//plastid	GO:0016843//amine-lyase activity	GO:0001101//response to acid chemical;GO:0009725//response to hormone;GO:0009820//alkaloid metabolic process;GO:0051707//response to other organism	--
BraA01g022500.3C	1.471	2.167	1.69	5.562	11.307	8.319	0	0	0.251	0.125	0.27	0.138	11	18	16	50	88	65	0	0	2	1	2	1	--	BnaA01g19550D [Brassica napus]	-	-	-	-	-	-	-	--
BraA01g022530.3C	36.579	25.1	29.322	25.952	18.26	27.455	44.158	51.899	62.216	30.342	53.118	37.816	408	311	414	348	212	320	549	574	740	362	586	410	MUR1	PREDICTED: GDP-mannose 4,6 dehydratase 2-like [Brassica rapa]	Metabolism;Metabolism;Metabolism	Global and overview maps;Carbohydrate metabolism;Carbohydrate metabolism	ko01100//Metabolic pathways;ko00520//Amino sugar and nucleotide sugar metabolism;ko00051//Fructose and mannose metabolism	K01711;K01711;K01711	-	-	-	--
BraA01g022610.3C	12.067	12.791	10.156	16.416	15.818	19.21	1.416	3.184	2.432	2.636	1.71	1.16	107	126	114	175	146	178	14	28	23	25	15	10	GATA6	PREDICTED: erythroid transcription factor isoform X1 [Brassica rapa]	-	-	-	-	GO:0043231//intracellular membrane-bounded organelle	GO:0003677//DNA binding;GO:0046914//transition metal ion binding	GO:0006355//regulation of transcription, DNA-templated;GO:0009314//response to radiation	C2C2-GATA
BraA01g022650.3C	11.789	6.657	6.35	6.418	5.045	8.717	7.499	11.349	6.432	17.734	18.745	18.743	110	69	75	72	49	85	78	105	64	177	173	170	ephA	BnaA01g19710D [Brassica napus]	-	-	-	-	GO:0043231//intracellular membrane-bounded organelle;GO:0044444//cytoplasmic part	GO:0003824//catalytic activity	-	--
BraA01g022780.3C	30.718	33.759	33.912	107.766	125.772	115.452	15.648	15.636	10.814	35.332	30.47	36.287	317	387	443	1337	1351	1245	180	160	119	390	311	364	PSBO2	PREDICTED: oxygen-evolving enhancer protein 1-2, chloroplastic [Brassica rapa]	Metabolism;Metabolism	Global and overview maps;Energy metabolism	ko01100//Metabolic pathways;ko00195//Photosynthesis	K02716;K02716	GO:0009521//photosystem;GO:0009532//plastid stroma;GO:0019867//outer membrane;GO:0031224//intrinsic component of membrane;GO:0031978//plastid thylakoid lumen;GO:0044434//chloroplast part	GO:0008187//poly-pyrimidine tract binding;GO:0016491//oxidoreductase activity;GO:0046872//metal ion binding	GO:0006355//regulation of transcription, DNA-templated;GO:0006605//protein targeting;GO:0006739//NADP metabolic process;GO:0006873//cellular ion homeostasis;GO:0006952//defense response;GO:0009617//response to bacterium;GO:0009644//response to high light intensity;GO:0009658//chloroplast organization;GO:0009668//plastid membrane organization;GO:0009755//hormone-mediated signaling pathway;GO:00097…	--
BraA01g022800.3C	0.134	0.121	0.106	1.17	0.966	0.385	0	0.27	0	0	0	0.069	2	2	2	21	15	6	0	4	0	0	0	1	UGT72E1	PREDICTED: UDP-glycosyltransferase 72E1-like [Brassica napus]	Metabolism	Biosynthesis of other secondary metabolites	ko00940//Phenylpropanoid biosynthesis	K12356	-	GO:0035251//UDP-glucosyltransferase activity	GO:0001101//response to acid chemical;GO:0006568//tryptophan metabolic process;GO:0009683//indoleacetic acid metabolic process;GO:0009698//phenylpropanoid metabolic process;GO:0015698//inorganic anion transport	--
BraA01g022980.3C	0.118	0.212	0.558	0.489	1.018	0.901	0	0	0	0.22	0.357	0.848	1	2	6	5	9	8	0	0	0	2	3	7	--	PREDICTED: 3-oxoacyl-[acyl-carrier-protein] reductase FabG-like [Brassica oleracea var. oleracea] [Brassica oleracea]	-	-	-	-	-	GO:0003824//catalytic activity	-	--
BraA01g023040.3C	11.559	16.249	15.734	30.693	38.953	33.27	0.08	0	0	0	0	0.183	130	203	224	415	456	391	1	0	0	0	0	2	BSMT1	BnaA01g21290D [Brassica napus]	-	-	-	-	-	GO:0008168//methyltransferase activity	GO:0006631//fatty acid metabolic process;GO:0010087//phloem or xylem histogenesis;GO:0044260//cellular macromolecule metabolic process	--
BraA01g023160.3C	36.289	44.523	39.514	42.305	50.073	49.878	0.88	0.283	0.657	1.965	1.983	3.892	259	353	357	363	372	372	7	2	5	15	14	27	HEC2	PREDICTED: transcription factor HEC2-like [Brassica rapa]	-	-	-	-	GO:0043231//intracellular membrane-bounded organelle	GO:0001071//nucleic acid binding transcription factor activity;GO:0003676//nucleic acid binding;GO:0005515//protein binding	GO:0010468//regulation of gene expression;GO:0034645//cellular macromolecule biosynthetic process;GO:0048449//floral organ formation;GO:0048467//gynoecium development	bHLH
BraA01g023210.3C	3.051	3.286	3.573	2.946	2.199	2.346	3.568	5.44	5.007	7.692	6.886	5.437	56	67	83	65	42	45	73	99	98	151	125	97	At5g67200	PREDICTED: probable inactive receptor kinase At5g67200 [Brassica rapa]	-	-	-	-	-	GO:0004672//protein kinase activity;GO:0032550//purine ribonucleoside binding	GO:0006464//cellular protein modification process;GO:0007167//enzyme linked receptor protein signaling pathway	--
BraA01g023220.3C	0.266	0.639	0.56	8.925	12.523	6.195	0	0	0	0	0	0	3	8	8	121	147	73	0	0	0	0	0	0	F6H1-2	PREDICTED: feruloyl CoA ortho-hydroxylase 2-like [Brassica rapa]	Metabolism;Metabolism	Global and overview maps;Biosynthesis of other secondary metabolites	ko01110//Biosynthesis of secondary metabolites;ko00940//Phenylpropanoid biosynthesis	K06892;K06892	-	-	-	--
BraA01g023420.3C	0	0	0.241	4.064	0.587	1.461	0	0.308	0.286	0	0	0.314	0	0	1	16	2	5	0	1	1	0	0	1	--	PREDICTED: cysteine-rich and transmembrane domain-containing protein A [Brassica rapa]	-	-	-	-	-	-	-	--
BraA01g023560.3C	0.778	3.062	5.144	16.735	23.531	11.998	0	0	0	0	0	0	8	35	67	207	252	129	0	0	0	0	0	0	At3g49630	PREDICTED: probable 2-oxoglutarate-dependent dioxygenase At3g49630 [Brassica rapa]	-	-	-	-	-	-	-	--
BraA01g023590.3C	6.564	4.075	5.006	6.777	7.828	8.23	4.467	4.337	1.486	2.751	1.373	1.863	29	20	28	36	36	38	22	19	7	13	6	8	--	BnaA01g20850D [Brassica napus]	-	-	-	-	-	-	-	--
BraA01g023800.3C	3.905	3.564	3.888	6.497	7.863	4.556	0.096	0.054	0.05	0.35	0.162	0.44	73	74	92	146	153	89	2	1	1	7	3	8	PME34	PREDICTED: probable pectinesterase/pectinesterase inhibitor 34 [Brassica rapa]	-	-	-	-	GO:0005618//cell wall;GO:0031224//intrinsic component of membrane	GO:0052689//carboxylic ester hydrolase activity	GO:0000272//polysaccharide catabolic process;GO:0042743//hydrogen peroxide metabolic process;GO:0071555//cell wall organization	--
BraA01g023840.3C	13.703	13.863	14.588	26.813	33.1	24.791	20.782	19.676	20.438	23.975	24.081	30.343	210	236	283	494	528	397	355	299	334	393	365	452	WSD1	PREDICTED: O-acyltransferase WSD1-like [Brassica rapa]	-	-	-	-	GO:0043231//intracellular membrane-bounded organelle	-	GO:0001101//response to acid chemical;GO:0007568//aging;GO:0008610//lipid biosynthetic process;GO:0009404//toxin metabolic process;GO:0014070//response to organic cyclic compound;GO:0015698//inorganic anion transport;GO:0046942//carboxylic acid transport	--
BraA01g023860.3C	32.218	36.652	38.235	22.127	25.699	22.77	47.864	47.247	48.091	26.597	23.011	21.437	436	551	655	360	362	322	722	634	694	385	308	282	RID3	PREDICTED: protein ROOT INITIATION DEFECTIVE 3 [Brassica rapa]	-	-	-	-	GO:0031461//cullin-RING ubiquitin ligase complex	-	GO:0051093//negative regulation of developmental process	--
BraA01g023890.3C	130.665	118.206	136.241	161.759	196.336	142.12	32.438	43.085	41.104	596.009	620.525	767.056	1413	1420	1865	2103	2210	1606	391	462	474	6894	6637	8063	PER34	PREDICTED: peroxidase 34 [Brassica rapa]	Metabolism;Metabolism;Metabolism	Global and overview maps;Global and overview maps;Biosynthesis of other secondary metabolites	ko01100//Metabolic pathways;ko01110//Biosynthesis of secondary metabolites;ko00940//Phenylpropanoid biosynthesis	K00430;K00430;K00430	GO:0005576//extracellular region;GO:0005618//cell wall;GO:0031090//organelle membrane;GO:0043231//intracellular membrane-bounded organelle;GO:0044444//cytoplasmic part	GO:0016209//antioxidant activity;GO:0043169//cation binding;GO:0046906//tetrapyrrole binding	GO:0000902//cell morphogenesis;GO:0009314//response to radiation;GO:0009617//response to bacterium;GO:0009620//response to fungus;GO:0009725//response to hormone;GO:0042743//hydrogen peroxide metabolic process;GO:0044710//single-organism metabolic process;GO:0052166//positive regulation by symbiont of host innate immune response	--
BraA01g023990.3C	188.799	163.288	173.633	201.442	186.409	182.908	160.711	162.066	140.884	194.423	178.105	184.456	2345	2253	2730	3008	2410	2374	2225	1996	1866	2583	2188	2227	FLA2	PREDICTED: fasciclin-like arabinogalactan protein 2 [Brassica rapa]	-	-	-	-	GO:0031090//organelle membrane;GO:0031225//anchored component of membrane	-	GO:0006637//acyl-CoA metabolic process;GO:0006970//response to osmotic stress;GO:0006996//organelle organization;GO:0016129//phytosteroid biosynthetic process;GO:0048588//developmental cell growth;GO:0070838//divalent metal ion transport	--
BraA01g024100.3C	20.577	19.361	23.853	17.89	15.895	17.812	4.267	6.987	5.43	6.864	5.959	4.149	199	208	292	208	160	180	46	67	56	71	57	39	CDKA-1	BnaA01g20470D [Brassica napus]	-	-	-	-	GO:0016020//membrane;GO:0043231//intracellular membrane-bounded organelle;GO:0055028//cortical microtubule	GO:0004674//protein serine/threonine kinase activity;GO:0005488//binding	GO:0000079//regulation of cyclin-dependent protein serine/threonine kinase activity;GO:0003006//developmental process involved in reproduction;GO:0007126//meiotic nuclear division;GO:0009267//cellular response to starvation;GO:0009409//response to cold;GO:0010374//stomatal complex development;GO:0042127//regulation of cell proliferation;GO:0044786//cell cycle DNA replication;GO:0048229//gametophy…	--
BraA01g024120.3C	1.446	2.803	1.494	7.586	6.197	3.406	0	0	0	0	0	0	13	28	17	82	58	32	0	0	0	0	0	0	SWEET11	PREDICTED: bidirectional sugar transporter SWEET11-like [Brassica napus]	-	-	-	-	-	-	-	--
BraA01g024140.3C	2.697	4.047	3.393	1.828	2.783	1.625	0.986	0.403	0.375	0.467	0.404	0.514	27	45	43	22	29	17	11	4	4	5	4	5	CXE13	PREDICTED: probable carboxylesterase 12 [Brassica rapa]	-	-	-	-	GO:0044444//cytoplasmic part	GO:0016788//hydrolase activity, acting on ester bonds	-	--
BraA01g024160.3C	44.877	54.537	51.19	59.668	58.987	53.096	4.27	4.251	3.953	8.264	7.356	9.933	660	891	953	1055	903	816	70	62	62	130	107	142	NPC6	BnaA01g20420D [Brassica napus]	Metabolism;Metabolism;Metabolism;Metabolism;Metabolism	Global and overview maps;Global and overview maps;Lipid metabolism;Carbohydrate metabolism;Lipid metabolism	ko01100//Metabolic pathways;ko01110//Biosynthesis of secondary metabolites;ko00564//Glycerophospholipid metabolism;ko00562//Inositol phosphate metabolism;ko00565//Ether lipid metabolism	K01114;K01114;K01114;K01114;K01114	-	-	-	--
BraA01g024310.3C	0.597	0.215	0.283	0.596	0.229	0.114	5.893	3.734	2.464	10.384	6.762	10.321	5	2	3	6	2	1	55	31	22	93	56	84	--	BnaAnng12320D [Brassica napus]	-	-	-	-	-	-	-	--
BraA01g024330.3C	120.208	132.469	134.658	192.439	207.293	203.043	55.277	59.285	56.431	43.662	37.62	35.368	2507	3069	3555	4825	4500	4425	1285	1226	1255	974	776	717	PTAC10	PREDICTED: protein PLASTID TRANSCRIPTIONALLY ACTIVE 10 [Brassica rapa]	-	-	-	-	GO:0000229//cytoplasmic chromosome;GO:0009532//plastid stroma	GO:0003676//nucleic acid binding	GO:0006355//regulation of transcription, DNA-templated	--
BraA01g024580.3C	2.589	2.768	3.004	3.702	3.964	2.788	0.363	0.408	0.228	0.378	0.082	0.666	32	38	47	55	51	36	5	5	3	5	1	8	E2FE	PREDICTED: E2F transcription factor-like E2FE [Brassica rapa]	-	-	-	-	-	-	-	E2F-DP
BraA01g025010.3C	0.055	0	0	0.913	0.632	0.472	0	0	0	0.051	0	0	1	0	0	20	12	9	0	0	0	1	0	0	BACOVA_02659	PREDICTED: beta-glucosidase BoGH3B-like [Brassica oleracea var. oleracea] [Brassica oleracea]	Metabolism;Metabolism;Metabolism;Metabolism;Metabolism	Global and overview maps;Global and overview maps;Biosynthesis of other secondary metabolites;Carbohydrate metabolism;Metabolism of other amino acids	ko01100//Metabolic pathways;ko01110//Biosynthesis of secondary metabolites;ko00940//Phenylpropanoid biosynthesis;ko00500//Starch and sucrose metabolism;ko00460//Cyanoamino acid metabolism	K05349;K05349;K05349;K05349;K05349	-	GO:0016798//hydrolase activity, acting on glycosyl bonds	GO:0000041//transition metal ion transport;GO:0001101//response to acid chemical;GO:0009267//cellular response to starvation;GO:0015698//inorganic anion transport;GO:0044238//primary metabolic process	--
BraA01g025080.3C	0.632	1.48	1.498	9.149	14.15	13.309	0.113	0.574	0.059	0.177	0.639	0.195	10	26	30	174	233	220	2	9	1	3	10	3	PTAC16	PREDICTED: protein plastid transcriptionally active 16, chloroplastic [Brassica rapa]	-	-	-	-	-	-	-	--
BraA01g025110.3C	5.276	3.533	5.896	3.586	3.585	2.648	10.622	5.581	8.508	12.332	9.433	8.605	82	61	116	67	58	43	184	86	141	205	145	130	AATP1	PREDICTED: AAA-ATPase ASD, mitochondrial [Brassica rapa]	-	-	-	-	GO:0016020//membrane;GO:0043231//intracellular membrane-bounded organelle	GO:0017111//nucleoside-triphosphatase activity;GO:0032550//purine ribonucleoside binding	GO:0006950//response to stress;GO:0009863//salicylic acid mediated signaling pathway;GO:0042743//hydrogen peroxide metabolic process;GO:0048608//reproductive structure development	--
BraA01g025140.3C	7.632	6.998	5.806	1.293	1.629	1.623	108.03	99.418	100.53	68.313	64.017	68.192	108	110	104	22	24	24	1704	1395	1517	1034	896	938	UGT76E11	PREDICTED: UDP-glycosyltransferase 76E11 [Brassica rapa]	-	-	-	-	-	-	-	--
BraA01g025170.3C	2.34	0.176	0.462	0.162	0.187	0.373	1.224	1.18	1.646	2.552	7.688	3.009	12	1	3	1	1	2	7	6	9	14	39	15	--	PREDICTED: A-agglutinin anchorage subunit [Brassica rapa]	-	-	-	-	-	-	-	--
BraA01g025360.3C	77.563	127.144	128.294	215.372	266.966	185.653	5.068	3.67	2.604	4.387	1.549	2.463	810	1475	1696	2704	2902	2026	59	38	29	49	16	25	hxnY	PREDICTED: 2-oxoglutarate-Fe(II) type oxidoreductase-like [Brassica rapa]	-	-	-	-	-	-	-	--
BraA01g025380.3C	0.037	0.1	0.059	0.339	0.712	0.639	0	0	0	0	0.037	0	1	3	2	11	20	18	0	0	0	0	1	0	MEE39	PREDICTED: probable LRR receptor-like serine/threonine-protein kinase MEE39 isoform X3 [Brassica rapa]	-	-	-	-	-	-	-	--
BraA01g025500.3C	44.588	59.188	60.255	82.082	86.106	80.897	12.488	9.815	10.718	16.399	11.442	13.854	394	581	674	872	792	747	123	86	101	155	100	119	TET3	PREDICTED: tetraspanin-3 [Brassica rapa]	-	-	-	-	GO:0005911//cell-cell junction;GO:0031224//intrinsic component of membrane	-	GO:0044767//single-organism developmental process	--
BraA01g025690.3C	2.807	2.043	3.255	0.447	0.287	0.114	0.643	0.241	0.672	0.447	0.604	1.474	47	38	69	9	5	2	12	4	12	8	10	24	NRT2.6	PREDICTED: high affinity nitrate transporter 2.6 [Brassica rapa]	Metabolism	Energy metabolism	ko00910//Nitrogen metabolism	K02575	GO:0009536//plastid;GO:0031224//intrinsic component of membrane	GO:0015103//inorganic anion transmembrane transporter activity	GO:0009628//response to abiotic stimulus;GO:0015698//inorganic anion transport;GO:0042126//nitrate metabolic process	--
BraA01g025700.3C	1.67	3.571	4.784	3.647	4.815	6.394	0	0	0.196	0.976	0.422	1.074	8	19	29	21	24	32	0	0	1	5	2	5	--	transmembrane protein [Arabidopsis thaliana]	-	-	-	-	-	-	-	--
BraA01g025870.3C	153.613	159.875	172.097	245.709	301.311	264.604	43.923	36.12	43.909	55.141	46.676	49.353	935	1081	1326	1798	1909	1683	298	218	285	359	281	292	RPL9	PREDICTED: 50S ribosomal protein L9, chloroplastic [Brassica rapa]	Genetic Information Processing	Translation	ko03010//Ribosome	K02939	GO:0000315//organellar large ribosomal subunit;GO:0009526//plastid envelope;GO:0009532//plastid stroma	GO:0003723//RNA binding	GO:0006090//pyruvate metabolic process;GO:0010467//gene expression;GO:0022613//ribonucleoprotein complex biogenesis	--
BraA01g025910.3C	11.785	10.503	11.441	13.363	13.857	12.625	13.729	13.837	13.801	41.88	39.896	44.033	201	199	247	274	246	225	261	234	251	764	673	730	PAO	PREDICTED: pheophorbide a oxygenase, chloroplastic [Brassica rapa]	Metabolism;Metabolism	Global and overview maps;Metabolism of cofactors and vitamins	ko01110//Biosynthesis of secondary metabolites;ko00860//Porphyrin metabolism	K13071;K13071	GO:0009528//plastid inner membrane;GO:0031976//plastid thylakoid;GO:0044434//chloroplast part	GO:0016703//oxidoreductase activity, acting on single donors with incorporation of molecular oxygen, incorporation of one atom of oxygen (internal monooxygenases or internal mixed function oxidases);GO:0016730//oxidoreductase activity, acting on iron-sulfur proteins as donors;GO:0043169//cation binding;GO:0051536//iron-sulfur cluster binding	GO:0006355//regulation of transcription, DNA-templated;GO:0006787//porphyrin-containing compound catabolic process;GO:0009668//plastid membrane organization;GO:0009887//organ morphogenesis;GO:0016265//death;GO:0042742//defense response to bacterium;GO:0044710//single-organism metabolic process;GO:0048869//cellular developmental process;GO:0090567//reproductive shoot system development	--
BraA01g026090.3C	8.11	8.518	5.992	6.996	8.657	7.761	6.467	6.967	9.577	24.432	18.753	20.704	108	126	101	112	120	108	96	92	136	348	247	268	--	BnaA09g16040D [Brassica napus]	-	-	-	-	GO:0009536//plastid	-	-	--
BraA01g026110.3C	167.617	153.02	167.543	126.947	118.688	117.847	162.651	138.921	151.88	63.961	64.249	72.548	1274	1292	1612	1160	939	936	1378	1047	1231	520	483	536	PBG1	PREDICTED: proteasome subunit beta type-4-like [Brassica rapa]	Genetic Information Processing	Folding, sorting and degradation	ko03050//Proteasome	K02736	-	-	-	--
BraA01g026140.3C	6.293	9.352	5.287	8.392	10.269	10.324	0.448	0.403	0	0.654	0.303	0.719	63	104	67	101	107	108	5	4	0	7	3	7	NAS4	PREDICTED: probable nicotianamine synthase 4 [Brassica rapa]	-	-	-	-	-	GO:0016765//transferase activity, transferring alkyl or aryl (other than methyl) groups	GO:0000904//cell morphogenesis involved in differentiation;GO:0010232//vascular transport;GO:0018130//heterocycle biosynthetic process;GO:0048229//gametophyte development	--
BraA01g026260.3C	1.442	3.75	3.544	1.999	5.234	3.987	0.719	0.162	0.451	1.049	0.81	0	9	26	28	15	34	26	5	1	3	7	5	0	SAR1B	PREDICTED: GTP-binding protein SAR1B-like [Brassica rapa]	Genetic Information Processing	Folding, sorting and degradation	ko04141//Protein processing in endoplasmic reticulum	K07953	GO:0043231//intracellular membrane-bounded organelle;GO:0044425//membrane part;GO:0044444//cytoplasmic part	GO:0032550//purine ribonucleoside binding	GO:0006006//glucose metabolic process;GO:0006996//organelle organization;GO:0015031//protein transport;GO:0016482//cytoplasmic transport;GO:0051603//proteolysis involved in cellular protein catabolic process	--
BraA01g026330.3C	8.889	4.411	8.103	5.877	6.46	11.124	3.272	2.299	1.389	11.826	14.172	23.8	78	43	90	62	59	102	32	20	13	111	123	203	VBF	PREDICTED: F-box protein VBF-like [Brassica rapa]	-	-	-	-	GO:0043231//intracellular membrane-bounded organelle	GO:0005488//binding	-	--
BraA01g026350.3C	11.372	10.612	12.866	9.667	10.605	10.643	2.541	3.445	2.422	2.921	3.116	2.614	273	283	391	279	265	267	68	82	62	75	74	61	GRDP1	PREDICTED: glycine-rich domain-containing protein 1 isoform X1 [Brassica rapa]	-	-	-	-	GO:0016020//membrane;GO:0043231//intracellular membrane-bounded organelle	-	-	--
BraA01g026390.3C	234.623	260.634	262.745	455.469	446.513	438.247	36.041	34.711	31.726	65.829	70.783	82.732	6401	7899	9074	14939	12680	12494	1096	939	923	1921	1910	2194	LOX1	PREDICTED: linoleate 9S-lipoxygenase 1 [Brassica rapa]	Metabolism	Lipid metabolism	ko00591//Linoleic acid metabolism	K15718	GO:0043231//intracellular membrane-bounded organelle	GO:0016702//oxidoreductase activity, acting on single donors with incorporation of molecular oxygen, incorporation of two atoms of oxygen;GO:0043169//cation binding	GO:0001101//response to acid chemical;GO:0006633//fatty acid biosynthetic process;GO:0009694//jasmonic acid metabolic process;GO:0009791//post-embryonic development;GO:0022411//cellular component disassembly;GO:0042742//defense response to bacterium;GO:0055114//oxidation-reduction process	--
BraA01g026420.3C	6.92	13.161	12.696	4.549	4.289	2.99	283.555	340.811	283.941	1521.28	1355.19	1358.38	62	131	144	49	40	28	2832	3028	2713	14580	12010	11831	ChlADR1	PREDICTED: glucose and ribitol dehydrogenase homolog 1 [Brassica rapa]	-	-	-	-	-	-	-	--
BraA01g026460.3C	11.47	14.108	14.623	39.012	44.622	49.122	1.936	1.603	1.065	2.23	5.052	3.972	101	138	163	413	409	452	19	14	10	21	44	34	At1g54780	PREDICTED: UPF0603 protein At1g54780, chloroplastic [Brassica rapa]	-	-	-	-	GO:0031224//intrinsic component of membrane;GO:0031978//plastid thylakoid lumen;GO:0044434//chloroplast part	GO:0016791//phosphatase activity	GO:0000097//sulfur amino acid biosynthetic process;GO:0006090//pyruvate metabolic process;GO:0006633//fatty acid biosynthetic process;GO:0006779//porphyrin-containing compound biosynthetic process;GO:0006996//organelle organization;GO:0009639//response to red or far red light;GO:0009765//photosynthesis, light harvesting;GO:0009767//photosynthetic electron transport chain;GO:0016072//rRNA metaboli…	--
BraA01g026740.3C	17.768	24.719	22.118	19.756	17.587	15.629	4.884	3.56	3.703	3.691	3.69	4.247	297	459	468	397	306	273	91	59	66	66	61	69	B''DELTA	PREDICTED: probable serine/threonine protein phosphatase 2A regulatory subunit B''delta [Brassica rapa]	Genetic Information Processing	Translation	ko03015//mRNA surveillance pathway	K11583	GO:0043231//intracellular membrane-bounded organelle	GO:0046872//metal ion binding	GO:0009799//specification of symmetry;GO:0009933//meristem structural organization;GO:0009943//adaxial/abaxial axis specification;GO:0048509//regulation of meristem development	--
BraA01g026830.3C	235.862	259.252	259.507	242.777	334.399	281.907	13.91	13.877	9.087	24.279	17.635	21.932	1217	1486	1695	1506	1796	1520	80	71	50	134	90	110	--	BnaAnng09680D [Brassica napus]	-	-	-	-	-	-	GO:0000904//cell morphogenesis involved in differentiation;GO:0044085//cellular component biogenesis	--
BraA01g027130.3C	39.502	60.501	59.102	17.228	23.569	12.465	36.305	33.63	27.756	8.593	9.246	11.974	807.96	1374.68	1530.26	423.64	501.79	266.42	827.71	682.07	605.39	188	187.05	238.07	HSP70-1	PREDICTED: probable mediator of RNA polymerase II transcription subunit 37e [Brassica rapa]	Genetic Information Processing;Genetic Information Processing;Cellular Processes	Folding, sorting and degradation;Transcription;Transport and catabolism	ko04141//Protein processing in endoplasmic reticulum;ko03040//Spliceosome;ko04144//Endocytosis	K03283;K03283;K03283	-	-	-	--
BraA01g027210.3C	8.309	9.393	10.609	12.778	12.53	11.002	6.327	2.046	2.627	4.787	2.93	6.262	86	108	139	159	135	119	73	21	29	53	30	63	At4g06598	BnaC01g27680D [Brassica napus]	-	-	-	-	-	-	-	--
BraA01g027300.3C	1.279	1.338	1.639	1.064	0.897	0.96	0.931	0.942	0.843	0.776	1.049	0.925	37	43	60	37	27	29	30	27	26	24	30	26	NET2A	PREDICTED: protein NETWORKED 2A [Brassica rapa]	-	-	-	-	GO:0016020//membrane	-	GO:0000904//cell morphogenesis involved in differentiation;GO:0009664//plant-type cell wall organization	--
BraA01g027360.3C	0.908	0.433	0.928	0.355	0.667	0.613	0.192	0.539	0.401	0.499	0.324	0.055	17	9	22	8	13	12	4	10	8	10	6	1	Os03g0733400	PREDICTED: zinc finger BED domain-containing protein RICESLEEPER 2-like [Brassica rapa]	-	-	-	-	-	-	-	--
BraA01g027430.3C	10.523	9.473	11.117	19.898	18.927	21.312	5.214	4.072	3.787	4.233	3.773	3.714	172	172	230	391	322	364	95	66	66	74	61	59	HEMA1	PREDICTED: glutamyl-tRNA reductase 1, chloroplastic-like [Brassica rapa]	Metabolism;Metabolism;Metabolism	Global and overview maps;Global and overview maps;Metabolism of cofactors and vitamins	ko01100//Metabolic pathways;ko01110//Biosynthesis of secondary metabolites;ko00860//Porphyrin metabolism	K02492;K02492;K02492	GO:0042170//plastid membrane	GO:0005488//binding;GO:0016620//oxidoreductase activity, acting on the aldehyde or oxo group of donors, NAD or NADP as acceptor	GO:0006779//porphyrin-containing compound biosynthetic process;GO:0006979//response to oxidative stress;GO:0009314//response to radiation;GO:0010038//response to metal ion;GO:0044710//single-organism metabolic process;GO:0055076//transition metal ion homeostasis	--
BraA01g027610.3C	193.848	226.136	197.447	158.271	150.379	157.068	293.877	244.281	249.615	131.264	110.048	127.498	1683	2181	2170	1652	1359	1425	2844	2103	2311	1219	945	1076	RPS2A	PREDICTED: 40S ribosomal protein S2-2 [Brassica rapa]	Genetic Information Processing	Translation	ko03010//Ribosome	K02981	-	-	-	--
BraA01g027640.3C	5.583	6.283	5.307	7.329	5.867	6.762	1.331	1.32	0.736	1.468	3.087	2.603	64	80	77	101	70	81	17	15	9	18	35	29	MPK2	mitogen-activated protein kinase 2 [Brassica napus]	Environmental Information Processing	Signal transduction	ko04016//MAPK signaling pathway - plant	K20535	GO:0043231//intracellular membrane-bounded organelle	GO:0004702//receptor signaling protein serine/threonine kinase activity;GO:0032550//purine ribonucleoside binding	GO:0006464//cellular protein modification process;GO:0006605//protein targeting;GO:0009891//positive regulation of biosynthetic process;GO:0016192//vesicle-mediated transport;GO:0032989//cellular component morphogenesis;GO:0040007//growth;GO:0043067//regulation of programmed cell death	--
BraA01g027700.3C	17.713	12.606	19.927	18.205	12.028	9.141	1.498	0.935	0.87	2.254	0.469	2.29	191	151	272	236	135	103	18	10	10	26	5	24	RGXT3	PREDICTED: UDP-D-xylose:L-fucose alpha-1,3-D-xylosyltransferase 3-like [Brassica rapa]	-	-	-	-	-	-	-	--
BraA01g027720.3C	0.163	0	0.043	0.452	0.366	0.208	0	0.165	0	0.102	0.22	0.224	3	0	1	10	7	4	0	3	0	2	4	4	NPF4.3	PREDICTED: protein NRT1/ PTR FAMILY 4.3-like [Brassica rapa]	-	-	-	-	-	-	-	--
BraA01g027810.3C	4.315	4.953	4.006	8.705	10.157	10.427	1.258	1.523	0.202	1.614	0.873	1.332	40	51	47	97	98	101	13	14	2	16	8	12	CCB4	PREDICTED: protein COFACTOR ASSEMBLY OF COMPLEX C SUBUNIT B CCB4, chloroplastic [Brassica rapa]	-	-	-	-	-	-	-	--
BraA01g028090.3C	34.496	38.66	36.915	32.239	33.176	31.324	14.139	15.153	14.642	19.68	18.572	16.327	939	1169	1272	1055	940	891	429	409	425	573	500	432	POT12	BnaA01g22220D [Brassica napus]	-	-	-	-	GO:0009536//plastid;GO:0031224//intrinsic component of membrane	GO:0046873//metal ion transmembrane transporter activity	GO:0030001//metal ion transport;GO:0034220//ion transmembrane transport	--
BraA01g028180.3C	0.05	0.223	0	0.413	0.906	0.428	0	0	0	0	0	0	1	5	0	10	19	9	0	0	0	0	0	0	CNGC11	PREDICTED: cyclic nucleotide-gated ion channel 11-like [Brassica rapa]	Organismal Systems	Environmental adaptation	ko04626//Plant-pathogen interaction	K05391	GO:0016020//membrane	GO:0005515//protein binding;GO:0015075//ion transmembrane transporter activity;GO:0030551//cyclic nucleotide binding	-	--
BraA01g028200.3C	68.365	61.692	65.62	53.75	50.91	50.337	110.278	96.738	104.211	44.944	45.722	41.405	1223	1226	1486	1156	948	941	2199	1716	1988	860	809	720	At1g60420	PREDICTED: probable nucleoredoxin 1 [Brassica rapa]	-	-	-	-	-	-	-	--
BraA01g028360.3C	5.666	7.96	7.528	12.568	15.506	11.748	2.003	2.078	2.335	1.284	0.347	1.501	66	103	111	176	188	143	26	24	29	16	4	17	ABC4	PREDICTED: 2-carboxy-1,4-naphthoquinone phytyltransferase, chloroplastic isoform X2 [Brassica rapa]	Metabolism;Metabolism;Metabolism	Global and overview maps;Global and overview maps;Metabolism of cofactors and vitamins	ko01100//Metabolic pathways;ko01110//Biosynthesis of secondary metabolites;ko00130//Ubiquinone and other terpenoid-quinone biosynthesis	K02548;K02548;K02548	GO:0031224//intrinsic component of membrane;GO:0042170//plastid membrane	GO:0002094//polyprenyltransferase activity	GO:0006090//pyruvate metabolic process;GO:0009451//RNA modification;GO:0009767//photosynthetic electron transport chain;GO:0009886//post-embryonic morphogenesis;GO:0042374//phylloquinone metabolic process;GO:0043623//cellular protein complex assembly;GO:1901663//quinone biosynthetic process	--
BraA01g028380.3C	15.778	18.647	18.537	16.018	17.568	12.776	8.929	8.242	8.422	13.389	11.371	8.158	195	256	290	238	226	165	123	101	111	177	139	98	polr1c	PREDICTED: DNA-directed RNA polymerases I and III subunit rpac1 [Brassica rapa]	Metabolism;Metabolism;Metabolism;Genetic Information Processing	Global and overview maps;Nucleotide metabolism;Nucleotide metabolism;Transcription	ko01100//Metabolic pathways;ko00230//Purine metabolism;ko00240//Pyrimidine metabolism;ko03020//RNA polymerase	K03027;K03027;K03027;K03027	GO:0043231//intracellular membrane-bounded organelle	GO:0003676//nucleic acid binding;GO:0034062//RNA polymerase activity	GO:0006605//protein targeting;GO:0034645//cellular macromolecule biosynthetic process	--
BraA01g028410.3C	3.091	3.765	4.596	3.63	2.97	4.524	6.688	4.951	4.092	2.38	0.919	1.496	17	23	32	24	17	26	41	27	24	14	5	8	RZ1B	PREDICTED: LOW QUALITY PROTEIN: glycine-rich RNA-binding protein RZ1B [Brassica rapa]	Genetic Information Processing	Transcription	ko03040//Spliceosome	K12885	-	-	-	--
BraA01g028420.3C	9.816	8.358	14.041	7.944	12.998	6.347	5.712	3.211	1.741	4.96	4.292	3.821	37	35	67	36	51	25	24	12	7	20	16	14	CB5LP	PREDICTED: cytochrome B5-like protein [Brassica rapa]	-	-	-	-	GO:0031224//intrinsic component of membrane	GO:0043169//cation binding;GO:0046906//tetrapyrrole binding	GO:0006694//steroid biosynthetic process	--
BraA01g028450.3C	3.746	1.729	3.187	0.399	0.646	0.184	36.877	33.609	37.646	23.435	27.285	23.317	39	20	42	5	7	2	428	347	418	261	281	236	At1g60750	PREDICTED: probable aldo-keto reductase 6 [Brassica rapa]	-	-	-	-	-	GO:0003824//catalytic activity	GO:0044710//single-organism metabolic process	--
BraA01g028460.3C	970.879	609.986	659.455	299.343	236.176	326.371	2386.69	2187.09	2416.5	2064.71	2233.7	2380.19	10829	7558	9311	4014	2742	3804	29673	24189	28742	24633	24642	25806	At1g60750	PREDICTED: probable aldo-keto reductase 6 [Brassica rapa]	-	-	-	-	-	GO:0003824//catalytic activity	GO:0044710//single-organism metabolic process	--
BraA01g028540.3C	3.665	5.279	3.92	4.409	5.417	4.317	1.062	1.535	1.481	1.529	1.197	0.696	65	104	88	94	100	80	21	27	28	29	21	12	NIK3	PREDICTED: protein NSP-INTERACTING KINASE 3 isoform X1 [Brassica rapa]	-	-	-	-	-	-	-	--
BraA01g028550.3C	6.631	6.588	5.048	9.831	8.219	9.075	0.986	1.594	1.675	3.148	2.571	2.651	193	213	186	344	249	276	32	46	52	98	74	75	ddl	BnaA01g23090D [Brassica napus]	-	-	-	-	-	-	-	--
BraA01g028620.3C	21.939	24.638	20.42	68.964	94.116	95.828	4.482	3.505	4.685	6.092	4.832	5.587	101	126	119	381.69	451	461	23	16	23	30	22	25	FD2	PREDICTED: ferredoxin, leaf L-A [Brassica rapa]	Metabolism	Energy metabolism	ko00195//Photosynthesis	K02639	GO:0009532//plastid stroma	GO:0043169//cation binding;GO:0051536//iron-sulfur cluster binding	GO:0009617//response to bacterium;GO:0009639//response to red or far red light;GO:0009642//response to light intensity;GO:0009767//photosynthetic electron transport chain;GO:0034285//response to disaccharide;GO:0043269//regulation of ion transport;GO:0043623//cellular protein complex assembly	--
BraA01g028630.3C	4.431	12.751	14.378	12.506	15.129	7.497	0.071	0.319	0	1.258	0.32	0	56	179	230	190	199	99	1	4	0	17	4	0	IRT3	PREDICTED: fe(2+) transport protein 3, chloroplastic-like [Brassica rapa]	-	-	-	-	GO:0031090//organelle membrane;GO:0031224//intrinsic component of membrane;GO:0044434//chloroplast part	GO:0046915//transition metal ion transmembrane transporter activity	GO:0000041//transition metal ion transport;GO:0009267//cellular response to starvation;GO:0042044//fluid transport;GO:0051707//response to other organism;GO:0055076//transition metal ion homeostasis	--
BraA01g028840.3C	1.697	1.527	1.959	4.451	3.887	4.496	0.117	1.185	0.612	0.976	0.66	0.269	13	13	19	41	31	36	1	9	5	8	5	2	--	BnaA01g35970D [Brassica napus]	-	-	-	-	GO:0043231//intracellular membrane-bounded organelle	-	-	--
BraA01g029070.3C	0.623	0.302	0.758	0.359	0.138	0.138	0.516	1.257	0.585	0.672	0.921	0.987	13	7	20	9	3	3	12	26	13	15	19	20	SD129	PREDICTED: G-type lectin S-receptor-like serine/threonine-protein kinase SD1-29 [Brassica rapa]	-	-	-	-	-	GO:0016301//kinase activity;GO:0044389//ubiquitin-like protein ligase binding	GO:0006468//protein phosphorylation	--
BraA01g029170.3C	2.126	1.276	1.96	9.138	12.596	13.678	0.212	0.953	0	1.546	2.389	2.673	18	12	21	93	111	121	2	8	0	14	20	22	LHCA3	PREDICTED: photosystem I chlorophyll a/b-binding protein 3-1, chloroplastic [Brassica rapa]	Metabolism	Energy metabolism	ko00196//Photosynthesis - antenna proteins	K08909	GO:0009521//photosystem;GO:0031224//intrinsic component of membrane;GO:0031976//plastid thylakoid;GO:0044434//chloroplast part	GO:0043169//cation binding;GO:0046906//tetrapyrrole binding	GO:0000097//sulfur amino acid biosynthetic process;GO:0006091//generation of precursor metabolites and energy;GO:0006464//cellular protein modification process;GO:0009725//response to hormone	--
BraA01g029180.3C	7.603	4.302	5.448	4.065	2.609	2.754	9.305	10.844	8.912	14.52	16.801	20.782	140	88	127	90	50	53	191	198	175	286	306	372	MLO6	PREDICTED: MLO-like protein 6 [Brassica rapa]	-	-	-	-	-	-	-	--
BraA01g029280.3C	0	0.385	0.068	1.852	1.974	2.54	0.999	0.345	0.803	0.64	1.558	0.705	0	5	1	26	24	31	13	4	10	8	18	8	PBL15	PREDICTED: serine/threonine-protein kinase At5g01020-like [Brassica napus]	-	-	-	-	-	-	-	--
BraA01g029370.3C	0.619	0.418	0.979	2.254	3.124	2.371	0.417	0.156	0.073	0.434	0.705	0.558	8	6	16	35	42	32	6	2	1	6	9	7	ENT7	PREDICTED: equilibrative nucleotide transporter 7 [Brassica rapa]	-	-	-	-	GO:0031224//intrinsic component of membrane	GO:0015932//nucleobase-containing compound transmembrane transporter activity	GO:0015858//nucleoside transport	--
BraA01g029400.3C	1.523	1.371	1.354	2.455	2.744	2.733	0.171	0.192	0.089	0	0.096	0	16	16	18	31	30	30	2	2	1	0	1	0	BHLH112	PREDICTED: transcription factor bHLH112 isoform X1 [Brassica rapa]	-	-	-	-	-	-	-	--
BraA01g029450.3C	1.639	3.504	2.589	7.156	3.149	3.725	0	0	0.192	0.766	0.414	0.843	8	19	16	42	16	19	0	0	1	4	2	4	--	PREDICTED: uncharacterized protein LOC103830973 [Brassica rapa]	-	-	-	-	GO:0009536//plastid	-	-	--
BraA01g029590.3C	45.213	68.65	48.729	22.537	18.435	15.447	23.643	14.368	28.961	47.813	52.207	55.071	549	926	749	329	233	196	320	173	375	621	627	650	GPT2	PREDICTED: glucose-6-phosphate/phosphate translocator 2, chloroplastic [Brassica rapa]	-	-	-	-	GO:0031224//intrinsic component of membrane;GO:0042170//plastid membrane	GO:0015119//hexose phosphate transmembrane transporter activity;GO:0015291//secondary active transmembrane transporter activity;GO:0022891//substrate-specific transmembrane transporter activity	GO:0008643//carbohydrate transport;GO:0009642//response to light intensity;GO:0009746//response to hexose;GO:0015712//hexose phosphate transport;GO:0015717//triose phosphate transport;GO:0015718//monocarboxylic acid transport;GO:0015979//photosynthesis;GO:0034285//response to disaccharide;GO:0044702//single organism reproductive process;GO:0051707//response to other organism	--
BraA01g029610.3C	2.942	1.505	1.69	7.398	7.388	6.143	0	0	0	1.375	1.758	1.513	44	25	32	133	115	96	0	0	0	22	26	22	BGLU46	PREDICTED: beta-glucosidase 46-like isoform X1 [Brassica rapa]	Metabolism;Metabolism;Metabolism;Metabolism;Metabolism	Global and overview maps;Global and overview maps;Biosynthesis of other secondary metabolites;Carbohydrate metabolism;Metabolism of other amino acids	ko01100//Metabolic pathways;ko01110//Biosynthesis of secondary metabolites;ko00940//Phenylpropanoid biosynthesis;ko00500//Starch and sucrose metabolism;ko00460//Cyanoamino acid metabolism	K05350;K05350;K05350;K05350;K05350	-	GO:0008422//beta-glucosidase activity	GO:0009699//phenylpropanoid biosynthetic process;GO:0044238//primary metabolic process	--
BraA01g029770.3C	0	0.425	0.28	0.197	2.043	0.791	0.212	0.477	0	0.994	0.836	1.823	0	4	3	2	18	7	2	4	0	9	7	15	KAI2	PREDICTED: probable esterase KAI2 [Brassica rapa]	-	-	-	-	-	GO:0003824//catalytic activity	-	--
BraA01g029880.3C	0.526	0	0	8.427	9.227	10.072	0	0.133	0	0	0	0	4	0	0	77	73	80	0	1	0	0	0	0	DIR16	PREDICTED: dirigent protein 16 [Brassica rapa]	-	-	-	-	GO:0005576//extracellular region;GO:0009536//plastid	-	-	--
BraA01g030000.3C	11.295	8.897	9.609	11.925	11.373	14.239	4.872	3.505	2.954	5.077	4.612	4.581	104	91	112	132	109	137	50	32	29	50	42	41	PHL2	PREDICTED: protein PHR1-LIKE 2 isoform X1 [Brassica rapa]	-	-	-	-	GO:0043231//intracellular membrane-bounded organelle	GO:0001071//nucleic acid binding transcription factor activity;GO:0005488//binding	GO:0000097//sulfur amino acid biosynthetic process;GO:0008380//RNA splicing;GO:0009409//response to cold;GO:0009648//photoperiodism;GO:0010468//regulation of gene expression	ARR-B
BraA01g030050.3C	11.058	10.172	11.286	11.279	15.973	15.525	1.738	2.768	2.8	2.792	2.53	2.076	137	140	177	168	206	201	24	34	37	37	31	25	FAMA	PREDICTED: transcription factor FAMA-like [Brassica rapa]	-	-	-	-	-	-	-	bHLH
BraA01g030100.3C	1.897	2.512	2.909	1.269	1.322	1.246	1.302	1.126	1.535	1.113	1.241	0.957	51	75	99	41	37	35	39	30	44	32	33	25	sll0005	BnaA01g23420D [Brassica napus]	-	-	-	-	GO:0009536//plastid;GO:0016020//membrane	GO:0032550//purine ribonucleoside binding	GO:0006464//cellular protein modification process;GO:0009411//response to UV;GO:0009812//flavonoid metabolic process;GO:0034285//response to disaccharide	--
BraA01g030170.3C	100.537	110.285	97.169	94.897	98.071	99.233	16.88	11.683	14.814	34.066	35.208	49.042	1432	1745	1752	1625	1454	1477	268	165	225	519	496	679	GAE6	PREDICTED: UDP-glucuronate 4-epimerase 6 [Brassica rapa]	Metabolism;Metabolism	Global and overview maps;Carbohydrate metabolism	ko01100//Metabolic pathways;ko00520//Amino sugar and nucleotide sugar metabolism	K08679;K08679	GO:0000139//Golgi membrane;GO:0031224//intrinsic component of membrane;GO:0031984//organelle subcompartment	GO:0016857//racemase and epimerase activity, acting on carbohydrates and derivatives;GO:0048037//cofactor binding	GO:0006568//tryptophan metabolic process;GO:0009683//indoleacetic acid metabolic process	--
BraA01g030180.3C	41.648	38.93	36.341	15.285	17.637	23.44	0	0.338	0	0	0	0	248.35	257.88	274.32	109.58	109.47	146.06	0	2	0	0	0	0	LA1	PREDICTED: la protein 1-like [Brassica rapa]	-	-	-	-	-	-	-	--
BraA01g030190.3C	35.478	32.357	29.624	31.193	35.13	35.44	17.729	13.339	12.695	14.838	16.204	13.447	228	231	241	241	235	238	127	85	87	102	103	84	RPS19	PREDICTED: 40S ribosomal protein S19, mitochondrial [Brassica rapa]	Genetic Information Processing	Translation	ko03010//Ribosome	K02965	GO:0000314//organellar small ribosomal subunit;GO:0009526//plastid envelope;GO:0009532//plastid stroma	GO:0003676//nucleic acid binding;GO:0005198//structural molecule activity	GO:0010467//gene expression;GO:0032774//RNA biosynthetic process	--
BraA01g030200.3C	266.516	300.286	253.102	359.782	378.373	381.996	50.903	51.58	44.153	45.637	44.91	48.437	4001.99	5009	4811	6494.98	5913.99	5994	852	768	707	733	667	707	SAHH2	PREDICTED: adenosylhomocysteinase 2 [Brassica oleracea var. oleracea] [Brassica oleracea]	Metabolism;Metabolism	Global and overview maps;Amino acid metabolism	ko01100//Metabolic pathways;ko00270//Cysteine and methionine metabolism	K01251;K01251	GO:0016020//membrane;GO:0043231//intracellular membrane-bounded organelle;GO:0044444//cytoplasmic part	GO:0016802//trialkylsulfonium hydrolase activity	GO:0000097//sulfur amino acid biosynthetic process;GO:0006970//response to osmotic stress;GO:0006996//organelle organization;GO:0070838//divalent metal ion transport	--
BraA01g030310.3C	28.381	29.835	30.098	32.661	30.254	27.066	4.447	2.745	3.828	7.542	6.682	7.599	292	341	392	404	324	291	51	28	42	83	68	76	BHLH77	PREDICTED: transcription factor bHLH77-like [Brassica rapa]	-	-	-	-	-	-	-	bHLH
BraA01g030330.3C	25.002	17.535	20.361	12.991	12.438	13.923	55.782	53.902	59.477	35.033	30.081	28.959	421	328	434	263	218	245	1047	900	1068	631	501	474	CDKC-2	PREDICTED: cyclin-dependent kinase C-2-like [Brassica rapa]	-	-	-	-	GO:0044444//cytoplasmic part;GO:0044451//nucleoplasm part	GO:0004674//protein serine/threonine kinase activity;GO:0032550//purine ribonucleoside binding	GO:0006396//RNA processing;GO:0006464//cellular protein modification process;GO:0006796//phosphate-containing compound metabolic process;GO:0007049//cell cycle;GO:0016032//viral process;GO:0048437//floral organ development;GO:0048827//phyllome development;GO:0051707//response to other organism	--
BraA01g030350.3C	2.524	0.92	1.514	2.977	1.811	2.415	2.408	2.513	2.427	1.762	0.969	0.756	79	32	60	112	59	79	84	78	81	59	30	23	Os03g0216600	BnaA01g23630D [Brassica napus]	-	-	-	-	GO:0009536//plastid	GO:0005488//binding;GO:0016798//hydrolase activity, acting on glycosyl bonds	GO:0044238//primary metabolic process	--
BraA01g030460.3C	4.495	3.035	3.018	4.3	1.727	4.302	14.518	16.547	13.489	15.97	11.362	15.723	20	15	17	23	8	20	72	73	64	76	50	68	PUX12	PREDICTED: plant UBX domain-containing protein 12 [Brassica rapa]	-	-	-	-	-	-	-	--
BraA01g030470.3C	6.022	5.013	5.835	6.896	7.019	7.994	8.169	8.18	9.269	9.241	9.966	10.832	224.19	207.32	275	308.68	272	311	339	302	368	368	367	392	Gba2	PREDICTED: non-lysosomal glucosylceramidase-like [Brassica rapa]	Metabolism;Metabolism;Metabolism	Global and overview maps;Lipid metabolism;Glycan biosynthesis and metabolism	ko01100//Metabolic pathways;ko00600//Sphingolipid metabolism;ko00511//Other glycan degradation	K17108;K17108;K17108	-	-	-	--
BraA01g030520.3C	40.23	29.026	29.917	15.801	12.205	17.657	77.123	79.13	78.176	45.812	46.241	46.677	665	533	626	314	210	305	1421	1297	1378	810	756	750	DTX19	PREDICTED: protein DETOXIFICATION 19-like isoform X2 [Brassica rapa]	-	-	-	-	GO:0031224//intrinsic component of membrane	GO:0015291//secondary active transmembrane transporter activity	GO:0015893//drug transport	--
BraA01g030530.3C	0	0.12	0	0.111	0.193	0.448	0.36	0.27	0.251	0	0	0	0	2	0	2	3	7	6	4	4	0	0	0	DTX19	PREDICTED: protein DETOXIFICATION 19-like [Brassica rapa]	-	-	-	-	GO:0031224//intrinsic component of membrane	GO:0015291//secondary active transmembrane transporter activity	GO:0015893//drug transport	--
BraA01g030550.3C	4.534	4.521	5.731	1.683	2.345	1.535	2.753	1.899	1.701	4.565	4.09	3.014	65	72	104	29	35	23	44	27	26	70	58	42	ufaA1	BnaA01g23810D [Brassica napus]	-	-	-	-	-	-	-	--
BraA01g030610.3C	1.855	1.633	2.215	10.22	9.546	9.43	0.333	0.291	0.889	0.347	0.5	0.509	45	44	68	298	241	239	9	7	23	9	12	12	PHO1	PREDICTED: phosphate transporter PHO1 [Brassica rapa]	-	-	-	-	-	-	-	--
BraA01g030660.3C	8.026	11.689	10.258	10.15	11.786	7.681	8.254	8.292	6.303	6.65	6.729	5.773	123	199	199	187	188	123	141	126	103	109	102	86	CYP89A2	PREDICTED: cytochrome P450 89A2-like [Brassica rapa]	-	-	-	-	-	GO:0005488//binding	GO:0044710//single-organism metabolic process	--
BraA01g030770.3C	8.493	7.026	8.613	9.547	9.483	11.203	1.442	1.273	2.475	3.648	5.338	7.202	74	68	95	100	86	102	14	11	23	34	46	61	MYB15	PREDICTED: myb-related protein Myb4-like [Brassica rapa]	Organismal Systems	Environmental adaptation	ko04626//Plant-pathogen interaction	K09422	-	-	-	ARR-B
BraA01g030960.3C	0.731	0	1.011	3.955	3.689	1.4	0.164	0	0	0	0	0	4	0	7	26	21	8	1	0	0	0	0	0	--	BnaA01g24070D [Brassica napus]	-	-	-	-	-	-	-	--
BraA01g031070.3C	3.307	5.502	5.462	8.085	8.471	6.233	1.259	1.314	1.503	1.967	3.039	4.226	33	61	69	97	88	65	14	13	16	21	30	41	WDL3	PREDICTED: protein WVD2-like 3 isoform X2 [Brassica rapa]	-	-	-	-	-	-	-	--
BraA01g031080.3C	29.739	19.053	24.592	37.137	34.137	37.182	12.751	18.696	14.415	40.874	38.659	45.375	385	274	403	578	460	503	184	240	199	566	495	571	--	BnaA01g24160D [Brassica napus]	-	-	-	-	-	GO:0005488//binding	-	--
BraA01g031260.3C	7.153	6.325	7.083	2.354	1.833	2.312	32.316	35.238	26.982	46.399	61.332	47.328	225	221	282	89	60	76	1133	1099	905	1561	1908	1447	ACA13	BnaA01g24360D [Brassica napus]	-	-	-	-	-	-	-	--
BraA01g031330.3C	8.679	8.464	8.356	5.414	7.122	6.748	9.49	6.291	6.613	3.888	3.565	3.999	96	104	117	72	82	78	117	69	78	46	39	43	DMC1	BnaCnng14320D [Brassica napus]	-	-	-	-	GO:0043231//intracellular membrane-bounded organelle	GO:0003676//nucleic acid binding;GO:0032550//purine ribonucleoside binding;GO:0042623//ATPase activity, coupled	GO:0022402//cell cycle process;GO:0044260//cellular macromolecule metabolic process	--
BraA01g031350.3C	22.075	20.619	15.996	15.463	17.221	28.114	0	0.335	1.712	0.621	2.182	2.903	133	138	122	112	108	177	0	2	11	4	13	17	ELIP1	PREDICTED: early light-induced protein 1, chloroplastic [Brassica rapa]	-	-	-	-	GO:0009521//photosystem;GO:0031224//intrinsic component of membrane;GO:0044434//chloroplast part	GO:0046906//tetrapyrrole binding	GO:0009408//response to heat;GO:0009637//response to blue light;GO:0009644//response to high light intensity;GO:0009813//flavonoid biosynthetic process;GO:0010029//regulation of seed germination;GO:0010114//response to red light;GO:0010218//response to far red light;GO:0034285//response to disaccharide;GO:0034644//cellular response to UV;GO:0090056//regulation of chlorophyll metabolic process	--
BraA01g031380.3C	0.73	1.899	1.089	1.417	2.416	1.863	0	0	0	0.607	0.41	0.417	9	26	17	21	31	24	0	0	0	8	5	5	HSFA6b	PREDICTED: heat stress transcription factor A-6b-like [Brassica rapa]	-	-	-	-	GO:0043231//intracellular membrane-bounded organelle	GO:0001071//nucleic acid binding transcription factor activity;GO:0003677//DNA binding	GO:0006950//response to stress;GO:0009404//toxin metabolic process;GO:0010468//regulation of gene expression;GO:0034645//cellular macromolecule biosynthetic process	HSF
BraA01g031520.3C	4.187	5.145	6.615	5.307	3.895	2.035	224.48	261.191	200.555	2095.18	1870.26	2604.78	63	86	126	96	61	32	3765	3897	3218	33721	27834	38098	PAP85	PREDICTED: vicilin-like seed storage protein At3g22640 [Brassica rapa]	-	-	-	-	GO:0005618//cell wall	-	GO:0009409//response to cold;GO:0009725//response to hormone;GO:0044707//single-multicellular organism process;GO:0051235//maintenance of location	--
BraA01g031660.3C	6.109	5.336	4.51	10.103	7.302	11.658	0.033	0.147	0	0.476	0.294	0.786	168	163	157	334	209	335	1	4	0	14	8	21	LOX5	PREDICTED: linoleate 9S-lipoxygenase 5, chloroplastic [Brassica rapa]	Metabolism	Lipid metabolism	ko00591//Linoleic acid metabolism	K15718	-	-	-	--
BraA01g031700.3C	0	0.18	0.158	0.083	0.193	0.288	4.495	4.851	6.672	1.686	1.216	0.928	0	2	2	1	2	3	50	48	71	18	12	9	AOX1B	PREDICTED: ubiquinol oxidase 1b, mitochondrial [Brassica rapa]	-	-	-	-	GO:0019866//organelle inner membrane;GO:0031224//intrinsic component of membrane;GO:0043231//intracellular membrane-bounded organelle	GO:0016682//oxidoreductase activity, acting on diphenols and related substances as donors, oxygen as acceptor;GO:0043169//cation binding	GO:0044710//single-organism metabolic process	--
BraA01g031810.3C	1.687	3.832	2.601	2.939	3.318	2.613	0.216	0.405	0.527	0.3	0.568	0.083	21	53	41	44	43	34	3	5	7	4	7	1	--	PREDICTED: protein IQ-DOMAIN 1-like isoform X1 [Brassica rapa]	-	-	-	-	-	-	-	--
BraA01g031860.3C	167.76	157.316	152.695	109.616	101.334	109.453	145.066	128.481	136.157	57.745	49.15	59.164	1301	1355.27	1499	1022	818	887	1254	988	1126	479	377	446	PAC1	PREDICTED: proteasome subunit alpha type-4-A [Brassica oleracea var. oleracea] [Brassica oleracea]	Genetic Information Processing	Folding, sorting and degradation	ko03050//Proteasome	K02728	GO:0005840//ribosome;GO:0043231//intracellular membrane-bounded organelle;GO:0043234//protein complex	GO:0016787//hydrolase activity	GO:0006006//glucose metabolic process;GO:0006090//pyruvate metabolic process;GO:0006970//response to osmotic stress;GO:0010038//response to metal ion;GO:0019941//modification-dependent protein catabolic process	--
BraA01g032000.3C	0.588	0.353	0.31	4.324	3.109	2.253	0	0	0	0	0	0	6	4	4	53	33	24	0	0	0	0	0	0	PER30	PREDICTED: peroxidase 30 [Brassica rapa]	Metabolism;Metabolism;Metabolism	Global and overview maps;Global and overview maps;Biosynthesis of other secondary metabolites	ko01100//Metabolic pathways;ko01110//Biosynthesis of secondary metabolites;ko00940//Phenylpropanoid biosynthesis	K00430;K00430;K00430	GO:0005618//cell wall;GO:0005911//cell-cell junction;GO:0043231//intracellular membrane-bounded organelle	GO:0016209//antioxidant activity;GO:0016740//transferase activity;GO:0043169//cation binding;GO:0046906//tetrapyrrole binding	GO:0006950//response to stress;GO:0042743//hydrogen peroxide metabolic process;GO:0044710//single-organism metabolic process	--
BraA01g032010.3C	0.879	0.396	0.578	0.122	0	0	0.131	0	0.206	0	0.222	0.226	12	6	10	2	0	0	2	0	3	0	3	3	UGT71B2	PREDICTED: UDP-glycosyltransferase 71B2-like [Brassica oleracea var. oleracea] [Brassica oleracea]	-	-	-	-	-	GO:0016757//transferase activity, transferring glycosyl groups	-	--
BraA01g032040.3C	14.539	20.644	15.45	17.492	14.466	16.977	4.425	5.673	8.115	12.621	8.75	11.218	168	265	226	243	174	205	57	65	100	156	100	126	DTX40	PREDICTED: protein DETOXIFICATION 40 [Brassica rapa]	-	-	-	-	-	-	-	--
BraA01g032050.3C	6.53	9.201	5.607	9.446	6.001	7.879	1.274	3.722	1.864	4.512	2.009	2.337	23	36	25	40	22	29	5	13	7	17	7	8	DTX40	BnaC01g31860D [Brassica napus]	-	-	-	-	-	-	-	--
BraA01g032090.3C	0.224	0.453	0.044	0.139	0.107	0.16	0.1	0	0.105	0	0	0.173	4	9	1	3	2	3	2	0	2	0	0	3	NPF6.4	PREDICTED: protein NRT1/ PTR FAMILY 6.4-like [Brassica rapa]	-	-	-	-	-	-	-	--
BraA01g032130.3C	0.91	0.41	0.565	0.865	1.374	1.555	1.224	1.376	1.097	0.304	0.92	0.134	14	7	11	16	22	25	21	21	18	5	14	2	UGT84A2	PREDICTED: UDP-glycosyltransferase 84A2 [Brassica rapa]	Metabolism	Biosynthesis of other secondary metabolites	ko00940//Phenylpropanoid biosynthesis	K13068	-	-	-	--
BraA01g032160.3C	1.275	0.287	0.252	0	0	0.61	1.287	0.804	0.299	0.596	0.967	0.82	8	2	2	0	0	4	9	5	2	4	6	5	DMP1	DMP1 [Arabidopsis thaliana]	-	-	-	-	-	-	-	--
BraA01g032170.3C	45.521	47.744	44.043	52.801	64.394	35.169	3.559	4.843	3.72	4.88	3.167	2.578	218	254	267	304	321	176	19	23	19	25	15	12	AHP1	PREDICTED: histidine-containing phosphotransfer protein 1 [Brassica rapa]	Environmental Information Processing	Signal transduction	ko04075//Plant hormone signal transduction	K14490	GO:0043231//intracellular membrane-bounded organelle;GO:0044444//cytoplasmic part	GO:0004871//signal transducer activity;GO:0016628//oxidoreductase activity, acting on the CH-CH group of donors, NAD or NADP as acceptor;GO:0019901//protein kinase binding	GO:0006796//phosphate-containing compound metabolic process;GO:0006820//anion transport;GO:0009755//hormone-mediated signaling pathway;GO:0009845//seed germination;GO:0009966//regulation of signal transduction;GO:0030001//metal ion transport;GO:0035556//intracellular signal transduction;GO:0040007//growth;GO:0044710//single-organism metabolic process;GO:0048229//gametophyte development;GO:0080090…	--
BraA01g032180.3C	10.645	9.693	8.604	5.323	6.384	5.417	2.318	1.179	3.001	0.978	1.058	1.076	173	175	177	104	108	92	42	19	52	17	17	17	MAK16	BnaA01g25030D [Brassica napus]	-	-	-	-	-	-	-	--
BraA01g032280.3C	4.979	5.683	5.338	1.183	1.623	2.808	5.903	4.573	6.337	8.063	8.001	7.684	56	71	76	16	19	33	74	51	76	97	89	84	SRG1	PREDICTED: protein SRG1-like [Brassica rapa]	-	-	-	-	-	-	-	--
BraA01g032330.3C	0	0	0	0	0.078	0	1.379	2.122	1.366	5.447	15.134	10.072	0	0	0	0	1	0	19	26	18	72	185	121	JAL36	PREDICTED: jacalin-related lectin 36-like [Brassica napus]	-	-	-	-	-	-	-	--
BraA01g032340.3C	0	0	0	0	0	0	5.688	13.123	6.675	55.422	109.527	93.139	0	0	0	0	0	0	57	117	64	533	974	814	BGLU19	beta-glucosidase 19 precursor [Brassica napus]	Metabolism;Metabolism;Metabolism;Metabolism;Metabolism	Global and overview maps;Global and overview maps;Biosynthesis of other secondary metabolites;Carbohydrate metabolism;Metabolism of other amino acids	ko01100//Metabolic pathways;ko01110//Biosynthesis of secondary metabolites;ko00940//Phenylpropanoid biosynthesis;ko00500//Starch and sucrose metabolism;ko00460//Cyanoamino acid metabolism	K01188;K01188;K01188;K01188;K01188	GO:0005911//cell-cell junction;GO:0009536//plastid;GO:0042579//microbody	GO:0005515//protein binding;GO:0008422//beta-glucosidase activity	GO:0006714//sesquiterpenoid metabolic process;GO:0006970//response to osmotic stress;GO:0009620//response to fungus;GO:0009787//regulation of abscisic acid-activated signaling pathway;GO:0043623//cellular protein complex assembly;GO:0048878//chemical homeostasis	--
BraA01g032400.3C	0.156	0.282	0.106	0.26	0.15	0.235	0.02	0.023	0.042	0.021	0	0	7	14	6	14	7	11	1	1	2	1	0	0	ABCC8	PREDICTED: ABC transporter C family member 8-like isoform X2 [Brassica rapa]	-	-	-	-	-	-	-	--
BraA01g032430.3C	27.305	26.763	26.567	24.641	22.384	21.489	17.687	22.54	20.564	10.053	7.888	8.46	259	282	319	281	221	213	187	212	208	102	74	78	RBPMS2	BnaC01g32160D [Brassica napus]	-	-	-	-	-	-	-	--
BraA01g032450.3C	61.124	55.745	58.814	88.682	95.881	97.041	29.126	25.971	27.156	31.008	27.455	27.421	610	618	743	1064	996	1012	324	257	289	331	271	266	GLUTRBP	PREDICTED: glutamyl-tRNA reductase-binding protein, chloroplastic [Brassica rapa]	-	-	-	-	GO:0009532//plastid stroma;GO:0031976//plastid thylakoid	GO:0005515//protein binding	GO:0006779//porphyrin-containing compound biosynthetic process;GO:0022900//electron transport chain;GO:0044707//single-multicellular organism process;GO:0051194//positive regulation of cofactor metabolic process	--
BraA01g032470.3C	4.427	6.059	5.128	6.021	4.569	5.267	5.565	9.591	9.113	3.188	4.195	3.63	148	225	217	242	159	184	207.36	317.92	324.87	114	138.71	117.96	ACA9	BnaA01g25310D [Brassica napus]	-	-	-	-	-	-	-	--
BraA01g032560.3C	4.138	4.448	3.416	5.086	3.857	5.733	2.438	2.865	3.417	2.425	4.434	5.592	67	80	70	99	65	97	44	46	59	42	71	88	NADK1	PREDICTED: NAD(H) kinase 1-like [Brassica rapa]	Metabolism;Metabolism	Global and overview maps;Metabolism of cofactors and vitamins	ko01100//Metabolic pathways;ko00760//Nicotinate and nicotinamide metabolism	K00858;K00858	-	-	-	--
BraA01g032580.3C	2.117	2.178	5.974	11.825	14.53	14.473	0.543	1.22	0.567	2.828	1.529	0.622	7	8	25	47	50	50	2	4	2	10	5	2	PSBT	PREDICTED: photosystem II 5 kDa protein, chloroplastic [Brassica rapa]	-	-	-	-	GO:0009521//photosystem;GO:0044434//chloroplast part	-	GO:0006091//generation of precursor metabolites and energy;GO:0006996//organelle organization;GO:0016072//rRNA metabolic process;GO:0031399//regulation of protein modification process;GO:0043623//cellular protein complex assembly	--
BraA01g032670.3C	2.023	2.649	2.324	1.989	2.65	1.936	0.495	0.371	0.172	0	0	0	11	16	16	13	15	11	3	2	1	0	0	0	--	BnaAnng25790D [Brassica napus]	-	-	-	-	-	-	-	--
BraA01g032750.3C	0.513	0.462	0.27	0.332	0.219	0.218	0.818	0.747	0.802	1.971	2.593	1.231	9	9	6	7	4	4	16	13	15	37	45	21	PLT1	PREDICTED: AP2-like ethylene-responsive transcription factor PLT1 [Brassica rapa]	-	-	-	-	-	-	-	AP2-EREBP
BraA01g032820.3C	64.148	100.093	88.451	171.392	220.552	161.56	12.905	14.017	12.031	18.446	15.919	18.998	660	1144	1152	2120	2362	1737	148	143	132	203	162	190	DRT100	BnaA01g36810D [Brassica napus]	-	-	-	-	GO:0005576//extracellular region;GO:0005911//cell-cell junction;GO:0009536//plastid;GO:0030312//external encapsulating structure	-	GO:0006950//response to stress;GO:0050794//regulation of cellular process	--
BraA01g032880.3C	2.749	4.475	4.483	8.62	11.517	9.214	0.509	0.296	1.113	0.737	0.412	0.459	60.23	108.91	124.3	227.02	262.6	210.92	12.44	6.43	26	17.28	8.92	9.78	MAP65-3	PREDICTED: 65-kDa microtubule-associated protein 3 [Brassica rapa]	-	-	-	-	GO:0005881//cytoplasmic microtubule	GO:0015631//tubulin binding	GO:0006997//nucleus organization;GO:0007015//actin filament organization;GO:0016458//gene silencing;GO:0031109//microtubule polymerization or depolymerization;GO:0034968//histone lysine methylation;GO:0043623//cellular protein complex assembly;GO:0044786//cell cycle DNA replication;GO:0051052//regulation of DNA metabolic process;GO:0051707//response to other organism;GO:0052093//formation of spec…	--
BraA01g032940.3C	8.593	11.689	11.54	19.059	17.336	13.431	6.081	5.007	5.82	5.713	5.213	6.09	90	136	153	240	189	147	71	52	65	64	54	62	--	BnaA01g25590D [Brassica napus]	-	-	-	-	GO:0009536//plastid	-	GO:0006355//regulation of transcription, DNA-templated;GO:0009887//organ morphogenesis;GO:0048869//cellular developmental process	--
BraA01g032980.3C	0.396	0.784	0.563	0.658	0.912	0	0	0.08	0	0.074	0.08	0	5	11	9	10	12	0	0	1	0	1	1	0	BHLH123	PREDICTED: transcription factor bHLH123-like isoform X1 [Brassica rapa]	-	-	-	-	-	-	-	--
BraA01g033010.3C	3.32	2.092	2.36	1.795	1.435	0.953	0	0.837	1.09	2.638	1.175	2.732	20	14	18	13	9	6	0	5	7	17	7	16	At2g25060	PREDICTED: early nodulin-like protein 3 [Brassica rapa]	-	-	-	-	-	-	-	--
BraA01g033070.3C	77.914	72.42	104.408	45.619	40.593	23.937	23.654	16.704	13.947	54.908	41.011	43.033	922	952	1564	649	500	296	312	196	176	695	480	495	UBP12	PREDICTED: probable inactive serine/threonine-protein kinase fnkC [Brassica rapa]	-	-	-	-	GO:0005911//cell-cell junction	-	-	--
BraA01g033080.3C	54.163	111.105	101.079	241.979	282.474	227.554	0.085	0	0.177	0.265	0.095	0.485	574	1308	1356	3083	3116	2520	1	0	2	3	1	5	UBP12	PREDICTED: probable inactive serine/threonine-protein kinase fnkC [Brassica rapa]	-	-	-	-	-	-	-	--
BraA01g033090.3C	3.825	1.324	0.465	3.671	1.979	8.729	8.447	8.308	5.794	26.958	20.824	22.097	13	5	2	15	7	31	32	28	21	98	70	73	--	BnaC01g32600D [Brassica napus]	-	-	-	-	GO:0043231//intracellular membrane-bounded organelle	-	GO:0006950//response to stress	--
BraA01g033210.3C	54.634	53.268	55.534	42.384	43.877	40.823	39.534	32.207	36.187	20.124	16.737	16.185	1396	1512	1796.27	1302	1167	1090	1126	816.03	986	550	423	402	CCT1	BnaC01g32810D [Brassica napus]	-	-	-	-	GO:0044444//cytoplasmic part	GO:0005515//protein binding	GO:0000338//protein deneddylation;GO:0006006//glucose metabolic process;GO:0006221//pyrimidine nucleotide biosynthetic process;GO:0009451//RNA modification;GO:0009639//response to red or far red light;GO:0016571//histone methylation;GO:0048580//regulation of post-embryonic development;GO:0051603//proteolysis involved in cellular protein catabolic process	--
BraA01g033330.3C	25.013	32.998	36.341	36.279	30.068	25.859	5.176	3.46	3.418	10.3	14.493	13.939	398	583.28	732	694	498	429.97	91.81	54.59	58	175.3	228.09	215.6	STP4	PREDICTED: sugar transport protein 4-like [Brassica napus]	-	-	-	-	GO:0016021//integral component of membrane	GO:0005351//sugar:proton symporter activity	GO:0000302//response to reactive oxygen species;GO:0001101//response to acid chemical;GO:0006812//cation transport;GO:0009642//response to light intensity;GO:0015698//inorganic anion transport;GO:0015766//disaccharide transport;GO:0033554//cellular response to stress;GO:0044267//cellular protein metabolic process;GO:0044763//single-organism cellular process	--
BraA01g033400.3C	1.09	0.362	0.589	1.718	0.441	2.142	0.103	0.174	0.161	0.537	0.464	0.886	19	7	13	36	8	39	2	3	3	10	8	15	At3g19850	PREDICTED: BTB/POZ domain-containing protein At3g19850 [Brassica rapa]	-	-	-	-	-	-	-	--
BraA01g033440.3C	4.696	3.774	2.65	11.578	10.311	12.999	2.708	4.059	1.415	4.547	2.882	3.968	28	25	20	83	64	81	18	24	9	29	17	23	At3g19800	PREDICTED: uncharacterized protein LOC106346375 [Brassica napus]	-	-	-	-	GO:0043231//intracellular membrane-bounded organelle	-	-	--
BraA01g033580.3C	0.983	0.7	0.555	0.818	0.337	0.47	19.966	25.489	25.677	15.884	14.41	15.818	14	11.07	10	14	5	7	317	360	390	242	203	219	MRS2-3	PREDICTED: magnesium transporter MRS2-3-like isoform X2 [Brassica rapa]	-	-	-	-	-	-	-	--
BraA01g033590.3C	1.923	0.577	0.506	0.267	0	0.307	11.787	12.604	9.616	15.579	19.116	23.736	6	2	2	1	0	1	41	39	32	52	59	72	--	BnaA01g26000D [Brassica napus]	-	-	-	-	GO:0043231//intracellular membrane-bounded organelle	-	-	--
BraA01g033740.3C	43.642	38.496	40.724	42.575	38.903	41.063	8.409	6.942	6.798	12.596	10.735	11.375	596	584	704	699	553	586	128	94	99	184	145	151	RD21C	PREDICTED: probable cysteine protease RD21C isoform X1 [Brassica rapa]	-	-	-	-	-	-	-	--
BraA01g033780.3C	1.938	0.84	1.077	0.298	0.276	0.481	1.545	0.579	1.077	1.208	0.798	0.886	27	13	19	5	4	7	24	8	16	18	11	12	RD21C	BnaA01g26170D [Brassica napus]	-	-	-	-	-	GO:0070011//peptidase activity, acting on L-amino acid peptides	GO:0019538//protein metabolic process;GO:0030001//metal ion transport	--
BraA01g033820.3C	5.253	4.042	4.15	6.202	4.233	6	2.888	3.674	1.986	5.386	6.596	7.583	62	53	62	88	52	74	38	43	25	68	77	87	ABF4	PREDICTED: ABSCISIC ACID-INSENSITIVE 5-like protein 7 [Brassica rapa]	Environmental Information Processing	Signal transduction	ko04075//Plant hormone signal transduction	K14432	GO:0043231//intracellular membrane-bounded organelle	GO:0000975//regulatory region DNA binding;GO:0001071//nucleic acid binding transcription factor activity	GO:0001101//response to acid chemical;GO:0006355//regulation of transcription, DNA-templated;GO:0006970//response to osmotic stress;GO:0009605//response to external stimulus;GO:0009755//hormone-mediated signaling pathway;GO:0019932//second-messenger-mediated signaling	bZIP
BraA01g033860.3C	45.453	56.976	56.328	45.349	45.978	42.064	97.231	95.413	102.805	38.187	33.524	31.063	1549	2157	2430	1858	1631	1498	3693.5	3224.22	3736.07	1392	1130	1029	PREP1	PREDICTED: presequence protease 1, chloroplastic/mitochondrial [Brassica rapa]	-	-	-	-	-	-	-	--
BraA01g033990.3C	0.629	0.378	0.939	0.349	0.201	0.268	2.258	1.198	1.835	4.444	3.392	4.603	9	6	17	6	3	4	36	17	28	68	48	64	JGB	BnaA01g26340D [Brassica napus]	-	-	-	-	GO:0009536//plastid	-	-	--
BraA01g034010.3C	0.117	0.106	0	0.049	0.113	0	0	0	0	0	0	0.06	2	2	0	1	2	0	0	0	0	0	0	1	--	BnaA01g26380D [Brassica napus]	-	-	-	-	-	-	-	--
BraA01g034090.3C	1.832	3.023	4.149	2.286	1.995	2.63	0.164	0.123	0.344	1.199	3.272	2.262	30	55	86	45	34	45	3	2	6	21	53	36	PLT5	PREDICTED: polyol transporter 5 [Brassica rapa]	-	-	-	-	GO:0031224//intrinsic component of membrane	GO:0005402//cation:sugar symporter activity;GO:0015146//pentose transmembrane transporter activity;GO:0015149//hexose transmembrane transporter activity;GO:0015166//polyol transmembrane transporter activity	GO:0006812//cation transport;GO:0006865//amino acid transport;GO:0006952//defense response;GO:0044763//single-organism cellular process	--
BraA01g034260.3C	4.309	3.041	3.984	5.05	3.481	4.217	0	0	0	0.092	0.297	1.007	88	69	103	124	74	90	0	0	0	2	6	20	GUX1	PREDICTED: UDP-glucuronate:xylan alpha-glucuronosyltransferase 1 isoform X2 [Brassica rapa]	-	-	-	-	-	-	-	--
BraA01g034330.3C	3.154	2.689	2.491	7.869	5.9	7.148	3.127	6.695	6.848	5.897	6.712	6.83	19	18	19	57	37	45	21	40	44	38	40	40	--	AT3g18560/K24M9_5 [Arabidopsis thaliana]	-	-	-	-	-	-	-	--
BraA01g034380.3C	106.03	130.118	127.124	162.013	166.726	160.562	12.079	11.359	11.533	26.507	23.495	30.033	1638	2233	2486	3009	2681	2592	208	174	190	438	359	451	ASPG1	PREDICTED: protein ASPARTIC PROTEASE IN GUARD CELL 1 [Brassica rapa]	-	-	-	-	-	-	-	--
BraA01g034520.3C	0	0	0	0	0	0	0	0	0	0.154	0.835	0	0	0	0	0	0	0	0	0	0	0.5	2.5	0	--	PREDICTED: non-specific lipid-transfer protein 2-like [Brassica napus]	-	-	-	-	-	GO:0005488//binding	GO:0006605//protein targeting;GO:0009891//positive regulation of biosynthetic process;GO:0043067//regulation of programmed cell death	--
BraA01g034530.3C	0	0	0	0	0	0	0	0	0	0.154	0.835	0	0	0	0	0	0	0	0	0	0	0.5	2.5	0	--	PREDICTED: non-specific lipid-transfer protein 2-like [Brassica napus]	-	-	-	-	-	GO:0005488//binding	GO:0006605//protein targeting;GO:0009891//positive regulation of biosynthetic process;GO:0043067//regulation of programmed cell death	--
BraA01g034560.3C	4.121	3.755	4.327	3.762	3.38	3.559	4.058	2.788	4.053	6.672	8.791	12.409	82	83	109	90	70	74	90	55	86	142	173	240	--	BnaAnng22390D [Brassica napus]	-	-	-	-	GO:0043231//intracellular membrane-bounded organelle;GO:0044444//cytoplasmic part	-	-	--
BraA01g034600.3C	1.925	1.568	1.304	4.271	2.907	2.983	0	0.092	0.172	0.086	0.371	0.377	21	19	18	56	33	34	0	1	2	1	4	4	At3g18200	PREDICTED: WAT1-related protein At3g18200 [Brassica rapa]	-	-	-	-	-	-	-	--
BraA01g034630.3C	0.833	0.375	1.363	3.613	3.429	2.79	3.576	3.3	2.957	6.675	8.181	7.1	14	7	29	73	60	49	67	55	53	120	136	116	XAT3	BnaC01g34410D [Brassica napus]	-	-	-	-	-	-	-	--
BraA01g034660.3C	0.174	0.47	0.55	0.772	2.563	0.722	0	0	0	0	0	0	3	9	12	16	46	13	0	0	0	0	0	0	NPF2.3	PREDICTED: protein NRT1/ PTR FAMILY 2.3-like isoform X1 [Brassica rapa]	-	-	-	-	GO:0031224//intrinsic component of membrane	-	GO:0015833//peptide transport;GO:0042126//nitrate metabolic process;GO:0051707//response to other organism	--
BraA01g034670.3C	207.754	207.422	207.593	166.551	167.736	171.818	184.43	148.729	165.586	96.606	64.846	66.084	2099	2328	2655	2023	1764	1814	2077	1490	1784	1044	648	649	RACK1C	PREDICTED: receptor for activated C kinase 1C [Brassica napus]	-	-	-	-	GO:0005840//ribosome;GO:0043231//intracellular membrane-bounded organelle;GO:0043234//protein complex	GO:0060089//molecular transducer activity	GO:0006221//pyrimidine nucleotide biosynthetic process;GO:0009451//RNA modification;GO:0009737//response to abscisic acid;GO:0010608//posttranscriptional regulation of gene expression;GO:0022613//ribonucleoprotein complex biogenesis;GO:0044707//single-multicellular organism process;GO:0044767//single-organism developmental process;GO:0050794//regulation of cellular process;GO:0071555//cell wall o…	--
BraA01g034680.3C	170.061	225.389	207.721	388.087	463.088	385.986	69.18	75.802	67.48	79.436	104.015	80.817	2706	3984	4184	7424	7670	6418	1227	1196	1145	1352	1637	1250	BGLU44	PREDICTED: beta-glucosidase 44 [Brassica rapa]	Metabolism;Metabolism;Metabolism;Metabolism;Metabolism	Global and overview maps;Global and overview maps;Biosynthesis of other secondary metabolites;Carbohydrate metabolism;Metabolism of other amino acids	ko01100//Metabolic pathways;ko01110//Biosynthesis of secondary metabolites;ko00940//Phenylpropanoid biosynthesis;ko00500//Starch and sucrose metabolism;ko00460//Cyanoamino acid metabolism	K05350;K05350;K05350;K05350;K05350	GO:0005618//cell wall;GO:0005840//ribosome;GO:0009536//plastid	GO:0008422//beta-glucosidase activity;GO:0015923//mannosidase activity;GO:0043169//cation binding	GO:0044238//primary metabolic process	--
BraA01g034690.3C	14.724	16.239	17.395	15.061	15.228	15.74	2.083	0.803	1.741	2.604	1.609	1.569	222	272	332	273	239	248	35	12	28	42	24	23	BGLU44	BnaA01g27010D [Brassica napus]	Metabolism;Metabolism;Metabolism;Metabolism;Metabolism	Global and overview maps;Global and overview maps;Biosynthesis of other secondary metabolites;Carbohydrate metabolism;Metabolism of other amino acids	ko01100//Metabolic pathways;ko01110//Biosynthesis of secondary metabolites;ko00940//Phenylpropanoid biosynthesis;ko00500//Starch and sucrose metabolism;ko00460//Cyanoamino acid metabolism	K05350;K05350;K05350;K05350;K05350	GO:0005618//cell wall;GO:0005840//ribosome;GO:0009536//plastid	GO:0008422//beta-glucosidase activity;GO:0015923//mannosidase activity;GO:0043169//cation binding	GO:0044238//primary metabolic process	--
BraA01g034770.3C	29.157	28.796	29.37	35.477	52.941	36.12	8.635	6.186	6.371	11.027	9.445	14.949	309	339	394	452	584	400	102	65	72	125	99	154	Galm	PREDICTED: aldose 1-epimerase-like [Brassica rapa]	Metabolism;Metabolism;Metabolism;Metabolism	Global and overview maps;Global and overview maps;Carbohydrate metabolism;Carbohydrate metabolism	ko01100//Metabolic pathways;ko01110//Biosynthesis of secondary metabolites;ko00010//Glycolysis / Gluconeogenesis;ko00052//Galactose metabolism	K01785;K01785;K01785;K01785	-	-	-	--
BraA01g034780.3C	0.733	1.319	1.833	0.102	0.117	0.117	1.205	0.246	0.458	0	0.123	0	6	12	19	1	1	1	11	2	4	0	1	0	At5g25475	PREDICTED: B3 domain-containing protein At5g25470-like isoform X1 [Brassica rapa]	-	-	-	-	-	-	-	ABI3VP1
BraA01g034810.3C	11.063	8.148	10.256	15.742	10.452	15.224	6.644	4.795	4.973	13.762	10.076	8.841	121	99	142	207	119	174	81	52	58	161	109	94	TIFY6B	PREDICTED: protein TIFY 6B-like isoform X2 [Brassica rapa]	Environmental Information Processing	Signal transduction	ko04075//Plant hormone signal transduction	K13464	GO:0043231//intracellular membrane-bounded organelle	GO:0005515//protein binding	GO:0006952//defense response;GO:0009694//jasmonic acid metabolic process;GO:0009755//hormone-mediated signaling pathway;GO:0010468//regulation of gene expression;GO:0034645//cellular macromolecule biosynthetic process	Tify
BraA01g034860.3C	18.658	17.304	14.92	21.251	22.777	21.738	5.853	7.396	7.944	19.311	18.11	17.8	245	252.42	248	335.48	311.32	298.28	85.67	96.3	111.24	271.24	235.21	227.2	PYD1	PREDICTED: dihydropyrimidine dehydrogenase (NADP(+)), chloroplastic-like [Brassica rapa]	Metabolism;Metabolism;Metabolism;Metabolism	Global and overview maps;Nucleotide metabolism;Metabolism of other amino acids;Metabolism of cofactors and vitamins	ko01100//Metabolic pathways;ko00240//Pyrimidine metabolism;ko00410//beta-Alanine metabolism;ko00770//Pantothenate and CoA biosynthesis	K00207;K00207;K00207;K00207	GO:0009532//plastid stroma;GO:0016020//membrane	GO:0016628//oxidoreductase activity, acting on the CH-CH group of donors, NAD or NADP as acceptor	GO:0006208//pyrimidine nucleobase catabolic process;GO:0009174//pyrimidine ribonucleoside monophosphate biosynthetic process;GO:0019856//pyrimidine nucleobase biosynthetic process;GO:0031669//cellular response to nutrient levels	--
BraA01g034870.3C	8.334	7.327	6.201	8.544	9.961	10.201	4.955	4.3	3.907	7.61	4.801	7.178	86	84	81	106	107	110	57	44	43	84	49	72	PAP17	BnaA01g27810D [Brassica napus]	Metabolism;Metabolism	Global and overview maps;Metabolism of cofactors and vitamins	ko01100//Metabolic pathways;ko00740//Riboflavin metabolism	K14379;K14379	GO:0044464//cell part	GO:0004721//phosphoprotein phosphatase activity;GO:0043169//cation binding	GO:0000302//response to reactive oxygen species;GO:0006355//regulation of transcription, DNA-templated;GO:0006796//phosphate-containing compound metabolic process;GO:0009247//glycolipid biosynthetic process;GO:0009267//cellular response to starvation;GO:0072501//cellular divalent inorganic anion homeostasis	--
BraA01g034980.3C	2.354	3.708	4.649	1.664	1.357	2.478	22.173	26.706	21.522	14.524	20.348	15.498	20	35	50	17	12	22	210	225	195	132	171	128	AGD15	PREDICTED: probable ADP-ribosylation factor GTPase-activating protein AGD15 [Brassica rapa]	Cellular Processes	Transport and catabolism	ko04144//Endocytosis	K12486	-	GO:0046914//transition metal ion binding	GO:0043087//regulation of GTPase activity	--
BraA01g035030.3C	1.745	1.679	1.853	0.901	0.694	0.864	4.534	3.094	4.005	1.406	2.25	1.362	29	31	39	18	12	15	84	51	71	25	37	22	CHX19	PREDICTED: LOW QUALITY PROTEIN: cation/H(+) antiporter 19 [Brassica rapa]	-	-	-	-	-	-	-	--
BraA01g035040.3C	15.704	16.464	14.297	7.885	5.152	8.522	22.422	22.984	22.09	5.998	7.648	6.502	164	191	189	99	56	93	261	238	246	67	79	66	RBL14	PREDICTED: rhomboid-like protein 14, mitochondrial [Brassica rapa]	-	-	-	-	-	-	-	--
BraA01g035070.3C	1.982	0.793	1.565	0.366	2.115	1.896	0.198	0.666	0.206	0.206	0	0.227	9	4	9	2	10	9	1	3	1	1	0	1	HYH	PREDICTED: transcription factor HY5-like [Brassica rapa]	Organismal Systems	Environmental adaptation	ko04712//Circadian rhythm - plant	K16241	GO:0043231//intracellular membrane-bounded organelle	GO:0001071//nucleic acid binding transcription factor activity;GO:0005488//binding	GO:0007602//phototransduction;GO:0009411//response to UV;GO:0010468//regulation of gene expression;GO:0034645//cellular macromolecule biosynthetic process;GO:0042221//response to chemical	bZIP
BraA01g035280.3C	194.029	117.872	132.707	151.689	139.449	211.227	16.729	14.498	25.652	49.458	87.206	116.144	2362	1594	2045	2220	1767	2687	227	175	333	644	1050	1374.34	MSAMS2	PREDICTED: S-adenosylmethionine synthase 2 [Brassica rapa]	Metabolism;Metabolism;Metabolism;Metabolism	Global and overview maps;Global and overview maps;Global and overview maps;Amino acid metabolism	ko01100//Metabolic pathways;ko01110//Biosynthesis of secondary metabolites;ko01230//Biosynthesis of amino acids;ko00270//Cysteine and methionine metabolism	K00789;K00789;K00789;K00789	GO:0005911//cell-cell junction;GO:0016020//membrane;GO:0030312//external encapsulating structure;GO:0043232//intracellular non-membrane-bounded organelle	GO:0016765//transferase activity, transferring alkyl or aryl (other than methyl) groups;GO:0032550//purine ribonucleoside binding;GO:0043169//cation binding	GO:0000096//sulfur amino acid metabolic process;GO:0006950//response to stress;GO:0009108//coenzyme biosynthetic process;GO:0009699//phenylpropanoid biosynthetic process	--
BraA01g035300.3C	1.447	1.184	1.039	1.313	0.885	0.755	1.18	0.663	0.864	1.476	1.596	3.248	11	10	10	12	7	6	10	5	7	12	12	24	EEF1AKNMT	PREDICTED: methyltransferase-like protein 13 [Brassica rapa]	-	-	-	-	GO:0016020//membrane	GO:0016741//transferase activity, transferring one-carbon groups	GO:0008152//metabolic process	--
BraA01g035310.3C	0.277	0.249	0.83	0.368	0.266	0.318	0.099	0.279	0	1.241	0.895	0.854	5	5	19	8	5	6	2	5	0	24	16	15	AAO	PREDICTED: L-ascorbate oxidase isoform X1 [Brassica rapa]	-	-	-	-	-	GO:0003824//catalytic activity	GO:0006694//steroid biosynthetic process;GO:0009696//salicylic acid metabolic process;GO:0009814//defense response, incompatible interaction;GO:0030148//sphingolipid biosynthetic process	--
BraA01g035470.3C	0.632	1.279	1.122	1.445	2.427	0.604	1.558	1.592	0.888	2.952	3.193	4.223	4	9	9	11	16	4	11	10	6	20	20	26	--	BnaA01g27360D [Brassica napus]	-	-	-	-	GO:0043231//intracellular membrane-bounded organelle	-	GO:0009725//response to hormone	--
BraA01g035500.3C	0	0	0	7.007	4.927	2.368	0	0	0	0	0	0	0	0	0	44.25	26.94	13	0	0	0	0	0	0	--	PREDICTED: phylloplanin-like [Brassica rapa]	-	-	-	-	-	-	-	--
BraA01g035530.3C	0.19	0	0	2.336	2.572	4.737	0	0	0	0	0	0	1	0	0	14.75	14.06	26	0	0	0	0	0	0	--	PREDICTED: phylloplanin-like [Brassica rapa]	-	-	-	-	-	-	-	--
BraA01g035590.3C	21.577	18.858	17.542	24.482	24.754	25.159	10.055	10.246	11.099	21.25	18.638	24.03	206	200	212	281	246	251	107	97	113	217	176	223	UBC32	PREDICTED: ubiquitin-conjugating enzyme E2 32 [Brassica rapa]	Genetic Information Processing;Genetic Information Processing	Folding, sorting and degradation;Folding, sorting and degradation	ko04141//Protein processing in endoplasmic reticulum;ko04120//Ubiquitin mediated proteolysis	K10578;K10578	-	-	-	--
BraA01g035630.3C	8.28	9.655	7.433	6.104	6.508	5.042	6.584	5.883	2.47	5.454	4.756	2.71	44	57	50	39	36	28	39	31	14	31	25	14	GATA17	PREDICTED: GATA transcription factor 17-like [Brassica rapa]	-	-	-	-	GO:0043231//intracellular membrane-bounded organelle	GO:0005488//binding	GO:0009404//toxin metabolic process;GO:0010467//gene expression;GO:0015833//peptide transport;GO:0034645//cellular macromolecule biosynthetic process	C2C2-GATA
BraA01g035640.3C	3.973	3.14	2.45	3.144	2.188	4.405	5.216	4.642	5.043	15.854	21.456	21.134	82	72	64	78	47	95	120	95	111	350	438	424	COBL8	PREDICTED: COBRA-like protein 8 [Brassica rapa]	-	-	-	-	GO:0031224//intrinsic component of membrane	-	GO:0030198//extracellular matrix organization;GO:0040007//growth	--
BraA01g035730.3C	25.999	40.957	35.418	35.858	38.23	35.162	26.18	30.768	27.863	72.546	61.289	74.781	196	343	338	325	300	277	220	230	224	585	457	548	RAP2-3	PREDICTED: ethylene-responsive transcription factor RAP2-3 [Brassica rapa]	-	-	-	-	GO:0016020//membrane;GO:0043231//intracellular membrane-bounded organelle	GO:0001071//nucleic acid binding transcription factor activity;GO:0003676//nucleic acid binding	GO:0000160//phosphorelay signal transduction system;GO:0001101//response to acid chemical;GO:0006355//regulation of transcription, DNA-templated;GO:0009408//response to heat;GO:0009725//response to hormone;GO:0016265//death;GO:0043207//response to external biotic stimulus	AP2-EREBP
BraA01g035840.3C	0.14	0.879	0	4.526	6.031	2.67	0.125	0	0	0	0	0	1	7	0	39	45	20	1	0	0	0	0	0	SWEET16	PREDICTED: bidirectional sugar transporter SWEET16 [Brassica rapa]	-	-	-	-	-	-	-	--
BraA01g035850.3C	0	0	0	1.431	1.202	0.898	0	0	0	0	0	0	0	0	0	11	8	6	0	0	0	0	0	0	--	BnaC01g35210D [Brassica napus]	-	-	-	-	-	-	-	--
BraA01g035940.3C	5.892	9.488	9.178	7.593	7.335	8.577	2.457	3.097	3.58	2.716	1.091	2.476	71	127	140	110	92	108	33	37	46	35	13	29	--	PREDICTED: protein IQ-DOMAIN 14-like [Brassica rapa]	-	-	-	-	GO:0043231//intracellular membrane-bounded organelle	-	-	--
BraA01g035950.3C	20.049	10.313	15.612	41.216	44.577	32.617	1.799	0.289	0.269	4.82	1.448	2.947	70	40	69	173	162	119	7	1	1	18	5	10	NSP4	PREDICTED: PYK10-binding protein 1 [Brassica rapa]	-	-	-	-	-	-	GO:0001101//response to acid chemical;GO:0009725//response to hormone;GO:0009987//cellular process	--
BraA01g035970.3C	8.827	3.583	5.059	11.373	7.649	11.097	2.795	2.269	0.162	3.398	4.725	2.493	51	23	37	79	46	67	18	13	1	21	27	14	PBP2	BnaC01g35320D [Brassica napus]	-	-	-	-	-	-	GO:0001101//response to acid chemical;GO:0009725//response to hormone	--
BraA01g035980.3C	15.008	29.84	24.949	288.754	402.34	305.73	0.117	0.132	0.122	2.196	4.09	5.37	115	254	242	2660	3209	2448	1	1	1	18	31	40	NSP2	PREDICTED: nitrile-specifier protein 2-like [Brassica rapa]	-	-	-	-	-	GO:0005488//binding	GO:0019759//glycosinolate catabolic process;GO:0044271//cellular nitrogen compound biosynthetic process	--
BraA01g036030.3C	21.361	24.707	27.307	58.581	66.79	42.495	1.045	0.261	1.214	3.389	2.618	3.33	165	212	267	544	537	343	9	2	10	28	20	25	TIP2-1	BnaA01g28120D [Brassica napus]	-	-	-	-	GO:0000322//storage vacuole;GO:0000325//plant-type vacuole;GO:0005618//cell wall;GO:0005774//vacuolar membrane;GO:0005911//cell-cell junction;GO:0009526//plastid envelope	GO:0005275//amine transmembrane transporter activity;GO:0005372//water transmembrane transporter activity;GO:0015077//monovalent inorganic cation transmembrane transporter activity;GO:0042887//amide transmembrane transporter activity	GO:0006873//cellular ion homeostasis;GO:0006970//response to osmotic stress;GO:0006996//organelle organization;GO:0015696//ammonium transport;GO:0019755//one-carbon compound transport;GO:0042044//fluid transport;GO:0070838//divalent metal ion transport	--
BraA01g036040.3C	4.763	2.631	2.95	2.026	2.236	2.124	1.602	2.729	2.182	3.947	4.104	5.512	88	54	69	45	43	41	33	50	43	78	75	99	--	BnaC01g44570D [Brassica napus]	-	-	-	-	-	-	-	--
BraA01g036100.3C	16.381	13.316	12.235	15.69	17.741	19.002	16.656	9.412	10.148	37.498	29.511	47.8	165	149	156	190	186	200	187	94	109	404	294	468	At3g16150	PREDICTED: probable isoaspartyl peptidase/L-asparaginase 2 [Brassica rapa]	-	-	-	-	-	-	-	--
BraA01g036260.3C	0.164	0.074	0.129	0	0.079	0	0.735	0.248	0.231	0	0	0	2	1	2	0	1	0	10	3	3	0	0	0	At3g15960	PREDICTED: NAI2-like protein [Brassica rapa]	-	-	-	-	-	-	-	--
BraA01g036270.3C	36.126	34.609	37.293	66.156	71.604	48.699	3.805	3.187	1.613	3.665	3.276	3.663	903	961	1180	1988	1863	1272	106	79	43	98	81	89	NAI2	PREDICTED: TSA1-like protein isoform X3 [Brassica rapa]	-	-	-	-	-	-	-	--
BraA01g036300.3C	2.452	1.987	1.162	4.283	2.356	3.989	0.88	2.967	2.759	1.375	3.966	2.27	10	9	6	21	10	17	4	12	12	6	16	9	--	BnaA01g28390D [Brassica napus]	-	-	-	-	GO:0009536//plastid	-	-	--
BraA01g036420.3C	11.27	4.943	6.164	5.529	4.164	3.872	10.37	7.869	9.485	23.505	19.283	15.162	39	19	27	23	15	14	40	27	35	87	66	51	--	BnaA01g28510D [Brassica napus]	-	-	-	-	GO:0043231//intracellular membrane-bounded organelle	-	GO:0006355//regulation of transcription, DNA-templated	--
BraA01g036460.3C	136.27	175.6	173.032	226.862	235.671	229.228	22.215	26.177	22.511	24.378	24.593	30.962	3423	4900	5502	6851	6162	6017	622	652	603	655	611	756	PLD2	PREDICTED: phospholipase D alpha 2 [Brassica rapa]	Metabolism;Metabolism;Cellular Processes;Metabolism;Metabolism	Global and overview maps;Global and overview maps;Transport and catabolism;Lipid metabolism;Lipid metabolism	ko01100//Metabolic pathways;ko01110//Biosynthesis of secondary metabolites;ko04144//Endocytosis;ko00564//Glycerophospholipid metabolism;ko00565//Ether lipid metabolism	K01115;K01115;K01115;K01115;K01115	GO:0005911//cell-cell junction;GO:0009536//plastid;GO:0016020//membrane;GO:0030135//coated vesicle	GO:0004620//phospholipase activity;GO:0046872//metal ion binding;GO:1902936//phosphatidylinositol bisphosphate binding	GO:0000160//phosphorelay signal transduction system;GO:0006006//glucose metabolic process;GO:0006090//pyruvate metabolic process;GO:0006650//glycerophospholipid metabolic process;GO:0006970//response to osmotic stress;GO:0006996//organelle organization;GO:0009787//regulation of abscisic acid-activated signaling pathway;GO:0010038//response to metal ion;GO:0042044//fluid transport;GO:0044707//sing…	--
BraA01g036510.3C	6.589	5.583	5.205	10.801	8.379	4.266	2.086	1.759	1.636	1.087	2.939	1.994	34	32	34	67	45	23	12	9	9	6	15	10	--	PREDICTED: RNA-binding protein cabeza [Brassica rapa]	-	-	-	-	-	GO:0016772//transferase activity, transferring phosphorus-containing groups	GO:0006796//phosphate-containing compound metabolic process;GO:0071555//cell wall organization	--
BraA01g036520.3C	43.202	57.372	93.824	3.558	6.986	3.275	859.962	926.031	795.684	3581.85	2976.94	3297.67	303	447	833	30	51	24	6723	6440.14	5951	26871	20651	22482	LEA29	PREDICTED: late embryogenesis abundant protein 76 [Brassica rapa]	-	-	-	-	GO:0043231//intracellular membrane-bounded organelle;GO:0044444//cytoplasmic part	-	GO:0003006//developmental process involved in reproduction	--
BraA01g036540.3C	1.644	2.731	1.198	1.052	0.972	1.21	0.34	0.128	0	0.709	0.128	0.52	13	24	12	10	8	10	3	1	0	6	1	4	LYPLA1	PREDICTED: acyl-protein thioesterase 2-like isoform X2 [Brassica rapa]	Metabolism	Lipid metabolism	ko00564//Glycerophospholipid metabolism	K06130	-	GO:0016788//hydrolase activity, acting on ester bonds	-	--
BraA01g036560.3C	8.022	5.561	6.592	6.404	7.043	8.736	4.178	3.069	1.989	3.233	3.776	2.087	174	134	181	167	159	198	101	66	46	75	81	44	UVR3	BnaA01g28630D [Brassica napus]	-	-	-	-	GO:0009536//plastid	GO:0003676//nucleic acid binding;GO:0003913//DNA photolyase activity	GO:0006259//DNA metabolic process;GO:0009416//response to light stimulus	--
BraA01g036570.3C	0.19	1.112	0.788	3.993	5.205	3.957	0	0.096	0	0.178	0.529	0.636	4	26	21	101	114	87	0	2	0	4	11	13	--	PREDICTED: trichohyalin-like isoform X2 [Brassica rapa]	-	-	-	-	-	-	-	--
BraA01g036590.3C	0.598	0	0	0.249	0.957	0.191	0	0	0.093	0.279	0.101	0	6	0	0	3	10	2	0	0	1	3	1	0	AOP1	PREDICTED: probable 2-oxoglutarate-dependent dioxygenase AOP1 [Brassica rapa]	-	-	-	-	-	GO:0016705//oxidoreductase activity, acting on paired donors, with incorporation or reduction of molecular oxygen;GO:0043169//cation binding	GO:0044710//single-organism metabolic process	--
BraA01g036620.3C	1.962	4.414	6.327	1.496	0.942	1.564	0.293	0.165	0.153	0	1.157	1.345	12	30	49	11	6	10	2	1	1	0	7	8	IAA19	PREDICTED: auxin-responsive protein IAA19 [Brassica rapa]	Environmental Information Processing	Signal transduction	ko04075//Plant hormone signal transduction	K14484	GO:0043231//intracellular membrane-bounded organelle	GO:0001071//nucleic acid binding transcription factor activity;GO:0005515//protein binding	GO:0003006//developmental process involved in reproduction;GO:0009606//tropism;GO:0009755//hormone-mediated signaling pathway;GO:0010468//regulation of gene expression;GO:0034645//cellular macromolecule biosynthetic process;GO:0048528//post-embryonic root development	--
BraA01g036630.3C	12.835	7.535	8.993	11.14	13.081	19.224	6.308	8.554	6.803	24.207	28.21	24.341	115	75	102	120	122	180	63	76	65	232	250	212	--	BnaA01g28690D [Brassica napus]	-	-	-	-	GO:0044424//intracellular part	-	-	--
BraA01g036650.3C	2.434	1.38	2.849	8.099	8.228	4.573	1.537	1.273	1.437	2.191	1.276	0.464	27	17	40	108	95	53	19	14	17	26	14	5	NAC056	PREDICTED: NAC transcription factor 56-like [Brassica rapa]	-	-	-	-	GO:0043231//intracellular membrane-bounded organelle	GO:0000975//regulatory region DNA binding;GO:0001071//nucleic acid binding transcription factor activity	GO:0006355//regulation of transcription, DNA-templated;GO:0009642//response to light intensity;GO:0044707//single-multicellular organism process	NAC
BraA01g036660.3C	0.204	0.366	0.322	0.677	0.587	0.097	1.826	2.053	0.764	4.187	6.174	8.062	2	4	4	8	6	1	20	20	8	44	60	77	NAC055	PREDICTED: NAC domain-containing protein 55-like [Brassica rapa]	-	-	-	-	GO:0043231//intracellular membrane-bounded organelle	GO:0001071//nucleic acid binding transcription factor activity;GO:0046983//protein dimerization activity	GO:0006605//protein targeting;GO:0006952//defense response;GO:0006972//hyperosmotic response;GO:0009620//response to fungus;GO:0009694//jasmonic acid metabolic process;GO:0009755//hormone-mediated signaling pathway;GO:0009863//salicylic acid mediated signaling pathway;GO:0010260//organ senescence;GO:0010468//regulation of gene expression;GO:0034645//cellular macromolecule biosynthetic process;GO:…	NAC
BraA01g036690.3C	0.892	0.229	0.503	1.484	0.245	1.707	0.114	0.386	0.119	2.859	3.865	3.408	7	2	5	14	2	14	1	3	1	24	30	26	TSJT1	PREDICTED: stem-specific protein TSJT1-like [Brassica rapa]	-	-	-	-	GO:0009536//plastid	-	GO:0009746//response to hexose;GO:0034285//response to disaccharide	--
BraA01g036770.3C	96.279	74.995	70.058	58.605	51.187	59.15	79.771	64.81	77.577	407.891	455.643	701.39	824	713	759	603	456	529	761	550	708	3734	3857	5835	At3g16530	PREDICTED: lectin-like protein LEC [Brassica rapa]	-	-	-	-	-	-	-	--
BraA01g036790.3C	8.204	8.063	7.433	6.136	7.954	8.283	1.891	1.746	1.553	4.011	2.359	3.175	109	119	125	98	110	115	28	23	22	57	31	41	GLCAT14A	PREDICTED: beta-glucuronosyltransferase GlcAT14A-like [Brassica rapa]	-	-	-	-	-	-	-	--
BraA01g036880.3C	36.411	52.298	43.593	84.399	91.883	80.839	6.243	4.896	6.07	10.288	4.09	4.662	225	359	341	627	591	522	43	30	40	68	25	28	RPS20	PREDICTED: 30S ribosomal protein S20, chloroplastic-like [Brassica rapa]	Genetic Information Processing	Translation	ko03010//Ribosome	K02968	-	-	-	--
BraA01g036900.3C	3.768	3.827	3.663	3.616	3.62	2.959	5.721	3.8	4.258	9.213	9.182	7.852	39	44	48	45	39	32	66	39	47	102	94	79	--	BnaA01g29000D [Brassica napus]	-	-	-	-	GO:0043231//intracellular membrane-bounded organelle	-	-	--
BraA01g036960.3C	4.07	3.838	3.215	1.934	1.769	1.02	8.346	8.111	9.451	4.167	4.017	3.29	42	44	42	24	19	11	96	83	104	46	41	33	MORF8	PREDICTED: multiple organellar RNA editing factor 8, chloroplastic/mitochondrial-like [Brassica rapa]	-	-	-	-	-	-	-	--
BraA01g037010.3C	9.039	13.106	11.288	12.02	14.611	12.275	8.497	9.388	8.324	9.007	7.114	7.071	167	269	264	267	281	237	175	172	164	178	130	127	--	PREDICTED: peptide-N4-(N-acetyl-beta-glucosaminyl)asparagine amidase A-like [Brassica rapa]	-	-	-	-	GO:0005618//cell wall;GO:0009536//plastid;GO:0031090//organelle membrane	-	-	--
BraA01g037030.3C	0.275	0.248	0.579	3.813	2.995	3.422	0	0	0	0.257	0.464	0	3	3	8	50	34	39	0	0	0	3	5	0	TBL41	PREDICTED: protein trichome birefringence-like 41 [Brassica rapa]	-	-	-	-	-	-	-	--
BraA01g037040.3C	9.106	8.391	8.829	12.061	10.613	11.935	4.646	4.526	3.804	10.732	15.314	13.674	211	216	259	336	256	289	120	104	94	266	351	308	LRR-RLK	PREDICTED: probable leucine-rich repeat receptor-like serine/threonine-protein kinase At3g14840 [Brassica rapa]	-	-	-	-	-	-	-	--
BraA01g037060.3C	6.487	7.766	6.97	8.686	8.101	6.204	2.099	1.77	1.234	3.053	2.168	2.557	133.08	177	181	214.23	173	133	48	36	27	67	44	51	RHM3	PREDICTED: trifunctional UDP-glucose 4,6-dehydratase/UDP-4-keto-6-deoxy-D-glucose 3,5-epimerase/UDP-4-keto-L-rhamnose-reductase RHM3 [Brassica napus]	Metabolism	Carbohydrate metabolism	ko00520//Amino sugar and nucleotide sugar metabolism	K12450	-	-	-	--
BraA01g037120.3C	39.432	42.879	50.538	1.732	1.758	1.268	1099.08	948.291	1189.02	315.858	359.7	396.962	625	755	1014	33	29	21	19418	14904	20097	5355	5639	6116	CYP72A15	PREDICTED: cytochrome P450 72A15-like [Brassica rapa]	-	-	-	-	GO:0031224//intrinsic component of membrane	GO:0016491//oxidoreductase activity;GO:0046906//tetrapyrrole binding;GO:0046914//transition metal ion binding	GO:0044710//single-organism metabolic process	--
BraA01g037130.3C	0	0.343	0.352	0.688	1.772	1.095	1.54	2.116	2.803	1.011	0.771	1.701	0	6	7	13	29	18	27	33	47	17	12	26	CYP72A15	PREDICTED: cytochrome P450 72A15-like isoform X1 [Brassica rapa]	-	-	-	-	GO:0031224//intrinsic component of membrane	GO:0016491//oxidoreductase activity;GO:0046906//tetrapyrrole binding;GO:0046914//transition metal ion binding	GO:0044710//single-organism metabolic process	--
BraA01g037140.3C	3.243	1.717	2.863	7.14	4.887	5.051	0	0	0	0	0.257	0.131	51	30	57	135	80	83	0	0	0	0	4	2	CYP72A13	PREDICTED: cytochrome P450 72A13-like isoform X1 [Brassica rapa]	-	-	-	-	GO:0043231//intracellular membrane-bounded organelle	GO:0016491//oxidoreductase activity;GO:0046906//tetrapyrrole binding;GO:0046914//transition metal ion binding	GO:0044710//single-organism metabolic process	--
BraA01g037220.3C	5.992	4.768	5.029	4.761	2.621	1.536	0	0	0	0.25	0.325	0.165	112	99	119	107	51	30	0	0	0	5	6	3	TPS25	PREDICTED: terpenoid synthase 25-like [Brassica rapa]	-	-	-	-	GO:0044424//intracellular part	GO:0016838//carbon-oxygen lyase activity, acting on phosphates	GO:0006721//terpenoid metabolic process;GO:0009755//hormone-mediated signaling pathway	--
BraA01g037290.3C	2.375	2.771	2.501	8.193	12.343	9.725	0.237	0.443	0.412	0.658	0.445	0.905	27	35	36	112	146.08	115.55	3	5	5	8	5	10	GLO1	PREDICTED: peroxisomal (S)-2-hydroxy-acid oxidase GLO1 isoform X1 [Brassica rapa]	Metabolism;Metabolism;Metabolism;Cellular Processes;Metabolism	Global and overview maps;Global and overview maps;Global and overview maps;Transport and catabolism;Carbohydrate metabolism	ko01100//Metabolic pathways;ko01110//Biosynthesis of secondary metabolites;ko01200//Carbon metabolism;ko04146//Peroxisome;ko00630//Glyoxylate and dicarboxylate metabolism	K11517;K11517;K11517;K11517;K11517	-	-	-	--
BraA01g037300.3C	96.041	130.713	135.83	154.213	181.747	159.24	1.42	2.129	0.99	12.745	12.36	21.172	1092	1651	1955	2108	2151	1892	18	24	12	155	139	234	GLO2	PREDICTED: peroxisomal (S)-2-hydroxy-acid oxidase GLO2 isoform X1 [Brassica napus]	Metabolism;Metabolism;Metabolism;Cellular Processes;Metabolism	Global and overview maps;Global and overview maps;Global and overview maps;Transport and catabolism;Carbohydrate metabolism	ko01100//Metabolic pathways;ko01110//Biosynthesis of secondary metabolites;ko01200//Carbon metabolism;ko04146//Peroxisome;ko00630//Glyoxylate and dicarboxylate metabolism	K11517;K11517;K11517;K11517;K11517	-	-	-	--
BraA01g037320.3C	0.099	0.268	0	3.303	3.243	3.135	0	0	0	0	0	0	1	3	0	40	34	33	0	0	0	0	0	0	AOP1	PREDICTED: probable 2-oxoglutarate-dependent dioxygenase AOP1 [Brassica rapa]	-	-	-	-	-	-	-	--
BraA01g037350.3C	32.911	25.598	29.578	43.583	40.585	31.025	7.779	7.376	7.063	16.071	13.297	16.057	603	521	686	960	774	594	158.87	134	138	314.96	240.96	285.97	PME3	PREDICTED: pectinesterase/pectinesterase inhibitor 3-like [Brassica napus]	Metabolism;Metabolism	Global and overview maps;Carbohydrate metabolism	ko01100//Metabolic pathways;ko00040//Pentose and glucuronate interconversions	K01051;K01051	-	-	-	--
BraA01g037420.3C	24.274	28.488	25.639	44.046	49.318	36.221	5.485	4.533	2.529	6.724	8.999	6.752	270	352	361	589	571	421	68	50	30	80	99	73	At3g14220	PREDICTED: GDSL esterase/lipase At3g14220 [Brassica rapa]	-	-	-	-	-	-	-	--
BraA01g037430.3C	6.456	7.633	7.276	8.198	7.939	7.249	2.973	1.866	2.825	3.219	3.133	5.225	150	197	214	229	192	176	77	43	70	80	72	118	SAC2	PREDICTED: phosphoinositide phosphatase SAC2-like [Brassica rapa]	-	-	-	-	-	-	-	--
BraA01g037490.3C	8.66	6.884	6.654	6.144	6.805	4.935	2.553	3.342	1.501	3.575	4.855	3.293	97.39	86	94.73	83.07	79.66	58	32	37.27	18	43	54	36	GLO4	PREDICTED: peroxisomal (S)-2-hydroxy-acid oxidase GLO4-like [Brassica rapa]	Metabolism;Metabolism;Metabolism;Cellular Processes;Metabolism	Global and overview maps;Global and overview maps;Global and overview maps;Transport and catabolism;Carbohydrate metabolism	ko01100//Metabolic pathways;ko01110//Biosynthesis of secondary metabolites;ko01200//Carbon metabolism;ko04146//Peroxisome;ko00630//Glyoxylate and dicarboxylate metabolism	K11517;K11517;K11517;K11517;K11517	-	-	-	--
BraA01g037540.3C	55.764	72.05	68.763	84.719	94.043	70.327	11.974	11.609	14.276	28.777	25.639	28.148	1337	1919	2087	2442	2347	1762	320	276	365	738	608	656	SBT1.4	PREDICTED: subtilisin-like protease SBT1.4 [Brassica rapa]	-	-	-	-	-	-	-	--
BraA01g037660.3C	1.778	3.442	2.599	0.444	1.367	1.021	3.191	2.6	4.169	2.411	1.528	2.104	20	43	37	6	16	12	40	29	50	29	17	23	GRF5	PREDICTED: LOW QUALITY PROTEIN: growth-regulating factor 5-like [Brassica rapa]	-	-	-	-	-	-	-	--
BraA01g037790.3C	66.573	70.779	82.875	127.088	129.04	98.525	10.413	13.281	8.791	17.581	18.167	21.528	1193	1409	1880	2738	2407	1845	208	236	168	337	322	375	CWINV1	PREDICTED: beta-fructofuranosidase, insoluble isoenzyme CWINV1 [Brassica rapa]	Metabolism;Metabolism;Metabolism	Global and overview maps;Carbohydrate metabolism;Carbohydrate metabolism	ko01100//Metabolic pathways;ko00500//Starch and sucrose metabolism;ko00052//Galactose metabolism	K01193;K01193;K01193	GO:0005576//extracellular region;GO:0016020//membrane;GO:0030312//external encapsulating structure	GO:0004564//beta-fructofuranosidase activity	GO:0001101//response to acid chemical;GO:0002252//immune effector process;GO:0006950//response to stress;GO:0009628//response to abiotic stimulus;GO:0010243//response to organonitrogen compound;GO:0015698//inorganic anion transport;GO:0044238//primary metabolic process;GO:0046942//carboxylic acid transport	--
BraA01g037810.3C	4.543	6.557	5.814	5.184	4.798	5.677	1.785	2.234	2.922	1.755	1.594	2.279	121	194	196	166	133	158	53	59	83	50	42	59	BGAL1	PREDICTED: beta-galactosidase 1-like [Brassica rapa]	-	-	-	-	GO:0005576//extracellular region;GO:0005618//cell wall;GO:0005911//cell-cell junction;GO:0044444//cytoplasmic part	GO:0005488//binding;GO:0015925//galactosidase activity	GO:0008104//protein localization;GO:0042743//hydrogen peroxide metabolic process;GO:0044238//primary metabolic process;GO:0048588//developmental cell growth	--
BraA01g037820.3C	0.197	0.295	0.57	0.655	0.315	0.063	0.118	0.132	0	0.123	0.332	0.203	3	5	11	12	5	1	2	2	0	2	5	3	CYP90D1	PREDICTED: 3-epi-6-deoxocathasterone 23-monooxygenase isoform X1 [Brassica rapa]	Metabolism;Metabolism;Metabolism	Global and overview maps;Global and overview maps;Metabolism of terpenoids and polyketides	ko01100//Metabolic pathways;ko01110//Biosynthesis of secondary metabolites;ko00905//Brassinosteroid biosynthesis	K12638;K12638;K12638	GO:0009536//plastid;GO:0031090//organelle membrane;GO:0031224//intrinsic component of membrane	GO:0004497//monooxygenase activity;GO:0046906//tetrapyrrole binding	GO:0016129//phytosteroid biosynthetic process;GO:0048437//floral organ development;GO:0048827//phyllome development	--
BraA01g037840.3C	4.026	1.812	2.569	2.576	1.339	4.446	5.279	3.592	4.357	6.081	10.647	15.294	26	13	21	20	9	30	38	23	30	42	68	96	PRA1F3	PREDICTED: PRA1 family protein F3-like [Brassica rapa]	-	-	-	-	-	-	-	--
BraA01g037850.3C	4.817	1.762	3.33	2.755	2.314	3.601	4.862	3.644	2.965	10.274	9.132	10.221	32	13	28	22	16	25	36	24	21	73	60	66	PRA1F3	PREDICTED: PRA1 family protein F3-like [Brassica rapa]	-	-	-	-	GO:0043231//intracellular membrane-bounded organelle;GO:0044444//cytoplasmic part	-	GO:0006810//transport;GO:0046474//glycerophospholipid biosynthetic process	--
BraA01g037900.3C	8.004	12.061	8.11	12.158	14.21	11.656	2.81	2.281	1.305	8.785	3.167	3.759	46	77	59	84	85	70	18	13	8	54	18	21	DIR3	PREDICTED: dirigent protein 3 [Brassica rapa]	-	-	-	-	GO:0005576//extracellular region;GO:0009536//plastid	-	GO:0009699//phenylpropanoid biosynthetic process;GO:0009814//defense response, incompatible interaction;GO:0033554//cellular response to stress	--
BraA01g037980.3C	0	0	0.052	0	0.063	0.063	0	0	0	0.74	0.467	0.543	0	0	1	0	1	1	0	0	0	12	7	8	CYP51G1	PREDICTED: sterol 14-demethylase-like [Brassica rapa]	Metabolism;Metabolism;Metabolism	Global and overview maps;Global and overview maps;Lipid metabolism	ko01100//Metabolic pathways;ko01110//Biosynthesis of secondary metabolites;ko00100//Steroid biosynthesis	K05917;K05917;K05917	GO:0031224//intrinsic component of membrane;GO:0043231//intracellular membrane-bounded organelle	GO:0016709//oxidoreductase activity, acting on paired donors, with incorporation or reduction of molecular oxygen, NAD(P)H as one donor, and incorporation of one atom of oxygen;GO:0016741//transferase activity, transferring one-carbon groups;GO:0046906//tetrapyrrole binding	GO:0000097//sulfur amino acid biosynthetic process;GO:0003006//developmental process involved in reproduction;GO:0006694//steroid biosynthetic process;GO:0008380//RNA splicing;GO:0016104//triterpenoid biosynthetic process	--
BraA01g038250.3C	31.117	25.764	25.638	22.768	21.757	20.563	71.031	78.679	78.846	50.848	50.662	48.156	349	321	364	307	254	241	888	875	943	610	562	525	RNP1	PREDICTED: heterogeneous nuclear ribonucleoprotein 1 [Brassica rapa]	Genetic Information Processing	Transcription	ko03040//Spliceosome	K12741	-	-	-	--
BraA01g038260.3C	15.732	18.054	16.935	11.787	8.538	10.516	26.72	23.617	27.029	10.666	11.171	10.255	262	334	357	236	148	183	496	390	480	190	184	166	GIP1	PREDICTED: GBF-interacting protein 1 [Brassica rapa]	-	-	-	-	-	-	-	--
BraA01g038290.3C	13.959	18.46	18.054	22.195	22.371	23.939	4.71	4.298	5.213	3.696	2.998	2.542	226	332	370	432	377	405	85	69	90	64	48	40	rsmB	PREDICTED: ribosomal RNA small subunit methyltransferase B [Brassica napus]	-	-	-	-	-	-	-	--
BraA01g038360.3C	2.651	2.795	2.542	2.088	2.093	1.987	2.081	4.163	2.605	0.329	1.046	0.513	120	140.54	145.63	113.62	98.59	94	105	186.85	125.76	15.93	46.85	22.55	ABCC6	PREDICTED: LOW QUALITY PROTEIN: ABC transporter C family member 6 [Brassica rapa]	-	-	-	-	-	-	-	--
BraA01g038420.3C	7.135	9.005	9.065	8.076	10.742	7.532	0.462	0.668	0.966	1.169	0.297	0.605	97	136	156	132	152	107	7	9	14	17	4	8	PHL6	PREDICTED: myb family transcription factor PHL6 [Brassica rapa]	-	-	-	-	GO:0043231//intracellular membrane-bounded organelle	GO:0001071//nucleic acid binding transcription factor activity;GO:0005488//binding	GO:0006787//porphyrin-containing compound catabolic process;GO:0010468//regulation of gene expression	ARR-B
BraA01g038450.3C	1.538	1.384	2.098	2.5	2.485	3.479	0.314	0.282	0.066	0.196	0.353	0.431	22	22	38	43	37	52	5	4	1	3	5	6	--	BnaA03g32580D [Brassica napus]	-	-	-	-	GO:0043231//intracellular membrane-bounded organelle	-	-	--
BraA01g038480.3C	5.091	2.946	4.884	2.42	1.747	1.044	319.726	356.478	285.779	757.147	812.196	509.923	14	9	17	8	5	3	980	972	838	2227	2209	1363	--	seed maturation protein [Arabidopsis thaliana]	-	-	-	-	-	-	-	--
BraA01g038510.3C	7.437	7.067	6.093	9.738	5.822	12.125	7.043	6.111	7.103	5.279	4.734	4.817	54	57	56	85	44	92	57	44	55	41	34	34	IJ	PREDICTED: protein Iojap, chloroplastic-like [Brassica rapa]	-	-	-	-	GO:0009532//plastid stroma	-	GO:0006090//pyruvate metabolic process;GO:0006605//protein targeting;GO:0008652//cellular amino acid biosynthetic process;GO:0009886//post-embryonic morphogenesis;GO:0046471//phosphatidylglycerol metabolic process	--
BraA01g038530.3C	0.21	1.041	0.415	0.175	0.202	0.402	2.074	0.954	1.971	2.849	3.719	5.838	2	11	5	2	2	4	22	9	20	29	35	54	JUB1	PREDICTED: transcription factor JUNGBRUNNEN 1 [Brassica rapa]	-	-	-	-	-	-	-	NAC
BraA01g038570.3C	0.794	0.605	0.355	0.613	0.454	0.57	0.198	0.382	0.626	0.641	1.096	0.941	36	30.46	20.37	33.38	21.41	27	10	17.15	30.24	31.07	49.15	41.45	ABCC6	PREDICTED: LOW QUALITY PROTEIN: ABC transporter C family member 6-like [Brassica rapa]	-	-	-	-	-	-	-	--
BraA01g038590.3C	0	0.303	1.198	2.524	2.915	3.549	0.302	0	0	0	0	0.173	0	2	9	18	18	22	2	0	0	0	0	1	--	transmembrane protein [Arabidopsis thaliana]	-	-	-	-	GO:0005911//cell-cell junction	-	-	--
BraA01g038640.3C	3.958	4.827	4.841	23.364	29.009	29.323	0.286	0.386	0.18	1.253	0.581	0.657	62	84	96	440	473	480	5	6	3	21	9	10	PGK1	PREDICTED: phosphoglycerate kinase 1, chloroplastic-like [Brassica rapa]	Metabolism;Metabolism;Metabolism;Metabolism;Metabolism;Metabolism	Global and overview maps;Global and overview maps;Global and overview maps;Global and overview maps;Carbohydrate metabolism;Energy metabolism	ko01100//Metabolic pathways;ko01110//Biosynthesis of secondary metabolites;ko01200//Carbon metabolism;ko01230//Biosynthesis of amino acids;ko00010//Glycolysis / Gluconeogenesis;ko00710//Carbon fixation in photosynthetic organisms	K00927;K00927;K00927;K00927;K00927;K00927	GO:0005576//extracellular region;GO:0009526//plastid envelope;GO:0009532//plastid stroma;GO:0030312//external encapsulating structure	GO:0016301//kinase activity;GO:0032550//purine ribonucleoside binding	GO:0000097//sulfur amino acid biosynthetic process;GO:0003006//developmental process involved in reproduction;GO:0005982//starch metabolic process;GO:0005984//disaccharide metabolic process;GO:0006090//pyruvate metabolic process;GO:0006091//generation of precursor metabolites and energy;GO:0006739//NADP metabolic process;GO:0006873//cellular ion homeostasis;GO:0009617//response to bacterium;GO:00…	--
BraA01g038650.3C	1.646	0.123	0.325	0.114	0.132	0.262	0.246	1.798	0.514	0	0	0	12	1	3	1	1	2	2	13	4	0	0	0	CG7427	PREDICTED: DCN1-like protein 2 [Brassica rapa]	-	-	-	-	GO:0043231//intracellular membrane-bounded organelle	-	-	--
BraA01g038660.3C	9.916	10.538	9.466	10.31	8.336	4.877	0.988	1.667	0.517	3.863	2.228	1.984	72	85	87	90	63	37	8	12	4	30	16	14	PHL12	PREDICTED: myb family transcription factor PHL12-like [Brassica rapa]	-	-	-	-	-	-	-	ARR-B
BraA01g038690.3C	4.8	6.416	6.837	19.843	19.425	15.8	0.065	0	0.068	0.136	0.515	0.599	66	98	119	328	278	227	1	0	1	2	7	8	NANA	PREDICTED: aspartyl protease family protein 2-like [Brassica rapa]	-	-	-	-	-	-	-	--
BraA01g038720.3C	10.587	14.976	9.08	14.09	19.325	18.236	4.071	1.068	2.127	2.262	0.765	0.467	70	110	76	112	133	126	30	7	15	16	5	3	--	PREDICTED: uncharacterized membrane protein YuiD-like [Brassica napus]	-	-	-	-	GO:0016020//membrane	-	-	--
BraA01g038730.3C	88.746	100.524	90.113	42.629	39.431	36.561	95.874	85.647	89.877	63.069	52.81	53.005	1626	2046	2090	939	752	700	1958	1556	1756	1236	957	944	ctps	PREDICTED: CTP synthase [Brassica rapa]	Metabolism;Metabolism	Global and overview maps;Nucleotide metabolism	ko01100//Metabolic pathways;ko00240//Pyrimidine metabolism	K01937;K01937	GO:0044444//cytoplasmic part	GO:0032550//purine ribonucleoside binding	GO:0000469//cleavage involved in rRNA processing;GO:0003006//developmental process involved in reproduction;GO:0006241//CTP biosynthetic process;GO:0009064//glutamine family amino acid metabolic process;GO:0010038//response to metal ion	--
BraA01g038810.3C	316.696	449.785	458.888	175.093	235.76	97.818	605.392	618.614	592.712	321.039	314.715	335.062	6370	10050	11684	4234	4936	2056	13573	12338	12713	6907	6261	6551	HSP70-4	PREDICTED: probable mediator of RNA polymerase II transcription subunit 37c [Brassica rapa]	Genetic Information Processing;Genetic Information Processing;Cellular Processes	Folding, sorting and degradation;Transcription;Transport and catabolism	ko04141//Protein processing in endoplasmic reticulum;ko03040//Spliceosome;ko04144//Endocytosis	K03283;K03283;K03283	GO:0005576//extracellular region;GO:0030312//external encapsulating structure;GO:0031090//organelle membrane;GO:0043231//intracellular membrane-bounded organelle;GO:0044444//cytoplasmic part	GO:0032550//purine ribonucleoside binding;GO:0044389//ubiquitin-like protein ligase binding	GO:0000302//response to reactive oxygen species;GO:0009642//response to light intensity;GO:0010038//response to metal ion;GO:0010468//regulation of gene expression;GO:0032446//protein modification by small protein conjugation;GO:0033554//cellular response to stress;GO:0034645//cellular macromolecule biosynthetic process;GO:0051707//response to other organism	--
BraA01g038820.3C	34.277	23.676	25.256	25.77	25.521	25.232	111.237	111.217	116.336	94.474	81.975	98.194	520	399	485	470	403	400	1881	1673	1882	1533	1230	1448	--	BnaA01g30500D [Brassica napus]	-	-	-	-	-	-	GO:0000302//response to reactive oxygen species;GO:0006486//protein glycosylation;GO:0009642//response to light intensity	--
BraA01g038840.3C	5.456	7.963	8.118	10.09	12.926	9.175	1.948	2.671	3.477	3.516	2.892	3.324	103	167	194	229	254	181	41	50	70	71	54	61	TRP3	PREDICTED: telomere repeat-binding protein 3 isoform X2 [Brassica rapa]	-	-	-	-	GO:0043231//intracellular membrane-bounded organelle	GO:0043565//sequence-specific DNA binding	GO:0001101//response to acid chemical;GO:0006006//glucose metabolic process;GO:0010468//regulation of gene expression;GO:0034645//cellular macromolecule biosynthetic process	--
BraA01g038850.3C	4.65	1.34	6.759	2.166	1.966	2.848	92.115	83.102	75.006	37.736	30.843	29.278	25	8	46	14	11	16	552	443	430	217	164	153	--	PREDICTED: agamous-like MADS-box protein AGL97 [Brassica rapa]	-	-	-	-	-	-	-	--
BraA01g038860.3C	7.972	6.028	5.29	1.326	1.225	0.763	0.143	0	0	0	0	0.656	50	42	42	10	8	5	1	0	0	0	0	4	CHI-B	BnaA01g30550D [Brassica napus]	Metabolism;Environmental Information Processing;Metabolism	Global and overview maps;Signal transduction;Carbohydrate metabolism	ko01100//Metabolic pathways;ko04016//MAPK signaling pathway - plant;ko00520//Amino sugar and nucleotide sugar metabolism	K20547;K20547;K20547	-	-	-	--
BraA01g038870.3C	2.64	2.025	1.313	0.813	0.939	0	0.175	0.099	0	3.108	0.297	0	27	23	17	10	10	0	2	1	0	34	3	0	CHI-B	PREDICTED: endochitinase CH25-like [Brassica rapa]	Metabolism;Environmental Information Processing;Metabolism	Global and overview maps;Signal transduction;Carbohydrate metabolism	ko01100//Metabolic pathways;ko04016//MAPK signaling pathway - plant;ko00520//Amino sugar and nucleotide sugar metabolism	K20547;K20547;K20547	-	-	-	--
BraA01g038970.3C	1.582	0.518	0.227	0.239	0	0	5.936	4.642	3.777	0.269	0.291	0.888	11	4	2	2	0	0	46	32	28	2	2	6	--	BnaA01g30620D [Brassica napus]	-	-	-	-	-	-	-	--
BraA01g039090.3C	3.299	2.687	2.772	3.79	4.327	4.06	0.846	0.687	0.295	1.028	0.53	0.862	63	57	67	87	86	81	18	13	6	21	10	16	SCPL15	BnaA01g30780D [Brassica napus]	-	-	-	-	-	-	-	--
BraA01g039130.3C	145.844	139.778	127.291	246.174	247.225	283.884	30.461	24.23	28.862	22.462	27.504	31.458	1469	1564	1623	2981	2592	2988	342	242	310	242	274	308	FLR1	PREDICTED: polygalacturonase inhibitor 1-like [Brassica rapa]	-	-	-	-	-	-	-	--
BraA01g039280.3C	259.333	255.354	259.613	236.08	252.19	228.757	277.624	239.255	245.909	117.252	103.531	104.604	1666.62	1823	2112	1824	1687	1536.24	1988.74	1524.64	1685.24	806	658.08	653.45	RPS5A	PREDICTED: 40S ribosomal protein S5-1-like [Brassica rapa]	Genetic Information Processing	Translation	ko03010//Ribosome	K02989	-	-	-	--
BraA01g039290.3C	5.153	6.088	5.724	8.036	9.127	5.856	2.311	4.872	2.114	5.721	10.582	14.412	32	42	45	60	59	38	16	30	14	38	65	87	At3g01520	PREDICTED: universal stress protein YxiE-like isoform X1 [Brassica napus]	-	-	-	-	GO:0044424//intracellular part	-	GO:0010033//response to organic substance	--
BraA01g039300.3C	1.904	0.964	2.914	0	0.229	0	1.388	0.48	1.785	0.779	0.12	0.367	16	9	31	0	2	0	13	4	16	7	1	3	--	BnaCnng30950D [Brassica napus]	-	-	-	-	-	-	-	--
BraA01g039370.3C	1.072	1.351	0.508	1.961	1.441	0.41	0	0	0	0	0	0	5	7	3	11	7	2	0	0	0	0	0	0	--	BnaC01g44910D [Brassica napus]	-	-	-	-	GO:0043231//intracellular membrane-bounded organelle	-	GO:0001101//response to acid chemical;GO:0015698//inorganic anion transport	--
BraA01g039410.3C	1.66	1.793	1.705	6.075	3.03	6.036	3.127	3.348	3.58	5.586	5.202	5.635	10	12	13	44	19	38	21	20	23	36	31	33	At3g11740	PREDICTED: protein LURP-one-related 10 [Brassica rapa]	-	-	-	-	-	-	-	--
BraA01g039440.3C	19.448	15.548	13.931	23.722	18.615	27.639	10.677	11.27	9.8	16.079	24.726	22.397	268	238	243	393	267	398	164	154	144	237	337	300	FLA18	PREDICTED: fasciclin-like arabinogalactan protein 18 [Brassica rapa]	-	-	-	-	GO:0043231//intracellular membrane-bounded organelle	-	GO:0022610//biological adhesion	--
BraA01g039470.3C	15.725	16.217	19.417	21.08	23.467	21.769	0.685	0.308	0.859	1.855	0.926	2.356	103	118	161	166	160	149	5	2	6	13	6	15	NHL1	PREDICTED: NDR1/HIN1-like protein 12 [Brassica rapa]	-	-	-	-	GO:0016020//membrane	-	GO:0002252//immune effector process	--
BraA01g039560.3C	0	0	0	3.02	3.185	3.022	0	0	0	0	0	0	0	0	0	23	21	20	0	0	0	0	0	0	ARALYDRAFT_478496	PREDICTED: casparian strip membrane protein 2-like [Brassica napus]	-	-	-	-	-	-	-	--
BraA01g039570.3C	1.068	1.479	0.844	2.87	2.683	2.28	0.516	0.249	0.385	0.154	0.332	0.338	13	20	13	42	34	29	7	3	5	2	4	4	CYCB1-3	PREDICTED: cyclin-B1-3 [Brassica rapa]	-	-	-	-	-	-	-	--
BraA01g039600.3C	0.589	1.428	0.68	1.131	1.437	1.388	0.041	0.046	0.17	0.085	0.046	0.233	13	35	19	30	33	32	1	1	4	2	1	5	ROPGAP4	PREDICTED: rho GTPase-activating protein 4-like [Brassica rapa]	-	-	-	-	GO:0009536//plastid	-	GO:0006950//response to stress	--
BraA01g039660.3C	0.127	0	0.1	0	0.122	0.364	0.854	1.088	0.655	3.382	4.748	4.048	2	0	2	0	2	6	15	17	11	57	74	62	--	BnaAnng23960D [Brassica napus]	-	-	-	-	-	GO:0016740//transferase activity	-	--
BraA01g039670.3C	4.332	1.912	2.416	4.098	2.938	3.983	27.436	23.902	33.936	84.661	79.188	79.177	51	25	36	58	36	49	360	279	426	1066	922	906	PP2CA	PREDICTED: protein phosphatase 2C 37-like [Brassica rapa]	Environmental Information Processing;Environmental Information Processing	Signal transduction;Signal transduction	ko04075//Plant hormone signal transduction;ko04016//MAPK signaling pathway - plant	K14497;K14497	GO:0043231//intracellular membrane-bounded organelle;GO:0044444//cytoplasmic part	GO:0004721//phosphoprotein phosphatase activity;GO:0043169//cation binding	GO:0006464//cellular protein modification process;GO:0006972//hyperosmotic response;GO:0009787//regulation of abscisic acid-activated signaling pathway	--
BraA01g039730.3C	35.01	46.48	41.486	67.775	81.788	87.736	0.904	0.889	0.945	1.531	1.146	1.684	278	410	417	647	676	728	8	7	8	13	9	13	CPRD49	PREDICTED: GDSL esterase/lipase CPRD49-like [Brassica rapa]	-	-	-	-	GO:0005576//extracellular region	GO:0016788//hydrolase activity, acting on ester bonds	GO:0006629//lipid metabolic process	--
BraA01g039790.3C	0.828	1.492	1.571	2.848	4.192	3.013	0.694	0.668	0.829	0.723	2.178	1.193	15	30	36	62	79	57	14	12	16	14	39	21	RLP35	PREDICTED: receptor-like protein 12 isoform X1 [Brassica rapa]	-	-	-	-	-	-	GO:0050794//regulation of cellular process;GO:0050896//response to stimulus	--
BraA01g039840.3C	0.215	0.646	0.794	0.597	0.483	0.343	3.09	3.04	2.557	1.073	2.249	0.664	3	10	14	10	7	5	48	42	38	16	31	9	--	BnaA01g31300D [Brassica napus]	-	-	-	-	-	-	GO:0009718//anthocyanin-containing compound biosynthetic process;GO:0009888//tissue development;GO:0048437//floral organ development	--
BraA01g039900.3C	4.338	1.802	2.109	0.555	0.641	2.235	18.559	7.066	10.013	1.56	6.072	6.179	13	6	8	2	2	7	62	21	32	5	18	18	--	BnaA01g31330D [Brassica napus]	-	-	-	-	-	-	GO:0009620//response to fungus;GO:0009692//ethylene metabolic process;GO:0010243//response to organonitrogen compound	--
BraA01g040010.3C	37.098	31.105	35.779	28.107	30.409	29.658	72.545	66.615	70.056	58.995	55.288	54.081	729	679	890	664	622	609	1589	1298	1468	1240	1074.56	1033	BZIP28	BnaA01g31420D [Brassica napus]	-	-	-	-	GO:0012505//endomembrane system;GO:0031981//nuclear lumen;GO:0044444//cytoplasmic part	GO:0001071//nucleic acid binding transcription factor activity	GO:0006605//protein targeting;GO:0006952//defense response;GO:0009620//response to fungus;GO:0009755//hormone-mediated signaling pathway;GO:0009863//salicylic acid mediated signaling pathway;GO:0010243//response to organonitrogen compound;GO:0033554//cellular response to stress;GO:0035556//intracellular signal transduction;GO:0035966//response to topologically incorrect protein;GO:0043067//regula…	bZIP
BraA01g040040.3C	11.814	10.278	8.235	10.157	11.446	8.361	1.603	2.503	3.91	5.291	2.61	4.698	119	115	105	123	120	88	18	25	42	57	26	46	MYBC1	PREDICTED: transcription factor PCL1-like [Brassica rapa]	-	-	-	-	GO:0043231//intracellular membrane-bounded organelle	GO:0001071//nucleic acid binding transcription factor activity;GO:0003676//nucleic acid binding	GO:0010468//regulation of gene expression	ARR-B
BraA01g040050.3C	4.891	5.18	5.758	8.695	7.785	8.259	2.495	4.932	3.642	13.314	10.52	12.727	102	120	152	218	169	180	58	102	81	297	217	258	ASD1	PREDICTED: alpha-L-arabinofuranosidase 1 [Brassica rapa]	Metabolism	Carbohydrate metabolism	ko00520//Amino sugar and nucleotide sugar metabolism	K01209	GO:0005576//extracellular region;GO:0005618//cell wall;GO:0031012//extracellular matrix;GO:0043231//intracellular membrane-bounded organelle	GO:0097599//xylanase activity	GO:0000272//polysaccharide catabolic process;GO:0019566//arabinose metabolic process;GO:0045491//xylan metabolic process	--
BraA01g040060.3C	121.187	76.587	89.571	83.088	63.251	83.182	12.958	9.037	10.826	34.94	49.138	84.922	2299	1614	2151	1895	1249	1649	274	170	219	709	922	1566	PME25	PREDICTED: probable pectinesterase/pectinesterase inhibitor 25 [Brassica rapa]	Metabolism;Metabolism	Global and overview maps;Carbohydrate metabolism	ko01100//Metabolic pathways;ko00040//Pentose and glucuronate interconversions	K01051;K01051	-	-	-	--
BraA01g040070.3C	9.652	8.22	11.369	27.306	23.431	17.643	0.052	0	0	0	0.058	0	167	158	249	568	422	319	1	0	0	0	1	0	PME24	BnaA01g31490D [Brassica napus]	-	-	-	-	GO:0005618//cell wall;GO:0031224//intrinsic component of membrane;GO:0043231//intracellular membrane-bounded organelle	GO:0052689//carboxylic ester hydrolase activity	GO:0000272//polysaccharide catabolic process;GO:0010053//root epidermal cell differentiation;GO:0071555//cell wall organization	--
BraA01g040170.3C	27.301	22.114	19.726	19.38	17.128	22.151	63.798	75.701	77.992	31.727	30.675	38.403	539	485	493	460	352	457	1404	1482	1642	670	599	737	SIR	PREDICTED: assimilatory sulfite reductase (ferredoxin), chloroplastic-like [Brassica rapa]	Metabolism;Metabolism	Global and overview maps;Energy metabolism	ko01100//Metabolic pathways;ko00920//Sulfur metabolism	K00392;K00392	GO:0005576//extracellular region;GO:0009526//plastid envelope;GO:0009532//plastid stroma	GO:0016673//oxidoreductase activity, acting on a sulfur group of donors, iron-sulfur protein as acceptor;GO:0046906//tetrapyrrole binding;GO:0046914//transition metal ion binding;GO:0051536//iron-sulfur cluster binding	GO:0000097//sulfur amino acid biosynthetic process;GO:0006090//pyruvate metabolic process;GO:0006694//steroid biosynthetic process;GO:0006970//response to osmotic stress;GO:0006996//organelle organization;GO:0009683//indoleacetic acid metabolic process;GO:0010038//response to metal ion;GO:0019758//glycosinolate biosynthetic process;GO:0042044//fluid transport	--
BraA01g040250.3C	30.38	17.33	24.903	13.11	9.71	14.277	94.017	80.63	94.269	59.955	52.248	53.411	505	320	524	262	168	248	1742	1329	1671	1066	859	863	NAC053	PREDICTED: NAC domain-containing protein 53 [Brassica rapa]	-	-	-	-	GO:0016020//membrane;GO:0043231//intracellular membrane-bounded organelle	GO:0001071//nucleic acid binding transcription factor activity	GO:0006355//regulation of transcription, DNA-templated;GO:0009404//toxin metabolic process;GO:0009414//response to water deprivation;GO:0010260//organ senescence;GO:0014070//response to organic cyclic compound	NAC
BraA01g040440.3C	11.924	18.755	14.906	37.058	34.871	40.503	5.76	4.625	4.547	6.003	6.492	9.975	91	159	144	340	277	323	49	35	37	49	49	74	RTNLB8	BnaC01g38700D [Brassica napus]	-	-	-	-	GO:0031090//organelle membrane;GO:0031224//intrinsic component of membrane;GO:0043231//intracellular membrane-bounded organelle	-	GO:0006605//protein targeting;GO:0009891//positive regulation of biosynthetic process;GO:0043067//regulation of programmed cell death	--
BraA01g040490.3C	13.587	21.491	17.365	14.49	15.104	12.863	1.828	2.3	1.502	2.087	0.981	1.947	280	492	453	359	324	277	42	47	33	46	20	39	FPGS2	PREDICTED: folylpolyglutamate synthase [Brassica rapa]	Metabolism;Metabolism	Global and overview maps;Metabolism of cofactors and vitamins	ko01100//Metabolic pathways;ko00790//Folate biosynthesis	K01930;K01930	-	-	-	--
BraA01g040510.3C	7.417	5.51	5.818	8.888	5.481	5.956	0	0.157	0.73	1.018	0.367	0.747	143	118	142	206	110	120	0	3	15	21	7	14	At3g10080	PREDICTED: germin-like protein subfamily 3 member 2 [Brassica rapa]	-	-	-	-	GO:0005576//extracellular region	GO:0046914//transition metal ion binding	-	--
BraA01g040530.3C	184.9	168.075	178.572	98.968	88.681	91.622	261.033	244.753	271.604	84.769	73.516	81.991	4633.12	4678.47	5664.19	2981.39	2313	2399.06	7290.78	6081.25	7257.38	2272	1822	1997.06	CDC48A	PREDICTED: cell division control protein 48 homolog A [Brassica rapa]	Genetic Information Processing	Folding, sorting and degradation	ko04141//Protein processing in endoplasmic reticulum	K13525	-	-	-	--
BraA01g040610.3C	0.852	1.185	1.59	0.773	0.967	0.296	0	0.078	0	0	0	0	11	17	26	12	13	4	0	1	0	0	0	0	IQD1	PREDICTED: protein IQ-DOMAIN 1 [Brassica rapa]	-	-	-	-	GO:0043231//intracellular membrane-bounded organelle	GO:0005515//protein binding	GO:0006950//response to stress;GO:0019758//glycosinolate biosynthetic process	--
BraA01g040660.3C	0.762	1.143	0.902	0.211	0.61	1.336	0.911	0.64	0.952	4.39	5.133	4.44	6	10	9	2	5	11	8	5	8	37	40	34	APX2	PREDICTED: L-ascorbate peroxidase 2, cytosolic [Brassica rapa]	Metabolism;Metabolism	Metabolism of other amino acids;Carbohydrate metabolism	ko00480//Glutathione metabolism;ko00053//Ascorbate and aldarate metabolism	K00434;K00434	-	-	-	--
BraA01g040700.3C	1.13	1.156	0.933	0.769	0.74	1.229	0.507	0.674	0.193	1.057	1.61	1.268	22	25	23	18	15	25	11	13	4	22	31	24	EXO70H1	PREDICTED: exocyst complex component EXO70B1-like [Brassica rapa]	-	-	-	-	-	-	-	--
BraA01g040720.3C	1.815	1.43	0.956	3.711	3.197	3.763	0.271	0	0	0.353	0.382	0.545	24	21	16	59	44	52	4	0	0	5	5	7	PAE5	PREDICTED: pectin acetylesterase 5-like isoform X1 [Brassica rapa]	-	-	-	-	-	-	-	--
BraA01g040750.3C	0.392	0.353	0.232	0.979	0.188	0.282	0	0	0	0	0	0	4	4	3	12	2	3	0	0	0	0	0	0	SOT11	PREDICTED: cytosolic sulfotransferase 11-like [Brassica rapa]	-	-	-	-	-	-	-	--
BraA01g040760.3C	0.101	0.182	0.478	0.084	0.194	0.193	0	0	0	0	0	0	1	2	6	1	2	2	0	0	0	0	0	0	SOT11	PREDICTED: cytosolic sulfotransferase 11-like isoform X1 [Brassica rapa]	-	-	-	-	-	-	-	--
BraA01g040810.3C	61.309	42.227	48.433	23.957	24.93	30.427	55.387	47.02	48.669	155.692	191.438	218.407	430	329	430	202	182	223	433	327	364	1168	1328	1489	GSTU8	PREDICTED: glutathione S-transferase U8 [Brassica rapa]	Metabolism	Metabolism of other amino acids	ko00480//Glutathione metabolism	K00799	GO:0044444//cytoplasmic part	GO:0016765//transferase activity, transferring alkyl or aryl (other than methyl) groups	GO:0006511//ubiquitin-dependent protein catabolic process;GO:0009062//fatty acid catabolic process;GO:0009404//toxin metabolic process;GO:0010038//response to metal ion;GO:0014070//response to organic cyclic compound;GO:0035966//response to topologically incorrect protein;GO:0043248//proteasome assembly	--
BraA01g040820.3C	93.563	95.549	106.738	763.264	805.59	613.502	0.951	1.354	0.066	7.928	4.644	11.85	1324	1502	1912	12985	11866	9072	15	19	1	120	65	163	BGLU23	BnaC03g36110D [Brassica napus]	Metabolism;Metabolism;Metabolism;Metabolism;Metabolism	Global and overview maps;Global and overview maps;Biosynthesis of other secondary metabolites;Carbohydrate metabolism;Metabolism of other amino acids	ko01100//Metabolic pathways;ko01110//Biosynthesis of secondary metabolites;ko00940//Phenylpropanoid biosynthesis;ko00500//Starch and sucrose metabolism;ko00460//Cyanoamino acid metabolism	K01188;K01188;K01188;K01188;K01188	GO:0005911//cell-cell junction;GO:0009536//plastid;GO:0042579//microbody;GO:0044432//endoplasmic reticulum part	GO:0015926//glucosidase activity;GO:0019899//enzyme binding;GO:0046914//transition metal ion binding;GO:0046983//protein dimerization activity	GO:0006952//defense response;GO:0006970//response to osmotic stress;GO:0006996//organelle organization;GO:0009409//response to cold;GO:0009608//response to symbiont;GO:0009725//response to hormone;GO:0044238//primary metabolic process	--
BraA01g040860.3C	37.157	48.016	41.066	65.048	71.134	59.177	28.793	25.347	24.925	20.37	16.636	19.996	411	590	575	865	819	684	355	278	294	241	182	215	--	Transcription termination/antitermination protein NusG, partial [Noccaea caerulescens]	-	-	-	-	GO:0000229//cytoplasmic chromosome	-	GO:0006090//pyruvate metabolic process;GO:0006355//regulation of transcription, DNA-templated;GO:0009658//chloroplast organization;GO:0009668//plastid membrane organization;GO:0046471//phosphatidylglycerol metabolic process	--
BraA01g040880.3C	4.572	6.935	5.375	4.941	4.635	3.755	3.198	3.703	2.228	3.669	3.858	4	127	214	189	165	134	109	99	102	66	109	106	108	DEX1	PREDICTED: protein DEFECTIVE IN EXINE FORMATION 1 [Brassica rapa]	-	-	-	-	-	-	-	--
BraA01g040910.3C	1.267	1.188	1.794	1.142	1.319	1.263	0.474	0.958	0.347	1.431	1.815	2.227	24	25	43	26	26	25	10	18	7	29	34	41	OPS	PREDICTED: UPF0503 protein At3g09070, chloroplastic-like [Brassica rapa]	-	-	-	-	-	-	-	--
BraA01g041010.3C	2.665	2.057	1.023	0.38	0.512	0.802	0.888	2.15	1	1.495	1.54	1.254	35	30	17	6	7	11	13	28	14	21	20	16	ATPK2	BnaA01g32300D [Brassica napus]	-	-	-	-	GO:0043231//intracellular membrane-bounded organelle	GO:0016301//kinase activity;GO:0032550//purine ribonucleoside binding	GO:0006417//regulation of translation;GO:0006464//cellular protein modification process;GO:0006605//protein targeting;GO:0006970//response to osmotic stress;GO:0009755//hormone-mediated signaling pathway;GO:0010243//response to organonitrogen compound;GO:0043067//regulation of programmed cell death	--
BraA01g041140.3C	0.731	0.846	0.907	0.521	0.502	1.199	2.154	2.843	0.881	0.976	0.739	0.752	7	9	11	6	5	12	23	27	9	10	7	7	MKRN	PREDICTED: E3 ubiquitin-protein ligase makorin-like [Brassica rapa]	-	-	-	-	GO:0043231//intracellular membrane-bounded organelle	GO:0003676//nucleic acid binding;GO:0003824//catalytic activity;GO:0046914//transition metal ion binding	GO:0032446//protein modification by small protein conjugation	--
BraA01g041170.3C	101.961	118.77	125.744	55.461	53.437	47.051	177.471	175.331	153.498	160.801	129.015	114.263	1153	1492	1800	754	629	556	2237	1966	1851	1945	1443	1256	--	BnaC01g39520D [Brassica napus]	-	-	-	-	GO:0009536//plastid;GO:0016020//membrane;GO:0030312//external encapsulating structure	-	GO:0003006//developmental process involved in reproduction;GO:0006779//porphyrin-containing compound biosynthetic process;GO:0010476//gibberellin mediated signaling pathway	--
BraA01g041220.3C	7.67	7.891	9.521	12.199	10.85	10.728	1.437	2.295	1.739	5.674	4.687	4.335	91	104	143	174	134	133	19	27	22	72	55	50	AGD11	PREDICTED: probable ADP-ribosylation factor GTPase-activating protein AGD11 [Brassica rapa]	Cellular Processes	Transport and catabolism	ko04144//Endocytosis	K12486	-	-	-	--
BraA01g041260.3C	15.541	10.351	13.12	11.261	12.683	8.966	2.547	1.861	1.864	2.123	2.009	3.067	109.48	81	117	95.37	93	66	20	13	14	16	14	21	GDI1	PREDICTED: rho GDP-dissociation inhibitor 1-like [Brassica oleracea var. oleracea] [Brassica oleracea]	-	-	-	-	GO:0044424//intracellular part	GO:0005092//GDP-dissociation inhibitor activity;GO:0005488//binding;GO:0008047//enzyme activator activity	GO:0009826//unidimensional cell growth;GO:0010015//root morphogenesis;GO:0030036//actin cytoskeleton organization	--
BraA01g041320.3C	7.299	6.323	8.922	2.979	3.705	3.69	3.954	2.778	2.196	0	0.418	0.142	53	51	82	26	28	28	32	20	17	0	3	1	TK1A	PREDICTED: thymidine kinase a-like [Brassica rapa]	Metabolism;Metabolism	Global and overview maps;Nucleotide metabolism	ko01100//Metabolic pathways;ko00240//Pyrimidine metabolism	K00857;K00857	-	-	-	--
BraA01g041410.3C	2.352	1.694	3.047	5.635	3.525	6.032	0.591	0.474	0.353	0.616	0.381	2.033	25	20	41	72	39	67	7	5	4	7	4	21	COL9	PREDICTED: zinc finger protein CONSTANS-LIKE 9-like [Brassica rapa]	-	-	-	-	GO:0043231//intracellular membrane-bounded organelle	GO:0001071//nucleic acid binding transcription factor activity;GO:0046914//transition metal ion binding	GO:0010468//regulation of gene expression;GO:0048511//rhythmic process;GO:0048581//negative regulation of post-embryonic development	C2C2-CO-like
BraA01g041520.3C	8.751	7.503	8.23	17.216	25.222	16.35	1.246	1.401	3.257	4.156	2.809	4.859	63	60	75	149	189	123	10	10	25	32	20	34	AIR12	PREDICTED: auxin-induced in root cultures protein 12-like [Brassica rapa]	-	-	-	-	-	-	-	--
BraA01g041530.3C	5.084	3.416	2.998	3.633	5.916	4.18	2.12	2.022	1.142	5.422	6.226	6.777	71	53	53	61	86	61	33	28	17	81	86	92	PUB9	PREDICTED: U-box domain-containing protein 9-like [Brassica rapa]	-	-	-	-	GO:0016020//membrane;GO:0043231//intracellular membrane-bounded organelle	GO:0019787//ubiquitin-like protein transferase activity;GO:0033612//receptor serine/threonine kinase binding	GO:0006468//protein phosphorylation;GO:0009737//response to abscisic acid;GO:0009755//hormone-mediated signaling pathway;GO:0032446//protein modification by small protein conjugation;GO:0048528//post-embryonic root development	--
BraA01g041580.3C	12.668	9.888	7.925	8.223	5.839	6.867	17.671	19.643	19.708	9.419	12.29	11.375	173	150	137	135	83	98	269	266	287	137.59	166	151	--	PREDICTED: glutamic acid-rich protein-like [Brassica rapa]	-	-	-	-	-	-	-	--
BraA01g041600.3C	0.578	0	0.274	1.538	0.666	2.765	24.577	25.996	28.183	55.006	61.473	55.415	5	0	3	16	6	25	237	223	260	509	526	466	AFP3	PREDICTED: ninja-family protein AFP3-like [Brassica rapa]	-	-	-	-	-	-	-	--
BraA01g041630.3C	13.341	11.525	13.847	13.585	15.576	14.37	0.376	0.724	0.056	0.503	1.089	1.354	223	214	293	273	271	251	7	12	1	9	18	22	PAP15	PREDICTED: purple acid phosphatase 15-like [Brassica rapa]	-	-	-	-	-	GO:0016791//phosphatase activity;GO:0043169//cation binding	GO:0044707//single-multicellular organism process	--
BraA01g041640.3C	0.56	0.084	0.589	0.155	0.627	0.446	1.088	2.728	2.449	6.54	4.715	4.894	6	1	8	2	7	5	13	29	28	75	50	51	--	PREDICTED: LON peptidase N-terminal domain and RING finger protein 3-like [Brassica rapa]	-	-	-	-	-	GO:0046914//transition metal ion binding	-	--
BraA01g041660.3C	3.596	6.115	3.683	2.437	4.607	3.824	14.219	6.85	11.491	2.117	1.751	2.877	27	51	35	22	36	30	119	51	92	17	13	21	DESI1	PREDICTED: desumoylating isopeptidase 1-like [Brassica rapa]	-	-	-	-	GO:0043231//intracellular membrane-bounded organelle	-	-	--
BraA01g041680.3C	5.137	4.085	7.373	7.977	8.473	4.015	0.077	0	0	0	0	0	60	53	109	112	103	49	1	0	0	0	0	0	PBL26	PREDICTED: serine/threonine-protein kinase At3g07070-like [Brassica rapa]	-	-	-	-	-	-	-	--
BraA01g041750.3C	0.744	0.419	0.588	1.083	2.323	2.759	1.168	0.75	0.698	0.696	0.282	0.574	8	5	8	14	26	31	14	8	8	8	3	6	--	PREDICTED: uncharacterized serine-rich protein C215.13-like [Raphanus sativus]	-	-	-	-	GO:0043231//intracellular membrane-bounded organelle	-	-	--
BraA01g041760.3C	19.79	24.453	22.021	23.482	23.192	21.528	1.197	2.561	1.71	5.071	4.944	2.698	445.14	611	627	635	543	506	30	57.12	41.02	122	110	59	MFP2	BnaA01g32550D [Brassica napus]	Metabolism;Metabolism;Metabolism;Metabolism;Metabolism	Global and overview maps;Global and overview maps;Global and overview maps;Lipid metabolism;Lipid metabolism	ko01100//Metabolic pathways;ko01110//Biosynthesis of secondary metabolites;ko01212//Fatty acid metabolism;ko00071//Fatty acid degradation;ko00592//alpha-Linolenic acid metabolism	K10527;K10527;K10527;K10527;K10527	-	-	-	--
BraA01g041820.3C	0.568	0.341	0.299	0.63	1.091	1.268	4.245	3.818	2.84	7.786	9.76	4.673	3	2	2	4	6	7	25	20	16	44	51	24	--	BnaA01g32610D [Brassica napus]	-	-	-	-	-	-	-	--
BraA01g041860.3C	38.088	52.476	55.939	75.559	97.233	90.522	0.963	0.541	1.174	1.003	0.362	1.656	213	326	396	508	566	529	6	3	7	6	2	9	CITRX	PREDICTED: thioredoxin-like protein CITRX, chloroplastic [Brassica rapa]	-	-	-	-	GO:0009536//plastid	GO:0005488//binding;GO:0015036//disulfide oxidoreductase activity;GO:0016668//oxidoreductase activity, acting on a sulfur group of donors, NAD(P) as acceptor	GO:0006355//regulation of transcription, DNA-templated;GO:0006605//protein targeting;GO:0009657//plastid organization;GO:0016072//rRNA metabolic process;GO:0019725//cellular homeostasis	--
BraA01g041900.3C	1.113	1.002	0.659	3.78	2.851	4.704	0	0	0	0	0.094	0	12	12	9	49	32	53	0	0	0	0	1	0	--	PREDICTED: vegetative cell wall protein gp1 [Brassica rapa]	-	-	-	-	-	-	-	--
BraA01g041960.3C	0.651	0.997	0.926	0.65	0.501	0.748	1.461	0.722	0.611	6.332	3.885	4.154	10	17	18	12	8	12	25	11	10	104	59	62	GAL1	PREDICTED: galactokinase-like [Brassica rapa]	-	-	-	-	GO:0044444//cytoplasmic part	GO:0016773//phosphotransferase activity, alcohol group as acceptor;GO:0032550//purine ribonucleoside binding;GO:0043169//cation binding	GO:0016310//phosphorylation;GO:0019318//hexose metabolic process	--
BraA01g042130.3C	1.471	1.159	1.598	1.3	1.413	1.408	1.237	0.649	1.035	0.172	0	0.284	16	14	22	17	16	16	15	7	12	2	0	3	At3g06270	PREDICTED: probable protein phosphatase 2C 35 [Brassica oleracea var. oleracea] [Brassica oleracea]	-	-	-	-	-	-	-	--
BraA01g042160.3C	3.365	2.885	3.671	2.932	4.772	1.533	0	0	0.15	0	0.648	0.659	21	20	29	22	31	10	0	0	1	0	4	4	MUTE	PREDICTED: transcription factor MUTE-like [Brassica rapa]	-	-	-	-	GO:0043231//intracellular membrane-bounded organelle	GO:0001071//nucleic acid binding transcription factor activity;GO:0003676//nucleic acid binding;GO:0005515//protein binding	GO:0009791//post-embryonic development;GO:0010468//regulation of gene expression;GO:0030855//epithelial cell differentiation;GO:0034645//cellular macromolecule biosynthetic process	bHLH
BraA01g042180.3C	17.428	14.708	13.03	20.191	28.852	19.358	4.886	6.277	4.524	10.62	10.226	10.085	112	105	106	156	193	130	35	40	31	73	65	63	At3g06035	PREDICTED: uncharacterized GPI-anchored protein At3g06035-like [Brassica rapa]	-	-	-	-	GO:0031224//intrinsic component of membrane	-	GO:0048509//regulation of meristem development	--
BraA01g042190.3C	27.339	26.383	27.519	21.151	19.487	22.336	45.203	68.423	61.419	25.422	25.025	24.284	930	997	1185	865	690	794	1714	2308	2228	925	842	803	CHR12	PREDICTED: probable ATP-dependent DNA helicase CHR12 [Brassica rapa]	-	-	-	-	-	-	-	--
BraA01g042260.3C	2.716	2.649	3.576	6.966	8.48	4.765	0	0	0	1.058	0	0	12	13	20	37	39	22	0	0	0	5	0	0	HIPP43	PREDICTED: sulfated surface glycoprotein 185-like [Brassica rapa]	-	-	-	-	-	-	GO:0016129//phytosteroid biosynthetic process	--
BraA01g042270.3C	2.976	3.014	2.351	6.576	6.076	4.628	0.668	0.657	0.785	2.522	0.846	1.818	32	36	32	85	68	52	8	7	9	29	9	19	--	PREDICTED: FK506-binding protein 5-like isoform X1 [Brassica rapa]	-	-	-	-	-	-	-	--
BraA01g042360.3C	4.784	5.009	4.717	1.891	1.793	1.331	2.922	2.908	2.991	1.459	0.995	1.361	141	164	176	67	55	41	96	85	94	46	29	39	LON4	PREDICTED: lon protease homolog 4, chloroplastic/mitochondrial-like [Brassica rapa]	-	-	-	-	GO:0044429//mitochondrial part;GO:0044434//chloroplast part	GO:0003677//DNA binding;GO:0070011//peptidase activity, acting on L-amino acid peptides	GO:0016043//cellular component organization;GO:0019538//protein metabolic process;GO:0090329//regulation of DNA-dependent DNA replication	--
BraA01g042500.3C	3.431	6.094	6.007	3.008	4.187	5.414	0	0.094	0	0.52	0.281	0.286	37	73	82	39	47	61	0	1	0	6	3	3	At3g05640	PREDICTED: probable protein phosphatase 2C 34 [Brassica rapa]	-	-	-	-	-	GO:0004721//phosphoprotein phosphatase activity;GO:0043169//cation binding	GO:0001101//response to acid chemical;GO:0006972//hyperosmotic response	--
BraA01g042550.3C	0	0	0	2.663	1.367	1.361	0	0	0	0	0	0	0	0	0	9	4	4	0	0	0	0	0	0	At3g05730	PREDICTED: defensin-like protein 205 [Brassica rapa]	-	-	-	-	-	-	GO:0019758//glycosinolate biosynthetic process;GO:0051704//multi-organism process	--
BraA01g042590.3C	110.272	101.609	108.288	53.399	59.481	49.727	179.082	153.525	179.894	61.158	53.926	61.422	1448	1482.18	1800	843	813	682.34	2621.19	1999	2519	859	700.38	784	TBP1	PREDICTED: 26S protease regulatory subunit 6A homolog [Brassica rapa]	Genetic Information Processing	Folding, sorting and degradation	ko03050//Proteasome	K03065	GO:0043231//intracellular membrane-bounded organelle;GO:0043234//protein complex;GO:0044444//cytoplasmic part	GO:0005515//protein binding;GO:0017111//nucleoside-triphosphatase activity	GO:0003006//developmental process involved in reproduction;GO:0006006//glucose metabolic process;GO:0006511//ubiquitin-dependent protein catabolic process;GO:0006997//nucleus organization;GO:0009062//fatty acid catabolic process;GO:0009404//toxin metabolic process;GO:0009606//tropism;GO:0035966//response to topologically incorrect protein;GO:0043248//proteasome assembly;GO:0048229//gametophyte de…	--
BraA01g042610.3C	106.007	67.471	85.503	69.211	66.342	84.266	294.478	280.285	291.962	257.872	267.217	246.286	809	572	826	635	527	672	2505	2121	2376	2105	2017	1827	At3g05500	PREDICTED: REF/SRPP-like protein At3g05500 [Brassica rapa]	-	-	-	-	GO:0043231//intracellular membrane-bounded organelle;GO:0043232//intracellular non-membrane-bounded organelle	-	GO:0010243//response to organonitrogen compound;GO:0046942//carboxylic acid transport;GO:0051235//maintenance of location	--
BraA01g042690.3C	15.336	15.528	14.27	10.696	9.642	10.054	33.2	38.27	39.263	22.401	21.276	22.101	489	550	576	410	320	335	1180	1210	1335	764	671	685	ALY2	PREDICTED: protein ALWAYS EARLY 2-like isoform X1 [Brassica rapa]	-	-	-	-	-	-	-	--
BraA01g042700.3C	0.147	0.033	0.116	1.037	0.669	0.842	0.164	0.296	0.584	0.72	0.63	1.018	4	1	4	34	19	24	5	8	17	21	17	27	RLP31	PREDICTED: receptor like protein 30 [Brassica rapa]	-	-	-	-	-	-	-	--
BraA01g042710.3C	1.212	0.77	0.732	1.957	2.877	2.934	0.448	0.503	0.535	0.866	1.009	1.027	17	12	13	33	42	43	7	7	8	13	14	14	TAN	PREDICTED: microtubule-binding protein TANGLED-like isoform X1 [Brassica rapa]	-	-	-	-	-	-	-	--
BraA01g042800.3C	4.744	3.132	4.164	4.209	4.558	3.128	1.23	0.425	0.791	2.267	1.919	2.495	45	33	50	48	45	31	13	4	8	23	18	23	At3g05170	PREDICTED: phosphoglycerate mutase-like protein AT74 [Brassica rapa]	-	-	-	-	GO:0043231//intracellular membrane-bounded organelle	GO:0016868//intramolecular transferase activity, phosphotransferases	GO:0044238//primary metabolic process	--
BraA01g042920.3C	25.212	24.279	23.9	47.405	48.894	56.559	34.297	40.801	37.939	18.418	21.934	19.906	215	230	258	486	434	504	326	345	345	168	185	165	RPI3	PREDICTED: probable ribose-5-phosphate isomerase 3, chloroplastic [Brassica rapa]	Metabolism;Metabolism;Metabolism;Metabolism;Metabolism;Metabolism	Global and overview maps;Global and overview maps;Global and overview maps;Global and overview maps;Energy metabolism;Carbohydrate metabolism	ko01100//Metabolic pathways;ko01110//Biosynthesis of secondary metabolites;ko01200//Carbon metabolism;ko01230//Biosynthesis of amino acids;ko00710//Carbon fixation in photosynthetic organisms;ko00030//Pentose phosphate pathway	K01807;K01807;K01807;K01807;K01807;K01807	-	-	-	--
BraA01g042940.3C	81.119	76.096	74.978	51.685	46.969	54.366	30.016	24.102	24.716	40.217	25.267	34.139	594	619	695	455	358	416	245	175	193	315	183	243	IAA16	PREDICTED: auxin-responsive protein IAA16-like [Brassica rapa]	Environmental Information Processing	Signal transduction	ko04075//Plant hormone signal transduction	K14484	GO:0043231//intracellular membrane-bounded organelle	GO:0001071//nucleic acid binding transcription factor activity;GO:0005515//protein binding	GO:0006950//response to stress;GO:0009755//hormone-mediated signaling pathway;GO:0010038//response to metal ion;GO:0010468//regulation of gene expression;GO:0014070//response to organic cyclic compound;GO:0034645//cellular macromolecule biosynthetic process	--
BraA01g043070.3C	33.346	40.681	39.037	62.817	59.724	56.675	5.888	4.793	5.023	7.124	8.391	8.382	442	599	655	1001	824	785	87	63	71	101	110	108	RAF1.2	PREDICTED: rubisco accumulation factor 2, chloroplastic [Brassica rapa]	-	-	-	-	GO:0009532//plastid stroma	-	-	--
BraA01g043130.3C	24.977	30.655	30.131	36.779	34.553	36.966	9.724	13.124	11.5	13.744	12.892	9.183	666	908	1017	1179	959	1030	289	347	327	392	340	238	--	BnaA01g33620D [Brassica napus]	-	-	-	-	-	-	-	--
BraA01g043170.3C	1041.14	1014.23	1022.86	729.579	711.399	663.124	649.648	587.437	645.912	146.138	137.796	152.323	10905	11801	13561.9	9187	7756	7257.98	7584.66	6101.05	7214.34	1637.24	1427.52	1550.84	GAPC	PREDICTED: glyceraldehyde-3-phosphate dehydrogenase, cytosolic-like [Brassica oleracea var. oleracea] [Brassica oleracea]	Metabolism;Metabolism;Metabolism;Metabolism;Metabolism;Metabolism	Global and overview maps;Global and overview maps;Global and overview maps;Global and overview maps;Carbohydrate metabolism;Energy metabolism	ko01100//Metabolic pathways;ko01110//Biosynthesis of secondary metabolites;ko01200//Carbon metabolism;ko01230//Biosynthesis of amino acids;ko00010//Glycolysis / Gluconeogenesis;ko00710//Carbon fixation in photosynthetic organisms	K00134;K00134;K00134;K00134;K00134;K00134	-	-	-	--
BraA01g043180.3C	2.7	2.939	3.248	5.632	5.266	4.899	0.542	0.488	0.567	1.884	1.467	1.742	67	81	102	168	136	127	15	12	15	50	36	42	GLR1.1	PREDICTED: glutamate receptor 1.1 [Brassica rapa]	-	-	-	-	-	GO:0005231//excitatory extracellular ligand-gated ion channel activity;GO:0005261//cation channel activity	GO:0001101//response to acid chemical;GO:0006568//tryptophan metabolic process;GO:0006875//cellular metal ion homeostasis;GO:0009314//response to radiation;GO:0009617//response to bacterium;GO:0009683//indoleacetic acid metabolic process;GO:0009755//hormone-mediated signaling pathway;GO:0070838//divalent metal ion transport	--
BraA01g043230.3C	7.865	11.638	9.784	22.861	23.277	16.265	2.92	4.285	2.459	4.311	2.834	5.208	87	143	137	304	268	188	36	47	29	51	31	56	NAC047	PREDICTED: NAC domain-containing protein 67-like [Brassica rapa]	-	-	-	-	GO:0043231//intracellular membrane-bounded organelle	GO:0001071//nucleic acid binding transcription factor activity	GO:0007568//aging;GO:0010468//regulation of gene expression;GO:0034645//cellular macromolecule biosynthetic process;GO:0044707//single-multicellular organism process;GO:0046942//carboxylic acid transport	NAC
BraA01g043240.3C	2.258	2.626	3.716	4.07	6.598	5.312	1.097	1.803	1.588	5.893	4.661	6.195	24	31	50	52	73	59	13	19	18	67	49	64	NAC046	PREDICTED: NAC domain-containing protein 79-like isoform X2 [Brassica rapa]	-	-	-	-	GO:0043231//intracellular membrane-bounded organelle	GO:0001071//nucleic acid binding transcription factor activity	GO:0009408//response to heat;GO:0010468//regulation of gene expression;GO:0034645//cellular macromolecule biosynthetic process;GO:0044707//single-multicellular organism process	NAC
BraA01g043290.3C	0.966	0.652	2.099	1.306	1.74	1.849	0.217	0.365	0.34	0.79	1.343	4.1	8	6	22	13	15	16	2	3	3	7	11	33	D14	PREDICTED: strigolactone esterase D14-like [Brassica rapa]	-	-	-	-	-	-	-	--
BraA01g043300.3C	2.358	1.951	2.013	2.626	2.375	3.276	0.751	0.805	0.963	1.529	1.884	1.956	62	57	67	83	65	90	22	21	27	43	49	50	TAO1	PREDICTED: disease resistance protein TAO1-like [Brassica rapa]	-	-	-	-	-	-	-	--
BraA01g043310.3C	1.156	2.231	1.037	2.547	0.98	2.093	0.262	0	0.684	0.954	2.064	2.25	7.93	17	9	21	7	15	2	0	5	7	14	15	TAO1	PREDICTED: disease resistance protein TAO1-like [Brassica napus]	-	-	-	-	-	-	-	--
BraA01g043320.3C	51.613	28.804	36.706	17.132	17.314	24.403	206.004	175.319	191.42	138.112	117.754	138.988	421	261	379	168	147	208	1873	1418	1665	1205	950	1102	At3g03980	PREDICTED: short-chain type dehydrogenase/reductase isoform X2 [Brassica rapa]	Metabolism;Metabolism;Metabolism;Metabolism;Metabolism	Global and overview maps;Global and overview maps;Lipid metabolism;Lipid metabolism;Metabolism of cofactors and vitamins	ko01100//Metabolic pathways;ko01212//Fatty acid metabolism;ko00061//Fatty acid biosynthesis;ko01040//Biosynthesis of unsaturated fatty acids;ko00780//Biotin metabolism	K00059;K00059;K00059;K00059;K00059	-	GO:0003824//catalytic activity	-	--
BraA01g043400.3C	0.157	0	0.186	0.261	0.528	0	0	0	0	0.073	0	0	2	0	3	4	7	0	0	0	0	1	0	0	GSH3	PREDICTED: probable glutamate dehydrogenase 3 [Brassica rapa]	Metabolism;Metabolism;Metabolism;Metabolism;Metabolism	Global and overview maps;Global and overview maps;Amino acid metabolism;Energy metabolism;Amino acid metabolism	ko01100//Metabolic pathways;ko01200//Carbon metabolism;ko00250//Alanine, aspartate and glutamate metabolism;ko00910//Nitrogen metabolism;ko00220//Arginine biosynthesis	K00261;K00261;K00261;K00261;K00261	GO:0043231//intracellular membrane-bounded organelle	GO:0016639//oxidoreductase activity, acting on the CH-NH2 group of donors, NAD or NADP as acceptor;GO:0032550//purine ribonucleoside binding;GO:0046914//transition metal ion binding	GO:0006807//nitrogen compound metabolic process;GO:0006970//response to osmotic stress;GO:0009642//response to light intensity;GO:0010038//response to metal ion;GO:0019752//carboxylic acid metabolic process	--
BraA01g043440.3C	0.418	0.269	0.283	0.546	0.516	0	0	0	0	0	0	0	7	5	6	11	9	0	0	0	0	0	0	0	At4g11170	BnaA01g33930D [Brassica napus]	-	-	-	-	-	-	-	--
BraA01g043560.3C	4.279	0.593	1.993	0.365	0.211	0.84	3.937	5.422	2.675	4.821	4.77	3.047	39	6	23	4	2	8	40	49	26	47	43	27	WOX11	PREDICTED: WUSCHEL-related homeobox 11-like isoform X1 [Brassica rapa]	-	-	-	-	GO:0043231//intracellular membrane-bounded organelle	GO:0001071//nucleic acid binding transcription factor activity;GO:0003676//nucleic acid binding	GO:0006721//terpenoid metabolic process;GO:0010468//regulation of gene expression;GO:0034645//cellular macromolecule biosynthetic process;GO:0044707//single-multicellular organism process	--
BraA01g043580.3C	25.612	26.372	31.458	44.285	47.357	41.129	10.702	8.315	10.364	11.48	10.642	9.204	292	334	454	607	562	490	136	94	126	140	120	102	CS26	PREDICTED: probable S-sulfocysteine synthase, chloroplastic [Brassica rapa]	Metabolism;Metabolism	Global and overview maps;Amino acid metabolism	ko01100//Metabolic pathways;ko00270//Cysteine and methionine metabolism	K22846;K22846	GO:0031978//plastid thylakoid lumen	GO:0016835//carbon-oxygen lyase activity	GO:0000097//sulfur amino acid biosynthetic process;GO:0009069//serine family amino acid metabolic process;GO:0009642//response to light intensity;GO:0042743//hydrogen peroxide metabolic process;GO:2000377//regulation of reactive oxygen species metabolic process	--
BraA01g043640.3C	1.697	0.546	0.383	2.42	1.165	2.32	0	0	0	0.227	0	0.624	14	5	4	24	10	20	0	0	0	2	0	5	BUsg_343	PREDICTED: uncharacterized deoxyribonuclease YabD [Brassica oleracea var. oleracea] [Brassica oleracea]	-	-	-	-	GO:0043231//intracellular membrane-bounded organelle	GO:0004518//nuclease activity	-	--
BraA01g043650.3C	8.785	5.515	6.027	4.134	4.997	1.659	4.874	5.945	7.154	1.945	1.987	2.378	76	53	66	43	45	15	47	51	66	18	17	20	--	BnaA01g34370D [Brassica napus]	-	-	-	-	-	-	-	--
BraA01g043810.3C	3.653	4.406	4.733	8.873	13.336	9.578	0.655	0.368	0.411	0.751	0.295	0.752	50	67	82	146	190	137	10	5	6	11	4	10	--	PREDICTED: nucleolin [Brassica rapa]	-	-	-	-	-	-	GO:0007049//cell cycle;GO:0051052//regulation of DNA metabolic process	--
BraA01g043830.3C	31.689	30.538	31.49	20.246	16.832	20.733	58.811	68.72	64.011	29.846	33.704	30.817	1078	1154	1356	828	596	737	2230	2318	2322	1086	1134	1019	XPO1B	BnaC04g49920D [Brassica napus]	Genetic Information Processing;Genetic Information Processing	Translation;Translation	ko03013//Nucleocytoplasmic transport;ko03008//Ribosome biogenesis in eukaryotes	K14290;K14290	-	-	-	--
BraA01g043890.3C	14.441	16.035	16.89	18.298	13.873	13.739	4.285	3.683	3.504	7.749	8.578	7.775	514	634	761	783	514	511	170	130	133	295	302	269	CSLD3	PREDICTED: cellulose synthase-like protein D3 [Brassica rapa]	-	-	-	-	GO:0031224//intrinsic component of membrane;GO:0031984//organelle subcompartment;GO:0043231//intracellular membrane-bounded organelle	GO:0016759//cellulose synthase activity;GO:0019187//beta-1,4-mannosyltransferase activity	GO:0005976//polysaccharide metabolic process;GO:0006950//response to stress;GO:0042546//cell wall biogenesis;GO:0070085//glycosylation	--
BraA01g043900.3C	6.925	9.924	7.704	4.938	4.073	3.043	14.138	10.476	13.651	3.303	3.287	3.271	98	156	138	84	60	45	223	147	206	50	46	45	At3g03030	PREDICTED: F-box/LRR-repeat protein At3g03030-like isoform X1 [Brassica rapa]	-	-	-	-	GO:0043231//intracellular membrane-bounded organelle	-	GO:0009648//photoperiodism;GO:0009791//post-embryonic development;GO:0045087//innate immune response	--
BraA01g044020.3C	1.235	2.965	2.472	10.481	10.048	10.167	0.517	0.249	0.077	0	0.416	0.085	15	40	38	153	127	129	7	3	1	0	5	1	HERC2	PREDICTED: ultraviolet-B receptor UVR8-like [Brassica rapa]	-	-	-	-	-	-	-	--
BraA01g044030.3C	8.722	8.754	8.972	2.809	3.067	3.09	14.185	13.55	13.4	5.205	4.203	3.589	235	262	306	91	86	87	426	362	385	150	112	94	At3g02760	PREDICTED: histidine--tRNA ligase, cytoplasmic-like [Brassica rapa]	Genetic Information Processing	Translation	ko00970//Aminoacyl-tRNA biosynthesis	K01892	-	-	-	--
BraA01g044070.3C	25.638	31.49	30.764	41.781	42.512	38.412	4.56	3.92	2.734	5.241	4.534	5.998	343	468	521	672	592	537	68	52	39	75	60	78	PMI1	PREDICTED: mannose-6-phosphate isomerase 1 [Brassica rapa]	Metabolism;Metabolism;Metabolism;Metabolism	Global and overview maps;Global and overview maps;Carbohydrate metabolism;Carbohydrate metabolism	ko01100//Metabolic pathways;ko01110//Biosynthesis of secondary metabolites;ko00520//Amino sugar and nucleotide sugar metabolism;ko00051//Fructose and mannose metabolism	K01809;K01809;K01809;K01809	-	-	-	--
BraA01g044080.3C	19.348	27.9	23.823	23.782	20.436	21.875	9.85	5.652	7.829	9.195	8.325	9.177	169.18	271	263.69	250	186	199.87	96	49	73	86	72	78	STE1	PREDICTED: delta(7)-sterol-C5(6)-desaturase 1-like [Brassica napus]	Metabolism;Metabolism;Metabolism	Global and overview maps;Global and overview maps;Lipid metabolism	ko01100//Metabolic pathways;ko01110//Biosynthesis of secondary metabolites;ko00100//Steroid biosynthesis	K00227;K00227;K00227	GO:0031090//organelle membrane;GO:0031224//intrinsic component of membrane	GO:0016717//oxidoreductase activity, acting on paired donors, with oxidation of a pair of donors resulting in the reduction of molecular oxygen to two molecules of water;GO:0046996//oxidoreductase activity, acting on paired donors, with incorporation or reduction of molecular oxygen, with NAD(P)H as one donor, and the other dehydrogenated	GO:0006631//fatty acid metabolic process;GO:0006637//acyl-CoA metabolic process;GO:0016104//triterpenoid biosynthetic process;GO:0016129//phytosteroid biosynthetic process	--
BraA01g044100.3C	14.464	13.538	12.655	17.23	17.588	15.329	4.033	3.956	3.986	13.754	12.726	12.528	176.97	184	196	253.45	224	195.99	55	48	52	180	154	149	S-ACP-DES5	PREDICTED: stearoyl-[acyl-carrier-protein] 9-desaturase 5, chloroplastic [Brassica rapa]	Metabolism;Metabolism;Metabolism	Global and overview maps;Lipid metabolism;Lipid metabolism	ko01212//Fatty acid metabolism;ko00061//Fatty acid biosynthesis;ko01040//Biosynthesis of unsaturated fatty acids	K03921;K03921;K03921	GO:0009532//plastid stroma	GO:0016717//oxidoreductase activity, acting on paired donors, with oxidation of a pair of donors resulting in the reduction of molecular oxygen to two molecules of water;GO:0043169//cation binding	GO:0000226//microtubule cytoskeleton organization;GO:0044710//single-organism metabolic process	--
BraA01g044170.3C	2.323	3.555	3.487	8.051	9.67	9.929	1.737	2.03	1.452	2.534	2.583	2.947	30	51	57	125	130	134	25	26	20	35	33	37	At3g02690	PREDICTED: WAT1-related protein At3g02690, chloroplastic [Brassica rapa]	-	-	-	-	GO:0031224//intrinsic component of membrane;GO:0042170//plastid membrane	-	-	--
BraA01g044200.3C	15.21	11.304	13.832	24.273	28.375	29.619	3.015	6.599	3.815	8.102	8.225	9.461	86	71	99	165	167	175	19	37	23	49	46	52	TRXF	PREDICTED: thioredoxin F-type, chloroplastic [Brassica rapa]	-	-	-	-	-	-	-	--
BraA01g044270.3C	11.248	10.412	9.724	13.549	10.297	15.029	5.331	4.923	5.274	10.715	10.353	11.626	212	218	232	307	202	296	112	92	106	216	193	213	At3g02880	PREDICTED: probable inactive receptor kinase At3g02880 [Brassica rapa]	-	-	-	-	GO:0005618//cell wall;GO:0005911//cell-cell junction;GO:0031225//anchored component of membrane;GO:0044444//cytoplasmic part	GO:0004672//protein kinase activity;GO:0032550//purine ribonucleoside binding	GO:0001101//response to acid chemical;GO:0002252//immune effector process;GO:0006464//cellular protein modification process;GO:0006865//amino acid transport;GO:0007167//enzyme linked receptor protein signaling pathway;GO:0009664//plant-type cell wall organization;GO:0010243//response to organonitrogen compound;GO:0010383//cell wall polysaccharide metabolic process;GO:0016482//cytoplasmic transpor…	--
BraA01g044390.3C	9.626	6.907	7.99	4.003	4.825	4.606	7.259	8.09	7.457	2.217	1.975	1.292	138	110	145	69	72	69	116	115	114	34	28	18	At4g14490	PREDICTED: FHA domain-containing protein At4g14490-like [Brassica rapa]	-	-	-	-	-	-	-	FHA
BraA01g044470.3C	11.361	10.399	8.372	2.541	1.743	2.65	38.629	37.166	39.931	55.073	49.133	54.512	119	121	111	32	19	29	451	386	446	617	509	555	NAC60	PREDICTED: NAC domain-containing protein 60 [Brassica rapa]	-	-	-	-	GO:0043231//intracellular membrane-bounded organelle	GO:0001071//nucleic acid binding transcription factor activity	GO:0010468//regulation of gene expression;GO:0034645//cellular macromolecule biosynthetic process;GO:0044707//single-multicellular organism process	NAC
BraA01g044480.3C	8.091	11.688	8.225	9.861	10.847	11.15	2.532	3.226	1.647	2.58	2.664	2.968	129	207	166	189	180	185.76	45	51	28	44	42	46	RRT2	BnaA08g14890D [Brassica napus]	-	-	-	-	-	-	-	--
BraA01g044560.3C	1.352	0.896	0.899	3.077	2.255	3.063	0.83	0.933	0.267	2.328	3.164	3.074	19	14	16	52	33	45	13	13	4	35	44	42	--	uncharacterized LOC103842846 [Brassica rapa]	-	-	-	-	GO:0009536//plastid	-	GO:0032958//inositol phosphate biosynthetic process;GO:0048511//rhythmic process	--
BraA01g044640.3C	1.555	1.4	2.791	2.234	1.765	2.57	0.254	0	0.133	0.132	0	0.872	11	11	25	19	13	19	2	0	1	1	0	6	SS2	BnaA01g33320D, partial [Brassica napus]	Metabolism;Metabolism;Metabolism	Global and overview maps;Global and overview maps;Carbohydrate metabolism	ko01100//Metabolic pathways;ko01110//Biosynthesis of secondary metabolites;ko00500//Starch and sucrose metabolism	K00703;K00703;K00703	-	-	-	--
BraA01g044650.3C	3.843	0.819	1.598	1.514	0.583	0.871	0	0.102	0.095	0	0.205	0	38	9	20	18	6	9	0	1	1	0	2	0	PER27	PREDICTED: peroxidase 27-like [Brassica napus]	Metabolism;Metabolism;Metabolism	Global and overview maps;Global and overview maps;Biosynthesis of other secondary metabolites	ko01100//Metabolic pathways;ko01110//Biosynthesis of secondary metabolites;ko00940//Phenylpropanoid biosynthesis	K00430;K00430;K00430	-	-	-	--
BraA01g044770.3C	4.184	3.213	3.791	7.37	6.975	8.597	0.552	1.241	0.692	1.956	2.115	1.772	34	29	39	72	59	73	5	10	6	17	17	14	abhd17c	BnaC06g26500D [Brassica napus]	Metabolism	Lipid metabolism	ko00062//Fatty acid elongation	K01076	-	GO:0003824//catalytic activity	GO:0000097//sulfur amino acid biosynthetic process;GO:0042127//regulation of cell proliferation	--
BraA01g044790.3C	7.679	6.171	5.689	3.501	2.709	2.491	4.437	2.1	2.116	6.165	2.369	3.481	177	158	166	97	65	60	114	48	52	152	54	78	SEOB	PREDICTED: protein SIEVE ELEMENT OCCLUSION B [Brassica rapa]	-	-	-	-	-	-	-	--
BraA01g044820.3C	89.329	82.109	79.4	97.7	117.705	73.546	8.236	6.884	5.077	8.803	12.375	11.018	759	775	854	998	1041	653	78	58	46	80	104	91	HAT5	PREDICTED: homeobox-leucine zipper protein HAT5-like isoform X1 [Brassica rapa]	-	-	-	-	GO:0043231//intracellular membrane-bounded organelle	GO:0001071//nucleic acid binding transcription factor activity;GO:0003677//DNA binding;GO:0046983//protein dimerization activity	GO:0001101//response to acid chemical;GO:0003006//developmental process involved in reproduction;GO:0006355//regulation of transcription, DNA-templated;GO:0006787//porphyrin-containing compound catabolic process;GO:0006970//response to osmotic stress;GO:0009416//response to light stimulus;GO:0009606//tropism;GO:0009887//organ morphogenesis;GO:0015698//inorganic anion transport	--
BraA01g044840.3C	1.03	1.059	1.627	10.034	12.438	16.19	0.132	0.89	0.552	0.275	0.149	0.454	7	8	14	82	88	115	1	6	4	2	1	3	PNSL3	PREDICTED: photosynthetic NDH subunit of lumenal location 3, chloroplastic-like [Brassica rapa]	Metabolism;Metabolism	Global and overview maps;Energy metabolism	ko01100//Metabolic pathways;ko00195//Photosynthesis	K08901;K08901	-	-	-	--
BraA01g044880.3C	11.539	10.556	13.043	13.968	12.798	15.711	20.957	21.666	20.322	26.575	20.772	26.348	123	125	176	179	142	175	249	229	231	303	219	273	--	PREDICTED: U-box domain-containing protein 4 [Brassica rapa]	-	-	-	-	-	-	-	--
BraA01g044950.3C	0	0	0	0.403	0.465	0.265	0	0	0	0	0	0	0	0	0	7	7	4	0	0	0	0	0	0	At3g01270	BnaCnng05770D [Brassica napus]	Metabolism	Carbohydrate metabolism	ko00040//Pentose and glucuronate interconversions	K01728	-	GO:0016837//carbon-oxygen lyase activity, acting on polysaccharides;GO:0043169//cation binding	GO:0000272//polysaccharide catabolic process	--
BraA02g000050.3C	12.618	15.354	15.297	14.973	14.875	10.235	1.38	1.903	1.901	3.366	2.65	2.481	361	488	554	515	443	306	44	54	58	103	75	69	PXC2	PREDICTED: leucine-rich repeat receptor-like protein kinase PXC2 [Brassica rapa]	-	-	-	-	GO:0016020//membrane	GO:0016301//kinase activity	GO:0006796//phosphate-containing compound metabolic process;GO:0009791//post-embryonic development;GO:0009888//tissue development;GO:0048367//shoot system development;GO:0048513//animal organ development;GO:0050789//regulation of biological process;GO:0050896//response to stimulus	--
BraA02g000070.3C	0	0	0	0.704	1.016	0.81	11.956	9.813	11.307	22.941	21.174	19.151	0	0	0	4	5	4	63	46	57	116	99	88	ATL74	PREDICTED: RING-H2 finger protein ATL74 [Brassica rapa]	-	-	-	-	-	-	-	--
BraA02g000110.3C	8.091	14.298	13.139	11.155	16.915	9.894	1.008	0.68	0.492	2.311	2.575	2.929	108	212	222	179	235	138	15	9	7	33	34	38	CIPK14	CBL-interacting serine/threonine-protein kinase 14-like [Brassica napus]	-	-	-	-	GO:0005911//cell-cell junction;GO:0016020//membrane;GO:0043231//intracellular membrane-bounded organelle	GO:0004672//protein kinase activity;GO:0005515//protein binding;GO:0032550//purine ribonucleoside binding	GO:0006464//cellular protein modification process;GO:0006950//response to stress;GO:0009617//response to bacterium;GO:0009620//response to fungus;GO:0010260//organ senescence;GO:0010468//regulation of gene expression;GO:0019932//second-messenger-mediated signaling;GO:0034645//cellular macromolecule biosynthetic process	--
BraA02g000120.3C	26.641	31.197	29.367	37.334	35.714	36.013	6.848	7.39	8.017	11.276	11.577	12.251	349	454	487	588	487	493	100	96	112	158	150	156	CIPK15	PREDICTED: CBL-interacting serine/threonine-protein kinase 15 [Brassica rapa]	-	-	-	-	GO:0016020//membrane;GO:0044424//intracellular part	GO:0004672//protein kinase activity;GO:0032550//purine ribonucleoside binding	GO:0006464//cellular protein modification process;GO:0006796//phosphate-containing compound metabolic process;GO:0009787//regulation of abscisic acid-activated signaling pathway	--
BraA02g000130.3C	10.069	6.345	8.75	7.658	8.706	12.114	11.873	11.025	11.196	22.324	30.832	27.969	70	49	77	64	63	88	92	76	83	166	212	189	At5g01750	PREDICTED: protein LURP-one-related 15 [Brassica rapa]	-	-	-	-	GO:0009536//plastid	-	GO:0006568//tryptophan metabolic process;GO:0006873//cellular ion homeostasis;GO:0009267//cellular response to starvation;GO:0009683//indoleacetic acid metabolic process;GO:0030001//metal ion transport	--
BraA02g000180.3C	4.925	6.283	6.292	11.354	14.006	12.578	5.277	4.825	4.487	4.552	4.923	5.849	175	248	283	485	518	467	209	170	170	173	173	202	APC2	PREDICTED: anaphase-promoting complex subunit 2 isoform X1 [Brassica rapa]	Genetic Information Processing	Folding, sorting and degradation	ko04120//Ubiquitin mediated proteolysis	K03349	-	-	-	--
BraA02g000210.3C	0.541	0.649	0.57	0.975	1.126	0.863	0.647	0.182	0.592	1.854	0.729	2.782	6	8	8	13	13	10	8	2	7	22	8	30	At5g39865	BnaAnng00200D [Brassica napus]	-	-	-	-	-	-	-	--
BraA02g000240.3C	0.833	1.218	0.987	0	0.4	0.299	2.801	2.519	4.001	4.573	7.891	6.745	8	13	12	0	4	3	30	24	41	47	75	63	GT-3A	PREDICTED: trihelix transcription factor GT-3a-like [Brassica rapa]	-	-	-	-	GO:0043231//intracellular membrane-bounded organelle	GO:0001071//nucleic acid binding transcription factor activity;GO:0003677//DNA binding;GO:0005515//protein binding	GO:0009404//toxin metabolic process;GO:0010468//regulation of gene expression;GO:0014070//response to organic cyclic compound	Trihelix
BraA02g000250.3C	0.227	0.273	1.198	0.567	0.801	0.508	0	0.076	0.142	0.638	0.383	0.078	3	4	20	9	11	7	0	1	2	9	5	1	--	BnaAnng00240D [Brassica napus]	-	-	-	-	GO:0043231//intracellular membrane-bounded organelle	GO:0005488//binding	GO:0009900//dehiscence	--
BraA02g000260.3C	0.601	0.135	0.119	0.625	0.361	0.503	0	0	0	0	0	0	8	2	2	10	5	7	0	0	0	0	0	0	TBL3	PREDICTED: protein trichome birefringence-like 3 [Brassica napus]	-	-	-	-	-	-	-	--
BraA02g000290.3C	0.638	0.919	1.815	2.814	1.656	1.283	0	0	0	0	0.065	0	10	16	36	53	27	21	0	0	0	0	1	0	--	PREDICTED: uncharacterized serine-rich protein C215.13-like [Brassica napus]	-	-	-	-	-	-	-	--
BraA02g000300.3C	13.757	10.95	7.665	37.642	27.685	36.724	6.106	7.156	4.074	11.779	10.688	9.833	190	168	134	625	398	530	94	98	60	174	146	132	DCR	PREDICTED: uncharacterized acetyltransferase At3g50280-like [Brassica napus]	-	-	-	-	-	GO:0016746//transferase activity, transferring acyl groups	-	--
BraA02g000310.3C	3.786	3.408	3.473	6.4	6.219	3.857	0.329	0.493	0.115	0.228	0.741	0.88	31	31	36	63	53	33	3	4	1	2	6	7	DIVARICATA	PREDICTED: transcription factor DIVARICATA [Brassica rapa]	-	-	-	-	GO:0043231//intracellular membrane-bounded organelle	GO:0001071//nucleic acid binding transcription factor activity;GO:0003676//nucleic acid binding	GO:0010033//response to organic substance	ARR-B
BraA02g000320.3C	1.615	1.091	1.276	1.44	1.607	0.552	0	0	0	0.162	0	0	28	21	28	30	29	10	0	0	0	3	0	0	LAC10	BnaAnng13970D [Brassica napus]	-	-	-	-	-	-	-	--
BraA02g000380.3C	12.735	14.968	20.34	14.71	10.899	6.014	0.1	0.056	0.209	0.104	0.281	0.343	229	299	463	318	204	113	2	1	4	2	5	6	LAC8	PREDICTED: laccase-8-like [Brassica rapa]	-	-	-	-	GO:0005576//extracellular region	GO:0016682//oxidoreductase activity, acting on diphenols and related substances as donors, oxygen as acceptor	GO:0003006//developmental process involved in reproduction;GO:0009808//lignin metabolic process;GO:0010038//response to metal ion	--
BraA02g000390.3C	143.964	184.082	164.532	387.914	487.407	428.589	10.559	7.418	6.307	41.065	34.848	36.107	685	973	991	2219	2414	2131	56	35	32	209	164	167	ML3	BnaAnng29980D [Brassica napus]	-	-	-	-	-	-	-	--
BraA02g000420.3C	1.695	3.124	2.168	4.095	3.644	4.325	0.724	0.651	0.53	1.811	0.571	0.83	21	43	34	61	47	56	10	8	7	24	7	10	PCS1	PREDICTED: aspartic proteinase PCS1 [Brassica rapa]	-	-	-	-	GO:0043231//intracellular membrane-bounded organelle	GO:0004175//endopeptidase activity	GO:0003006//developmental process involved in reproduction;GO:0008219//cell death;GO:0019538//protein metabolic process	--
BraA02g000440.3C	0.576	1.452	1.274	2.395	2.324	2.425	0.103	0	0.108	0	0.233	0.237	5	14	14	25	21	22	1	0	1	0	2	2	--	Haloacid dehalogenase-like hydrolase (HAD) superfamily protein [Arabidopsis thaliana]	Metabolism	Metabolism of cofactors and vitamins	ko00760//Nicotinate and nicotinamide metabolism	K18551	-	GO:0003824//catalytic activity	-	--
BraA02g000520.3C	4.174	4.482	3.355	3.35	2.744	4.275	1.117	1.034	1.579	5.751	6.663	5.273	57	68	58	55	39	61	17	14	23	84	90	70	KNL2	BnaAnng00390D [Brassica napus]	-	-	-	-	-	-	-	--
BraA02g000540.3C	2.115	1.904	0.334	3.343	4.674	4.251	3.985	2.56	3.769	14.042	10.48	14.363	10	10	2	19	23	21	21	12	19	71	49	66	At5g02560	PREDICTED: probable histone H2A.4 [Brassica rapa]	-	-	-	-	GO:0000785//chromatin;GO:0043231//intracellular membrane-bounded organelle;GO:0098687//chromosomal region	GO:0005488//binding	GO:0006325//chromatin organization	--
BraA02g000560.3C	12.053	11.956	12.343	20.795	20.908	20.079	1.001	0.788	0.314	2.295	1.016	0.459	108	119	140	224	195	188	10	7	3	22	9	4	NAKR1	PREDICTED: actin cytoskeleton-regulatory complex protein PAN1-like isoform X2 [Brassica napus]	-	-	-	-	-	-	-	--
BraA02g000580.3C	1.148	0.62	0	2.291	0.992	0.879	0.515	0.116	0.323	2.575	1.857	1.181	10	6	0	24	9	8	5	1	3	24	16	10	SGR9	PREDICTED: E3 ubiquitin-protein ligase SGR9, amyloplastic-like [Brassica rapa]	-	-	-	-	-	-	-	--
BraA02g000590.3C	5.559	2.179	3.754	6.786	4.307	11.497	0	0	0	0	0	0	62	27	53	91	50	134	0	0	0	0	0	0	At5g02760	PREDICTED: probable protein phosphatase 2C 67 [Brassica rapa]	-	-	-	-	-	-	-	--
BraA02g000600.3C	29.654	28.068	27.576	27.062	28.815	37.135	55.184	66.819	60.703	28.674	32.209	26.323	175	184	206	192	177	229	363	391	382	181	188	151	MOS11	PREDICTED: protein MODIFIER OF SNC1 11-like [Brassica rapa]	-	-	-	-	-	-	-	--
BraA02g000610.3C	9.808	14.946	12.21	22.085	19.181	16.693	8.951	8.618	6.893	53.297	60.022	56.74	140	237	220.63	379	285	249	142.42	121.98	104.92	813.75	847.42	787.28	GSTL3	BnaAnng00480D [Brassica napus]	Metabolism	Metabolism of other amino acids	ko00480//Glutathione metabolism	K00799	GO:0044444//cytoplasmic part	-	GO:0000097//sulfur amino acid biosynthetic process;GO:0010038//response to metal ion;GO:0019758//glycosinolate biosynthetic process;GO:0042743//hydrogen peroxide metabolic process	--
BraA02g000660.3C	0.269	1.13	0.425	2.386	2.756	3.26	0.08	0	0.168	0.168	0.272	0	3	14	6	32	32	38	1	0	2	2	3	0	--	BnaAnng00540D [Brassica napus]	-	-	-	-	-	-	-	--
BraA02g000690.3C	2.005	0	1.131	0.238	0.826	0	3.34	3.466	1.88	0.536	0	0	7	0	5	1	3	0	13	12	7	2	0	0	TIM14-3	PREDICTED: mitochondrial import inner membrane translocase subunit TIM14-3 [Brassica rapa]	-	-	-	-	GO:0019866//organelle inner membrane;GO:0031224//intrinsic component of membrane	-	GO:0006812//cation transport;GO:0044267//cellular protein metabolic process	--
BraA02g000760.3C	5.053	2.336	3.668	7.156	5.248	3.006	0.245	0	0	0	0	0	37	19	34	63	40	23	2	0	0	0	0	0	FLA11	PREDICTED: fasciclin-like arabinogalactan protein 11 [Brassica rapa]	-	-	-	-	GO:0031224//intrinsic component of membrane	-	GO:0009832//plant-type cell wall biogenesis	--
BraA02g000780.3C	4.185	3.14	3.416	4.294	5.763	2.937	0.751	2.814	0.785	3.391	7.193	3.014	30	25	31	37	43	22	6	20	6	26	51	21	LUL1	PREDICTED: probable E3 ubiquitin-protein ligase LUL1 [Brassica rapa]	Genetic Information Processing	Folding, sorting and degradation	ko04120//Ubiquitin mediated proteolysis	K10604	-	-	-	--
BraA02g000800.3C	5.423	6.596	4.877	12.381	7.593	5.024	0	0	0	0	0	0.059	94	127	107	258	137	91	0	0	0	0	0	1	LAC11	PREDICTED: laccase-11 [Brassica rapa]	-	-	-	-	-	-	-	--
BraA02g000820.3C	129.454	123.801	131.743	117.408	114.494	108.357	148.178	149.788	147.432	68.889	71.274	65.498	1459.91	1550.95	1880.72	1591.81	1344	1276.94	1862.66	1675	1773	830.99	795	718	IDH5	PREDICTED: isocitrate dehydrogenase [NAD] catalytic subunit 5, mitochondrial-like [Brassica rapa]	Metabolism;Metabolism;Metabolism;Metabolism;Metabolism;Metabolism	Global and overview maps;Global and overview maps;Global and overview maps;Global and overview maps;Global and overview maps;Carbohydrate metabolism	ko01100//Metabolic pathways;ko01110//Biosynthesis of secondary metabolites;ko01200//Carbon metabolism;ko01230//Biosynthesis of amino acids;ko01210//2-Oxocarboxylic acid metabolism;ko00020//Citrate cycle (TCA cycle)	K00030;K00030;K00030;K00030;K00030;K00030	-	-	-	--
BraA02g000860.3C	1.855	1.503	1.172	1.08	1.515	1.242	0.083	0.094	0.348	1.04	2.157	2.576	20	18	16	14	17	14	1	1	4	12	23	27	OTU10	OTU domain-containing protein [Noccaea caerulescens]	-	-	-	-	-	GO:0070011//peptidase activity, acting on L-amino acid peptides	GO:0019538//protein metabolic process	--
BraA02g000880.3C	0.833	1.071	1.034	0.297	0.8	0.797	0	0.12	0	1.557	0.842	1.714	7	10	11	3	7	7	0	1	0	14	7	14	LLP	PREDICTED: lectin-like protein [Brassica rapa]	-	-	-	-	GO:0005576//extracellular region;GO:0005618//cell wall;GO:0009536//plastid	GO:0005488//binding;GO:0016772//transferase activity, transferring phosphorus-containing groups	GO:0006796//phosphate-containing compound metabolic process;GO:0009620//response to fungus;GO:0009751//response to salicylic acid;GO:0009814//defense response, incompatible interaction;GO:0010243//response to organonitrogen compound	--
BraA02g000890.3C	12.659	23.049	15.114	38.169	47.401	41.022	0.258	0.725	0.54	11.969	12.798	11.247	88	178	133	319	343	298	2	5	4	89	88	76	At5g52970	PREDICTED: thylakoid lumenal 15.0 kDa protein 2, chloroplastic [Brassica rapa]	-	-	-	-	GO:0031978//plastid thylakoid lumen	-	GO:0003006//developmental process involved in reproduction;GO:0006090//pyruvate metabolic process;GO:0006739//NADP metabolic process;GO:0006779//porphyrin-containing compound biosynthetic process;GO:0009668//plastid membrane organization;GO:0016072//rRNA metabolic process	--
BraA02g000900.3C	22.816	19.55	20.428	22.985	21.027	24.261	26.989	22.84	19.098	83.192	99.537	105.193	270	257	306	327	259	300	356	268	241	1053	1165	1210	HIPP06	PREDICTED: heavy metal-associated isoprenylated plant protein 3 isoform X1 [Brassica rapa]	-	-	-	-	-	GO:0043169//cation binding	GO:0006812//cation transport;GO:0010243//response to organonitrogen compound	--
BraA02g000910.3C	9.763	8.668	9.945	7.231	8.223	8.191	1.92	1.349	3.386	3.001	2.645	6.535	146	144	188.26	130	128	128	32	20	54	48	39.12	95	SPCC1235.04c	PREDICTED: FAD synthase-like [Brassica rapa]	-	-	-	-	-	-	-	--
BraA02g001040.3C	1.369	2.268	2.509	1.184	1.105	1.205	0.197	0.387	0	0.512	0.443	0.845	25	46	58	26	21	23	4	7	0	10	8	15	PTL	PREDICTED: trihelix transcription factor PTL-like isoform X1 [Brassica rapa]	-	-	-	-	GO:0043231//intracellular membrane-bounded organelle	GO:0001071//nucleic acid binding transcription factor activity;GO:0003676//nucleic acid binding;GO:0046983//protein dimerization activity	GO:0009799//specification of symmetry;GO:0009933//meristem structural organization;GO:0009943//adaxial/abaxial axis specification;GO:0010243//response to organonitrogen compound;GO:0010468//regulation of gene expression;GO:0045926//negative regulation of growth;GO:0048438//floral whorl development;GO:0048449//floral organ formation;GO:0048509//regulation of meristem development;GO:0048559//establ…	Trihelix
BraA02g001070.3C	0	0	0	0.118	0	0	0	0	0	0	0	0	0	0	0	1	0	0	0	0	0	0	0	0	ATHB-51	homeodomain-like protein [Arabidopsis thaliana]	-	-	-	-	-	-	-	--
BraA02g001120.3C	1623.75	1953.16	1962.14	1854.04	1975.29	1697.55	806.301	872.406	765.478	1723.02	1440.11	1447.81	28195	37675	43129	38704	35702	30802	15606	15021	14174	32002	24733	24437	MLS	PREDICTED: malate synthase, glyoxysomal [Brassica rapa]	Metabolism;Metabolism;Metabolism;Metabolism;Metabolism	Global and overview maps;Global and overview maps;Global and overview maps;Carbohydrate metabolism;Carbohydrate metabolism	ko01100//Metabolic pathways;ko01110//Biosynthesis of secondary metabolites;ko01200//Carbon metabolism;ko00620//Pyruvate metabolism;ko00630//Glyoxylate and dicarboxylate metabolism	K01638;K01638;K01638;K01638;K01638	GO:0005777//peroxisome	GO:0046912//transferase activity, transferring acyl groups, acyl groups converted into alkyl on transfer	GO:0006101//citrate metabolic process;GO:0044262//cellular carbohydrate metabolic process	--
BraA02g001130.3C	11.097	13.902	13.076	16.999	17.413	24.07	1.078	0.933	0.694	1.902	0.841	2.378	120	167	179	221	196	272	13	10	8	22	9	25	At3g28850	Glutaredoxin family protein [Arabidopsis thaliana]	-	-	-	-	GO:0005911//cell-cell junction	GO:0015036//disulfide oxidoreductase activity	GO:0003006//developmental process involved in reproduction;GO:0019725//cellular homeostasis	--
BraA02g001160.3C	54.019	62.293	55.933	90.008	97.574	87.436	19.94	19.353	19.715	19.869	17.317	13.731	943	1208	1236	1889	1773	1595	388	335	367	371	299	233	FFC	PREDICTED: signal recognition particle 54 kDa protein, chloroplastic-like [Brassica rapa]	Genetic Information Processing	Folding, sorting and degradation	ko03060//Protein export	K03106	GO:0009532//plastid stroma;GO:0048500//signal recognition particle	GO:0003723//RNA binding;GO:0017111//nucleoside-triphosphatase activity;GO:0032550//purine ribonucleoside binding;GO:0042277//peptide binding	GO:0002252//immune effector process;GO:0006090//pyruvate metabolic process;GO:0006613//cotranslational protein targeting to membrane;GO:0030422//production of siRNA involved in RNA interference;GO:0043623//cellular protein complex assembly	--
BraA02g001310.3C	2.697	3.057	2.92	5.983	6.142	4.302	0	0	0	0.093	0.101	0	27	34	37	72	64	45	0	0	0	1	1	0	AMC9	PREDICTED: metacaspase-9 [Brassica rapa]	-	-	-	-	GO:0005576//extracellular region;GO:0043231//intracellular membrane-bounded organelle	GO:0070011//peptidase activity, acting on L-amino acid peptides	-	--
BraA02g001400.3C	12.72	12.061	15.162	20.285	21.766	13.47	0.405	0	0.071	0.07	0.533	0.619	169	178	255	324	301	187	6	0	1	1	7	8	KCS19	PREDICTED: 3-ketoacyl-CoA synthase 21 [Brassica napus]	Metabolism;Metabolism;Organismal Systems;Metabolism	Global and overview maps;Global and overview maps;Environmental adaptation;Lipid metabolism	ko01100//Metabolic pathways;ko01110//Biosynthesis of secondary metabolites;ko04626//Plant-pathogen interaction;ko00062//Fatty acid elongation	K15397;K15397;K15397;K15397	GO:0031224//intrinsic component of membrane	GO:0016746//transferase activity, transferring acyl groups	GO:0006631//fatty acid metabolic process;GO:0006950//response to stress;GO:0009314//response to radiation	--
BraA02g001410.3C	9.769	10.157	10.61	7.209	6.864	8.369	25.359	31.499	29.582	18.396	21.237	19.841	250.23	289	344	222	183	224	724	800	808	504	538	494	MTM2	PREDICTED: phosphatidylinositol-3-phosphatase myotubularin-2-like [Brassica rapa]	Metabolism;Environmental Information Processing;Metabolism	Global and overview maps;Signal transduction;Carbohydrate metabolism	ko01100//Metabolic pathways;ko04070//Phosphatidylinositol signaling system;ko00562//Inositol phosphate metabolism	K18081;K18081;K18081	-	-	-	--
BraA02g001440.3C	2.524	3.181	3.146	2.38	3.126	2.04	3.623	4.526	3.314	4.248	2.609	2.539	45	63	71	51	58	38	72	80	63	81	46	44	--	BnaAnng01010D [Brassica napus]	-	-	-	-	-	-	-	--
BraA02g001450.3C	6.473	4.079	4.091	11.153	12.526	20.265	0.498	0.653	0.867	3.631	7.76	4.566	70	49	56	145	141	229	6	7	10	42	83	48	ACR12	PREDICTED: ACT domain-containing protein ACR12-like [Brassica rapa]	-	-	-	-	-	-	-	--
BraA02g001480.3C	59.77	59.121	60.654	46.769	60.145	58.554	44.084	41.456	29.022	44.836	37.5	41.56	253	278	325	238	265	259	208	174	131	203	157	171	RPS17D	PREDICTED: 40S ribosomal protein S17-4 [Brassica rapa]	Genetic Information Processing	Translation	ko03010//Ribosome	K02962	-	-	-	--
BraA02g001490.3C	5.202	7.154	6.164	10.937	11.799	9.817	0.13	0.583	0	0.675	0	1.041	36	55	54	91	85	71	1	4	0	5	0	7	OFP13	PREDICTED: transcription repressor OFP13-like [Brassica rapa]	-	-	-	-	GO:0043231//intracellular membrane-bounded organelle	-	GO:0006355//regulation of transcription, DNA-templated	OFP
BraA02g001530.3C	0.136	0.184	0.054	1.188	0.457	0.846	0.061	0.137	0	0	0	0	2	3	1	21	7	13	1	2	0	0	0	0	IP5P10	PREDICTED: type I inositol polyphosphate 5-phosphatase 10 isoform X2 [Brassica rapa]	-	-	-	-	-	-	-	--
BraA02g001690.3C	21.872	33.688	47.341	40.698	36.317	20.931	8.28	13.898	7.232	4.61	3.068	1.431	173	296	474	387	299	173	73	109	61	39	24	11	EXPA2	expansin-A2-like precursor [Brassica rapa]	-	-	-	-	GO:0030312//external encapsulating structure	-	GO:0000902//cell morphogenesis;GO:0009827//plant-type cell wall modification	--
BraA02g001710.3C	0.199	0	0.079	4.39	2.583	3.431	0	0	0	0	0	0.41	2	0	1	53	27	36	0	0	0	0	0	4	PER52	PREDICTED: peroxidase P7 [Brassica rapa]	Metabolism;Metabolism;Metabolism	Global and overview maps;Global and overview maps;Biosynthesis of other secondary metabolites	ko01100//Metabolic pathways;ko01110//Biosynthesis of secondary metabolites;ko00940//Phenylpropanoid biosynthesis	K00430;K00430;K00430	-	GO:0003824//catalytic activity;GO:0016209//antioxidant activity;GO:0043169//cation binding;GO:0046906//tetrapyrrole binding	GO:0006950//response to stress;GO:0042743//hydrogen peroxide metabolic process;GO:0044710//single-organism metabolic process	--
BraA02g001730.3C	0.74	0	0.167	0	0	0.405	3.036	4.267	1.785	36.093	33.579	31.011	7	0	2	0	0	4	32	40	18	365	314	285	DREB2A	PREDICTED: dehydration-responsive element-binding protein 2A-like [Brassica rapa]	-	-	-	-	GO:0043231//intracellular membrane-bounded organelle	GO:0000975//regulatory region DNA binding;GO:0001071//nucleic acid binding transcription factor activity	GO:0000302//response to reactive oxygen species;GO:0009408//response to heat;GO:0009411//response to UV;GO:0009642//response to light intensity;GO:0010243//response to organonitrogen compound;GO:0010468//regulation of gene expression;GO:0034645//cellular macromolecule biosynthetic process;GO:0044267//cellular protein metabolic process	AP2-EREBP
BraA02g001750.3C	62.203	56.129	54.973	43.495	38.236	46.151	121.215	121.115	122.102	62	57.529	51.704	1255	1258	1404	1055	803	973	2726	2423	2627	1338	1148	1014	RH18	PREDICTED: DEAD-box ATP-dependent RNA helicase 18 [Brassica rapa]	-	-	-	-	GO:0043231//intracellular membrane-bounded organelle	GO:0032550//purine ribonucleoside binding;GO:0042623//ATPase activity, coupled	-	--
BraA02g001760.3C	21.692	25.881	36.584	61.862	52.595	30.314	0	0	0	0	0	0	126	167	269	432	318	184	0	0	0	0	0	0	--	PREDICTED: non-classical arabinogalactan protein 30-like [Brassica rapa]	-	-	-	-	-	-	-	--
BraA02g001800.3C	2.766	2.086	2.067	4.228	2.442	4.006	0.268	0.151	0.771	0.349	0	0	37	31	35	68	34	56	4	2	11	5	0	0	FAD8	PREDICTED: temperature-sensitive sn-2 acyl-lipid omega-3 desaturase (ferredoxin), chloroplastic [Brassica rapa]	-	-	-	-	GO:0042170//plastid membrane	GO:0016705//oxidoreductase activity, acting on paired donors, with incorporation or reduction of molecular oxygen	GO:0006633//fatty acid biosynthetic process;GO:0009628//response to abiotic stimulus	--
BraA02g001820.3C	1.995	2.04	1.361	2.79	1.829	5.813	0.813	0.274	0	2.204	2.292	3.544	22	25	19	37	21	67	10	3	0	26	25	38	At5g05600	PREDICTED: flavonol synthase/flavanone 3-hydroxylase isoform X2 [Brassica rapa]	-	-	-	-	GO:0044424//intracellular part	GO:0016705//oxidoreductase activity, acting on paired donors, with incorporation or reduction of molecular oxygen	GO:0001101//response to acid chemical;GO:0006950//response to stress;GO:0009628//response to abiotic stimulus;GO:0009694//jasmonic acid metabolic process;GO:0009755//hormone-mediated signaling pathway;GO:0051707//response to other organism	--
BraA02g001860.3C	0.3	0.27	0.592	1.246	0.72	1.434	3.361	3.022	1.827	0.841	0.454	0.462	2	2	5	10	5	10	25	20	13	6	3	3	--	PREDICTED: E3 ubiquitin-protein ligase MARCH2-like [Raphanus sativus]	-	-	-	-	-	GO:0046914//transition metal ion binding	-	--
BraA02g001920.3C	1.895	2.345	0.748	4.202	4.854	4.759	1.275	1.433	0.888	0.959	1.516	0.812	24	33	12	64	64	63	18	18	12	13	19	10	CYCB1-2	PREDICTED: cyclin-B1-2 [Brassica rapa]	-	-	-	-	GO:0043231//intracellular membrane-bounded organelle	GO:0019887//protein kinase regulator activity;GO:0019900//kinase binding	GO:0000280//nuclear division;GO:0007049//cell cycle;GO:0010212//response to ionizing radiation	--
BraA02g002030.3C	0.559	0.271	0.713	0.501	0.826	0.74	0.231	0.173	0.524	0.161	0.174	0.31	13	7	21	14	20	18	6	4	13	4	4	7	ABCG22	PREDICTED: ABC transporter G family member 22-like [Brassica napus]	-	-	-	-	-	-	-	--
BraA02g002040.3C	3.173	2.785	3.447	3.035	3.506	5.694	2.277	3.6	2.083	12.534	9.304	11.262	40	39	55	46	46	75	32	45	28	169	116	138	MYOB7	PREDICTED: myosin-binding protein 7-like [Brassica rapa]	-	-	-	-	GO:0016023//cytoplasmic, membrane-bounded vesicle;GO:0031224//intrinsic component of membrane	GO:0008092//cytoskeletal protein binding	-	--
BraA02g002090.3C	9.186	10.687	11.107	9.24	8.347	7.934	1.815	1.706	2.27	2.108	2.38	4.23	277	358	424	335	262	250	61	51	73	68	71	124	KIN7L	PREDICTED: kinesin-like protein KIN-7L, chloroplastic [Brassica rapa]	-	-	-	-	-	-	-	--
BraA02g002140.3C	0.43	0.387	0.068	1.289	1.24	1.318	0	0.087	0.081	0	0	0	5	5	1	18	15	16	0	1	1	0	0	0	PHL5	PREDICTED: myb family transcription factor PHL5-like [Brassica rapa]	-	-	-	-	-	-	-	ARR-B
BraA02g002200.3C	1.791	2.764	3.739	4.363	4.916	1.714	0.115	0.129	0	0.478	0.517	0.132	14	24	37	41	40	14	1	1	0	4	4	1	MIZ1	PREDICTED: protein MIZU-KUSSEI 1-like [Brassica rapa]	-	-	-	-	GO:0009536//plastid	-	-	--
BraA02g002220.3C	9.638	11.007	10	23.571	36.069	24.228	0.774	1.306	0.809	1.479	1.6	2.96	67	85	88	197	261	176	6	9	6	11	11	20	MPH1	BnaAnng01950D [Brassica napus]	-	-	-	-	GO:0044434//chloroplast part	-	GO:0006351//transcription, DNA-templated;GO:0009658//chloroplast organization;GO:0009668//plastid membrane organization;GO:0009725//response to hormone;GO:0009887//organ morphogenesis;GO:0016109//tetraterpenoid biosynthetic process;GO:0048869//cellular developmental process	--
BraA02g002250.3C	5.344	3.358	2.549	7.129	9.105	6.851	7.146	5.796	7.281	3.016	4.791	4.668	53	37	32	85	94	71	79	57	77	32	47	45	WRKY26	probable WRKY transcription factor 26 [Brassica rapa]	Organismal Systems;Environmental Information Processing	Environmental adaptation;Signal transduction	ko04626//Plant-pathogen interaction;ko04016//MAPK signaling pathway - plant	K13424;K13424	GO:0043231//intracellular membrane-bounded organelle	GO:0001071//nucleic acid binding transcription factor activity;GO:0003677//DNA binding	GO:0010286//heat acclimation;GO:0010468//regulation of gene expression;GO:0034645//cellular macromolecule biosynthetic process	WRKY
BraA02g002260.3C	5.707	4.754	5.046	2.834	1.718	3.016	2.751	4.552	2.316	6.131	5.511	6.835	67	62	75	40	21	37	36	53	29	77	64	78	GA20OX3	PREDICTED: gibberellin 20 oxidase 3-like [Brassica rapa]	Metabolism;Metabolism;Metabolism	Global and overview maps;Global and overview maps;Metabolism of terpenoids and polyketides	ko01100//Metabolic pathways;ko01110//Biosynthesis of secondary metabolites;ko00904//Diterpenoid biosynthesis	K05282;K05282;K05282	-	-	-	--
BraA02g002340.3C	0.983	0.322	0.141	0	0	0	1.283	0	0.252	0.251	0.271	0.736	11	4	2	0	0	0	16	0	3	3	3	8	PME50	PREDICTED: probable pectinesterase 50 [Brassica rapa]	-	-	-	-	GO:0005618//cell wall	GO:0052689//carboxylic ester hydrolase activity	GO:0000272//polysaccharide catabolic process;GO:0071555//cell wall organization	--
BraA02g002350.3C	36.649	24.327	28.547	50.576	41.056	52.042	107.054	83.027	107.555	64.828	104.444	97.45	466.53	344	460	774	544	692.27	1519	1048	1460	882.69	1315	1205.82	GDH2	PREDICTED: glutamate dehydrogenase 2-like [Brassica napus]	Metabolism;Metabolism;Metabolism;Metabolism;Metabolism	Global and overview maps;Global and overview maps;Amino acid metabolism;Energy metabolism;Amino acid metabolism	ko01100//Metabolic pathways;ko01200//Carbon metabolism;ko00250//Alanine, aspartate and glutamate metabolism;ko00910//Nitrogen metabolism;ko00220//Arginine biosynthesis	K00261;K00261;K00261;K00261;K00261	-	-	-	--
BraA02g002360.3C	1.52	1.932	0.636	0	0.344	0	1.203	1.533	0.671	0.167	0.181	0.184	17	24	9	0	4	0	15	17	8	2	2	2	F3H-3	PREDICTED: protein DOWNY MILDEW RESISTANCE 6-like [Brassica rapa]	-	-	-	-	-	GO:0016705//oxidoreductase activity, acting on paired donors, with incorporation or reduction of molecular oxygen;GO:0043169//cation binding	GO:0009628//response to abiotic stimulus;GO:0044710//single-organism metabolic process	--
BraA02g002460.3C	0.616	0.37	0.081	1.966	3.455	1.868	0	0	0	0.096	0.104	0	6	4	1	23	35	19	0	0	0	1	1	0	NAC079	PREDICTED: NAC domain-containing protein 79-like [Brassica rapa]	-	-	-	-	GO:0043231//intracellular membrane-bounded organelle	GO:0001071//nucleic acid binding transcription factor activity	GO:0010468//regulation of gene expression;GO:0034645//cellular macromolecule biosynthetic process;GO:0044707//single-multicellular organism process	NAC
BraA02g002480.3C	6.648	8.55	10.447	4.436	4.001	2.517	1.77	0.81	0.891	1.434	0.813	2.255	91	130	181	73	57	36	27	11	13	21	11	30	At5g07800	PREDICTED: flavin-containing monooxygenase FMO GS-OX-like 9 [Brassica rapa]	-	-	-	-	GO:0043231//intracellular membrane-bounded organelle	GO:0000166//nucleotide binding;GO:0016709//oxidoreductase activity, acting on paired donors, with incorporation or reduction of molecular oxygen, NAD(P)H as one donor, and incorporation of one atom of oxygen	GO:0042743//hydrogen peroxide metabolic process;GO:0044710//single-organism metabolic process	--
BraA02g002560.3C	6.896	9.812	9.401	4.626	4.595	3.512	13.77	9.31	10.847	11.126	6.41	8.353	62	98	107	50	43	33	138	83	104	107	57	73	--	BnaAnng06290D [Brassica napus]	-	-	-	-	GO:0009536//plastid	-	-	--
BraA02g002650.3C	33.725	41.065	37.513	80.906	92.955	87.39	15.166	16.877	17.526	14.216	12.883	14.158	397	537	559	1145	1139	1075	199	197	220	179	150	162	HEMC	PREDICTED: porphobilinogen deaminase, chloroplastic-like [Brassica rapa]	Metabolism;Metabolism;Metabolism	Global and overview maps;Global and overview maps;Metabolism of cofactors and vitamins	ko01100//Metabolic pathways;ko01110//Biosynthesis of secondary metabolites;ko00860//Porphyrin metabolism	K01749;K01749;K01749	-	-	-	--
BraA02g002700.3C	88.493	111.304	108.421	139.651	147.598	128.831	7.572	6.445	7.761	8.273	12.427	11.464	1080	1509	1675	2049	1875	1643	103	78	101	108	150	136	AGAL2	PREDICTED: alpha-galactosidase 2 [Brassica rapa]	Metabolism;Metabolism;Metabolism;Metabolism;Metabolism	Global and overview maps;Lipid metabolism;Carbohydrate metabolism;Lipid metabolism;Glycan biosynthesis and metabolism	ko01100//Metabolic pathways;ko00561//Glycerolipid metabolism;ko00052//Galactose metabolism;ko00600//Sphingolipid metabolism;ko00603//Glycosphingolipid biosynthesis - globo and isoglobo series	K07407;K07407;K07407;K07407;K07407	GO:0005576//extracellular region;GO:0005618//cell wall	GO:0004557//alpha-galactosidase activity	GO:0000226//microtubule cytoskeleton organization;GO:0005982//starch metabolic process;GO:0005984//disaccharide metabolic process;GO:0009887//organ morphogenesis;GO:0009893//positive regulation of metabolic process;GO:0009909//regulation of flower development;GO:0045229//external encapsulating structure organization;GO:0051707//response to other organism	--
BraA02g002710.3C	71.537	62.83	64.826	19.089	17.258	21.204	141.845	114.122	124.151	120.665	109.211	111.124	904	882	1037	290	227	280	1998	1430	1673	1631	1365	1365	AGAL1	PREDICTED: alpha-galactosidase 1 [Brassica rapa]	Metabolism;Metabolism;Metabolism;Metabolism;Metabolism	Global and overview maps;Lipid metabolism;Carbohydrate metabolism;Lipid metabolism;Glycan biosynthesis and metabolism	ko01100//Metabolic pathways;ko00561//Glycerolipid metabolism;ko00052//Galactose metabolism;ko00600//Sphingolipid metabolism;ko00603//Glycosphingolipid biosynthesis - globo and isoglobo series	K07407;K07407;K07407;K07407;K07407	GO:0005576//extracellular region;GO:0005618//cell wall	GO:0004557//alpha-galactosidase activity	GO:0044238//primary metabolic process;GO:0044710//single-organism metabolic process;GO:0045229//external encapsulating structure organization;GO:0071704//organic substance metabolic process	--
BraA02g002730.3C	15.914	21.101	19.197	23.433	24.896	23.667	7.524	6.94	8.268	7.54	6.088	5.973	148	218	226	262	241	230	78	64	82	75	56	54	--	BnaAnng06110D [Brassica napus]	-	-	-	-	-	-	GO:0043623//cellular protein complex assembly	--
BraA02g002770.3C	25.521	21.303	23.185	17.562	20.172	24.756	3.851	4.446	2.72	9.327	5.864	5.49	220	204	253	182	181	223	37	38	25	86	50	46	SRM1	PREDICTED: transcription factor DIVARICATA-like [Brassica rapa]	-	-	-	-	GO:0043231//intracellular membrane-bounded organelle	GO:0001071//nucleic acid binding transcription factor activity;GO:0003676//nucleic acid binding	GO:0010033//response to organic substance;GO:0010468//regulation of gene expression	ARR-B
BraA02g002810.3C	15.806	14.681	14.429	7.429	5.881	9.988	43.892	47.215	44.609	23.55	24.149	20.907	315	325	364	178	122	208	975	933	948	502	476	405	PSI3	BnaAnng06010D [Brassica napus]	-	-	-	-	-	-	-	--
BraA02g002850.3C	0.612	0.306	0.107	1.188	0.915	1.497	1.281	0.617	0.638	2.288	4.262	1.469	9	5	2	21	14	23	21	9	10	36	62	21	ARI16	PREDICTED: probable E3 ubiquitin-protein ligase ARI16 [Brassica rapa]	-	-	-	-	-	-	-	--
BraA02g002870.3C	102.549	51.065	58.192	29.623	24.184	48.846	509.437	431.06	410.558	239.792	248.18	237.969	884	489	635	307	217	440	4895	3684.56	3774	2211	2116	1994	NAC081	protein ATAF2-like [Brassica napus]	-	-	-	-	GO:0043231//intracellular membrane-bounded organelle	GO:0019901//protein kinase binding	GO:0001101//response to acid chemical;GO:0006950//response to stress;GO:0009314//response to radiation;GO:0010468//regulation of gene expression;GO:0032535//regulation of cellular component size;GO:0034285//response to disaccharide;GO:0034645//cellular macromolecule biosynthetic process;GO:0044707//single-multicellular organism process;GO:0051707//response to other organism	NAC
BraA02g002920.3C	2.751	2.039	2.109	0.538	0.155	1.549	17.349	19.421	16.39	6.808	5.236	6.243	34	28	33	8	2	20	239	238	216	90	64	75	NAC082	PREDICTED: NAC domain-containing protein 82-like [Brassica rapa]	-	-	-	-	-	-	-	NAC
BraA02g002930.3C	0.374	1.179	0.443	0.467	0	0.358	11.077	4.339	6.316	6.646	6.999	10.778	2	7	3	3	0	2	66	23	36	38	37	56	--	PREDICTED: non-specific lipid-transfer protein-like protein At5g64080 [Brassica rapa]	-	-	-	-	-	-	-	--
BraA02g002960.3C	18.916	14.568	13.302	97.317	80.571	91.767	0.196	0.221	0	1.942	1.548	1.012	173	148	154	1070	767	877	2	2	0	19	14	9	EXL4	PREDICTED: protein EXORDIUM-like 4 [Brassica rapa]	-	-	-	-	GO:0005911//cell-cell junction;GO:0009536//plastid;GO:0044420//extracellular matrix component;GO:0044421//extracellular region part	GO:0016740//transferase activity;GO:0016788//hydrolase activity, acting on ester bonds	GO:0000003//reproduction;GO:0006629//lipid metabolic process;GO:0009620//response to fungus;GO:0010208//pollen wall assembly	--
BraA02g003030.3C	0.197	0.221	0.311	0.082	0.095	0.047	1.368	1.538	1.799	0.276	0.149	0.202	4	5	8	2	2	1	31	31	39	6	3	4	At5g09550	BnaC02g00820D [Brassica napus]	-	-	-	-	-	-	-	--
[truncated: 8,849 more rows]
