# Supplementary material for: Multi-omics profiling reveals an auxin–salicylic acid signaling hub driving flavonoid depletion and accelerated vigor loss in tetraploid Chinese cabbage seeds
Source: Front Genet. 2026 Jun 8;17:1841953. doi: 10.3389/fgene.2026.1841953 (PMC13283553; doi:10.3389/fgene.2026.1841953)
Supplement: Supplementary file 5 [file Table5.xlsx]

## Sheet: Sheet1
gene	Reference primer
BraA01g009450.3C	5' CCTCGCCCAACGCATCCAGT 3'
	5' TTCCTCAGCCTGTGCTCGCCTC 3'
BraA01g010160.3C	5' CCCCAGATTTACAAACACTTC 3'
	5' TTCAAGAACAACGGTCCAG 3'
BraA02g014770.3C	5' CCTCGCCCAACGCATCCAGT 3'
	5' TGCACCCTGCTCGCATCTCG 3'
BraA03g002100.3C	5' GATTCCTTCCGAGCTGACT 3'
	5' TTCAAGAACAACGGTCCAG 3'
BraA03g020010.3C	5' TCGCCCAACGCATCCAGT 3'
	5' TTCAAGAACAACGGTCCAG 3'
BraA03g021430.3C	5' TCGCCCAACGCATCCAGT 3'
	5' TTCCTCAGCCTGTGCTCGCCTC 3'
Reference gene(BraActin)	5'-TGGCATCATACCTTTTACAAG-3'
	5'-CATTTTCTGCTTGA GGTGGA-3'
